# Supplementary material for: Comparative Genomics and Transcriptional Analysis of Flavobacterium columnare Strain ATCC 49512
Source: Front Microbiol. 2017 Apr 19;8:588. doi: 10.3389/fmicb.2017.00588 (PMC5395568; doi:10.3389/fmicb.2017.00588)
Supplement: Supplementary Table 1 — Unique and shared genes for all the Flavobacterium species. [file Table1.XLSX]

## Sheet: Core genome for Flavobacterium 
Core genome for Flavobacterium genomes
Flavobacterium branchiophilum FL 15	Flavobacterium columnare ATCC 49512	Flavobacterium indicum GPTSA_9	Flavobacterium johnsoniae UW101	Flavobacterium branchiophilum FL 15
FBFL15_0001	FCOL_08745	KQS_00005	Fjoh_1017	FP2489
ribonuclease R	ribonuclease R	Ribonuclease R	ribonuclease R	Ribonuclease R
FBFL15_0002	FCOL_08755	KQS_00010	Fjoh_1016	FP2490
hypothetical protein	hypothetical protein	hypothetical protein	hypothetical protein	Protein of unknown function precursor
FBFL15_0003	FCOL_08760	KQS_00015	Fjoh_1015	FP2491
hypothetical protein	hypothetical protein	hypothetical protein	lysine exporter protein LysE/YggA	Probable transmembrane protein of unknown function
FBFL15_0005	FCOL_08775	KQS_00025	Fjoh_1014	FP2493
dihydroneopterin aldolase	dihydroneopterin aldolase	Dihydroneopterin aldolase	dihydroneopterin aldolase	Dihydroneopterin aldolase
FBFL15_0006	FCOL_08780	KQS_00030	Fjoh_1012	FP2494
glutamine--tRNA ligase	glutamine--tRNA ligase	Glutamine--tRNA ligase	glutaminyl-tRNA synthetase	Glutamine--tRNA ligase
FBFL15_0007	FCOL_08800	KQS_00045	Fjoh_1006	FP2499
glutamate--tRNA ligase	glutamyl-tRNA ligase	Glutamate--tRNA ligase	glutamyl-tRNA synthetase	Glutamate--tRNA ligase
FBFL15_0008	FCOL_08805	KQS_00050	Fjoh_1005	FP0001
putative chromosome segregation ATPase	chromosome segregation ATPase	putative chromosome segregation ATPase	hypothetical protein	Putative chromosome segregation ATPase
FBFL15_0009	FCOL_08810	KQS_00055	Fjoh_1004	FP0002
hypothetical protein	hypothetical protein	hypothetical protein	hypothetical protein	hypothetical protein
FBFL15_0010	FCOL_08815	KQS_00060	Fjoh_1003	FP0003
tRNA uridine 5-carboxymethylaminomethyl modification protein GidA	tRNA uridine 5-carboxymethylaminomethyl modification enzyme GidA	tRNA uridine 5-carboxymethylaminomethyl modification protein GidA	tRNA uridine 5-carboxymethylaminomethyl modification protein GidA	tRNA uridine 5-carboxymethylaminomethyl modification enzyme GidA
FBFL15_0011	FCOL_08820	KQS_00065	Fjoh_1001	FP0004
putative SAM-dependent methyltransferase	SAM-dependent methyltransferase	SAM-dependent methyltransferase	type 11 methyltransferase	Probable SAM-dependent methyltransferase
FBFL15_0012	FCOL_08825	KQS_00070	Fjoh_1000	FP0005
putative outer membrane lipoprotein OmpH family	outer membrane protein	outer membrane lipoprotein precursor, OmpH family	outer membrane chaperone Skp	Probable outer membrane lipoprotein precursor, OmpH family
FBFL15_0013	FCOL_12885	KQS_00075	Fjoh_0999	FP0007
putative helicase	ATPase AAA	helicase	ATPase AAA	Probable helicase
FBFL15_0014	FCOL_09960	KQS_13735	Fjoh_0989	FP2246
putative acyltransferase	1-acyl-sn-glycerol-3-phosphate acyltransferase	acyltransferase	phospholipid/glycerol acyltransferase	Probable acyltransferase
FBFL15_0015	FCOL_09490	KQS_12730	Fjoh_1064	FP2449
putative sugar phosphate nucleotydyl transferase	sugar phosphate nucleotidyl transferase	sugar phosphate nucleotydyl transferase	nucleotidyl transferase	Probable sugar phosphate nucleotydyl transferase
FBFL15_0016	FCOL_09485	KQS_12725	Fjoh_1065	FP2442
hypothetical protein	hypothetical protein	hypothetical protein	hypothetical protein	Protein of unknown function precursor
FBFL15_0017	FCOL_09480	KQS_12720	Fjoh_1066	FP2441
putative lipoprotein	hypothetical protein	lipoprotein precursor	hypothetical protein	Probable lipoprotein precursor
FBFL15_0018	FCOL_09475	KQS_12715	Fjoh_1067	FP2440
putative M23/M37 family peptidase	M23/M37 family peptidase	M23/M37 family peptidase precursor	peptidase M23B	Probable M23/M37 family peptidase precursor
FBFL15_0023	FCOL_10150	KQS_00990	Fjoh_1299	FP0346
hypothetical protein	tRNA (adenine-N(6)-)-methyltransferase	hypothetical protein	methyltransferase small	Protein of unknown function YfiC
FBFL15_0025	FCOL_09080	KQS_13595	Fjoh_0726	FP0222
excinuclease ABC subunit C	excinuclease ABC subunit C	Excinuclease ABC, C subunit	excinuclease ABC subunit C	Excinuclease ABC, C subunit
FBFL15_0030	FCOL_08575	KQS_13745	Fjoh_0995	FP2437
protein Smf	hypothetical protein	protein Smf	DNA protecting protein DprA	Protein Smf of unknown function
FBFL15_0031	FCOL_08570	KQS_13750	Fjoh_0996	FP2438
hypothetical protein	hypothetical protein	hypothetical protein	sporulation domain-containing protein	hypothetical protein
FBFL15_0032	FCOL_08565	KQS_13755	Fjoh_0987	FP2439
acyl-CoA hydrolase	acyl-CoA hydrolase	Acyl-CoA hydrolase family protein	thioesterase superfamily protein	Acyl-CoA hydrolase family protein
FBFL15_0033	FCOL_08270	KQS_00300	Fjoh_0959	FP0086
M13 family metallopeptidase PepO	M13 family metallopeptidase PepO precursor	M13 family metallopeptidase PepO	endothelin-converting protein 1	M13 family metallopeptidase PepO precursor
FBFL15_0035	FCOL_01370	KQS_01255	Fjoh_0586	FP1063
thymidine kinase	thymidine kinase	thymidine kinase	thymidine kinase	Thymidine kinase
FBFL15_0036	FCOL_01375	KQS_01200	Fjoh_1318	FP1064
bifunctional Mur ligase domain containing protein and alanine racemase	putative bifunctional UDP-N-acetylmuramoyl-tripeptide:D-alanyl-D-alanine ligase/alanine racemase	Bifunctional enzyme : Mur ligase domain protein and alanine racemase	bifunctional UDP-N-acetylmuramoyl-tripeptide:D-alanyl-D-alanine ligase/alanine racemase	Bifunctional enzyme : Mur ligase domain protein and alanine racemase
FBFL15_0042	FCOL_10010	KQS_12260	Fjoh_1377	FP0209
Crossover junction endoribonuclease	Holliday junction resolvase	Crossover junction endoribonuclease	Holliday junction resolvase	Crossover junction endoribonuclease
FBFL15_0043	FCOL_10015	KQS_12265	Fjoh_1378	FP0210
hypothetical protein	hypothetical protein	hypothetical protein	hypothetical protein	Probable transmembrane protein of unknown function
FBFL15_0044	FCOL_08455	KQS_13670	Fjoh_0887	FP0030
3-oxoacid CoA-transferase subunit B	3-oxoacid CoA-transferase subunit B family protein AtoA	3-oxoacid CoA-transferase subunit B	3-oxoacid CoA-transferase subunit B	3-oxoacid CoA-transferase subunit B family protein AtoA
FBFL15_0045	FCOL_08465	KQS_13680	Fjoh_0888	FP0026
3-oxoacid CoA-transferase subunit A	3-oxoacid CoA-transferase subunit A	3-oxoacid CoA-transferase subunit A	3-oxoacid CoA-transferase subunit A	3-oxoacid CoA-transferase subunit A family protein AtoD
FBFL15_0048	FCOL_09975	KQS_13625	Fjoh_0731	FP0228
Tryptophan 2,3-dioxygenase	tryptophan 2,3-dioxygenase	Tryptophan 2,3-dioxygenase	tryptophan 2 3-dioxygenase (vermilion)-like protein	Tryptophan 2,3-dioxygenase
FBFL15_0049	FCOL_09970	KQS_13620	Fjoh_0730	FP0227
hypothetical protein	hypothetical protein	hypothetical protein	hypothetical protein	Protein of unknown function precursor
FBFL15_0067	FCOL_06315	KQS_06455	Fjoh_2343	FP0544
TerC family membrane protein	TerC family membrane protein	Membrane protein TerC family, possibly involved in tellurium resistance	integral membrane protein TerC	Membrane protein TerC family, possibly involved in tellurium resistance
FBFL15_0068	FCOL_09435	KQS_00730	Fjoh_0939	FP0046
ferrochelatase	ferrochelatase	ferrochelatase	ferrochelatase	Ferrochelatase
FBFL15_0071	FCOL_09430	KQS_00695	Fjoh_0941	FP0045
AraC family transcriptional regulator	AraC family transcriptional regulator	transcriptional regulator, AraC family	helix-turn-helix domain-containing protein	Probable transcriptional regulator, AraC family
FBFL15_0072	FCOL_09425	KQS_00690	Fjoh_0942	FP0044
glutamyl-tRNA reductase	glutamyl-tRNA reductase	glutamyl-tRNA reductase	glutamyl-tRNA reductase	Glutamyl-tRNA reductase
FBFL15_0073	FCOL_09420	KQS_00685	Fjoh_0944	FP0043
hydroxymethylbilane synthase	porphobilinogen deaminase	Hydroxymethylbilane synthase	porphobilinogen deaminase	Hydroxymethylbilane synthase
FBFL15_0075	FCOL_09415	KQS_00680	Fjoh_0945	FP0042
uroporphyrinogen-III synthase	uroporphyrinogen-III synthase	uroporphyrinogen-III synthase	uroporphyrinogen III synthase HEM4	Uroporphyrinogen-III synthase
FBFL15_0076	FCOL_09410	KQS_00675	Fjoh_0946	FP0041
uroporphyrinogen decarboxylase	uroporphyrinogen decarboxylase	uroporphyrinogen decarboxylase	uroporphyrinogen decarboxylase	Uroporphyrinogen decarboxylase
FBFL15_0080	FCOL_09400	KQS_00670	Fjoh_0950	FP0037
coproporphyrinogen oxidase	coproporphyrinogen III oxidase	coproporphyrinogen oxidase	coproporphyrinogen III oxidase	Coproporphyrinogen oxidase
FBFL15_0081	FCOL_08495	KQS_13710	Fjoh_0905	FP0022
hypothetical protein	rhodanese domain-containing protein	hypothetical protein	rhodanese domain-containing protein	Protein of unknown function YceA
FBFL15_0084	FCOL_09015	KQS_02090	Fjoh_1592	FP2349
two component system sensor histidine kinase PorY	two-component system sensor histidine kinase	two-component system sensor histidine kinase PorY	integral membrane sensor signal transduction histidine kinase	Two-component system sensor histidine kinase PorY
FBFL15_0085	FCOL_09455	KQS_13095	Fjoh_0967	FP0050
putative hydrolase	hydrolase	hydrolase	metal dependent phosphohydrolase	Probable hydrolase
FBFL15_0089	FCOL_03225	KQS_01560	Fjoh_1617	FP0290
DNA polymerase I	DNA polymerase I	DNA polymerase I	DNA polymerase I	DNA polymerase I
FBFL15_0094	FCOL_10020	KQS_12270	Fjoh_1379	FP0211
glycosyl transferase family protein	glycosyl transferase, group 2 family protein	Glycosyl transferase, group 2 family protein	glycosyl transferase family protein	Glycosyl transferase, group 2 family protein
FBFL15_0095	FCOL_11380	KQS_02005	Fjoh_1530	FP2234
membrane carboxypeptidase/penicillin-binding protein PbpC	penicillin-binding protein 1C	Membrane carboxypeptidase/penicillin-binding protein PbpC	penicillin-binding protein 1C	Membrane carboxypeptidase/penicillin-binding protein PbpC
FBFL15_0096	FCOL_05160	KQS_06675	Fjoh_0840	FP1774
Na+/H+ antiporter	Na+/H+ antiporter NhaA	Na+/H+ antiporter	Na+/H+ antiporter NhaA	Na+/H+ antiporter
FBFL15_0098	FCOL_08245	KQS_13820	Fjoh_1037	FP2477
putative nucleoside-diphosphate-sugar epimerase	NAD-dependent epimerase/dehydratase	nucleoside-diphosphate-sugar epimerase	NAD-dependent epimerase/dehydratase	Probable nucleoside-diphosphate-sugar epimerase
FBFL15_0099	FCOL_08240	KQS_13815	Fjoh_4994	FP2476
putative colanic biosynthesis UDP-glucose lipid carrier transferase	putative colanic biosynthesis UDP-glucose lipid carrier transferase	putative colanic biosynthesis UDP-glucose lipid carrier transferase	UDP-phosphate galactose phosphotransferase	Putative colanic biosynthesis UDP-glucose lipid carrier transferase
FBFL15_0101	FCOL_11385	KQS_02000	Fjoh_1529	FP2233
putative lipoprotein	lipoprotein precursor	lipoprotein precursor	alpha-2-macroglobulin domain-containing protein	Probable lipoprotein precursor
FBFL15_0103	FCOL_09145	KQS_13410	Fjoh_0676	FP0093
succinate dehydrogenase, flavoprotein subunit	succinate dehydrogenase flavoprotein subunit	Succinate dehydrogenase, flavoprotein subunit	succinate dehydrogenase flavoprotein subunit	Succinate dehydrogenase, flavoprotein subunit
FBFL15_0104	FCOL_09150	KQS_13405	Fjoh_0675	FP0095
succinate dehydrogenase, iron-sulfur protein	succinate dehydrogenase/fumarate reductase iron-sulfur subunit	Succinate dehydrogenase, iron-sulfur protein	succinate dehydrogenase/fumarate reductase iron-sulfur subunit	Succinate dehydrogenase, iron-sulfur protein
FBFL15_0124	FCOL_09555	KQS_02110	Fjoh_1588	FP2370
putative TonB-dependent outer membrane receptor	TonB-dependent receptor	TonB-dependent outer membrane receptor precursor	TonB-dependent receptor	Probable TonB-dependent outer membrane receptor precursor
FBFL15_0132	FCOL_09390	KQS_00660	Fjoh_0957	FP0035
porphobilinogen synthase	delta-aminolevulinic acid dehydratase	porphobilinogen synthase	delta-aminolevulinic acid dehydratase	Porphobilinogen synthase
FBFL15_0138	FCOL_09375	KQS_00265	Fjoh_0877	FP0032
hypothetical protein	hypothetical protein	hypothetical protein	hypothetical protein	hypothetical protein
FBFL15_0139	FCOL_09365	KQS_13645	Fjoh_0879	FP0031
hypothetical protein	nucleoside recognition domain-containing protein	hypothetical protein	nucleoside recognition domain-containing protein	Probable transmembrane protein of unknown function
FBFL15_0140	FCOL_09060	KQS_12705	Fjoh_1074	FP2252
putative tRNA-dihydrouridine synthase	tRNA-dihydrouridine synthase	tRNA-dihydrouridine synthase	nifR3 family TIM-barrel protein	Probable tRNA-dihydrouridine synthase
FBFL15_0142	FCOL_08135	KQS_12755	Fjoh_1060	FP2457
ATP synthase subunit gamma	F0F1 ATP synthase subunit gamma	ATP synthase subunit gamma	ATP synthase F1 subunit gamma	ATP synthase gamma subunit
FBFL15_0143	FCOL_08140	KQS_12760	Fjoh_1059	FP2458
ATP synthase subunit alpha	F0F1 ATP synthase subunit alpha	ATP synthase subunit alpha	F0F1 ATP synthase subunit alpha	ATP synthase alpha subunit
FBFL15_0144	FCOL_08145	KQS_12765	Fjoh_1058	FP2459
ATP synthase subunit delta	ATP synthase subunit delta	ATP synthase subunit delta	ATP synthase F1 subunit delta	ATP synthase delta subunit
FBFL15_0145	FCOL_08150	KQS_12770	Fjoh_1057	FP2460
ATP synthase subunit B	F0F1 ATP synthase subunit B	ATP synthase subunit B	F0F1 ATP synthase subunit B	ATP synthase B subunit
FBFL15_0146	FCOL_08155	KQS_12775	Fjoh_1056	FP2461
ATP synthase subunit C	H+-transporting two-sector ATPase subunit C	ATP synthase subunit C	H+-transporting two-sector ATPase subunit C	ATP synthase C subunit
FBFL15_0147	FCOL_08160	KQS_12780	Fjoh_1055	FP2462
ATP synthase subunit A	ATP synthase F0, A subunit	ATP synthase subunit A	ATP synthase F0 subunit A	ATP synthase A subunit
FBFL15_0149	FCOL_08170	KQS_12790	Fjoh_1053	FP2465
hypothetical protein	hypothetical protein	hypothetical protein	hypothetical protein	hypothetical protein
FBFL15_0150	FCOL_08175	KQS_12795	Fjoh_1052	FP2466
hypothetical protein	hypothetical protein	hypothetical protein	hypothetical protein	hypothetical protein
FBFL15_0151	FCOL_08180	KQS_12800	Fjoh_1051	FP2467
SprE lipoprotein	hypothetical protein	SprE lipoprotein precursor	protein SprE	SprE lipoprotein precursor
FBFL15_0154	FCOL_08830	KQS_00105	Fjoh_0986	FP0010
hypothetical protein	hypothetical protein	hypothetical protein	hypothetical protein	Probable transmembrane protein of unknown function
FBFL15_0155	FCOL_08835	KQS_00110	Fjoh_0985	FP0011
putative DNA polymerase III subunit delta'	DNA polymerase III, delta prime subunit	DNA polymerase III, delta prime subunit	DNA polymerase III gamma/tau subunits-like protein	Probable DNA polymerase III, delta prime subunit
FBFL15_0156	FCOL_08470	KQS_13685	Fjoh_0889	FP0025
Penicillin-binding protein 1A	penicillin-binding protein 1A	Penicillin-binding protein 1A	glycosyl transferase	Penicillin-binding protein 1A
FBFL15_0157	FCOL_08475	KQS_13690	Fjoh_0890	FP0024
gliding motility lipoprotein GldH	gliding motility protein GldH	Gliding motility lipoprotein precursor GldH	hypothetical protein	Gliding motility lipoprotein precursor GldH
FBFL15_0158	FCOL_08480	KQS_13695	Fjoh_0891	FP0023
hypothetical protein	hypothetical protein	hypothetical protein	PSP1 domain-containing protein	Protein of unknown function Fjo17
FBFL15_0168	FCOL_04370	KQS_12215	Fjoh_1415	FP2430
hypothetical protein	hypothetical protein	hypothetical protein	PpiC-type peptidyl-prolyl cis-trans isomerase	Protein of unknown function precursor. Putative peptidyl-prolyl cis-trans isomerase precursor
FBFL15_0171	FCOL_04380	KQS_12220	Fjoh_1413	FP2432
putative lipoprotein	hypothetical protein	hypothetical protein	hypothetical protein	Probable lipoprotein precursor
FBFL15_0173	FCOL_04385	KQS_12225	Fjoh_1412	FP2433
hypothetical protein	hypothetical protein	hypothetical protein	hypothetical protein	Protein of unknown function precursor, putative outer membrane protein
FBFL15_0174	FCOL_04390	KQS_12230	Fjoh_1411	FP2434
putative transcriptional regulator	pantothenate kinase	putative transcriptional regulator	pantothenate kinase	Putative transcriptional regulator
FBFL15_0176	FCOL_08870	KQS_00115	Fjoh_0977	FP0018
phosphoglycerate kinase	phosphoglycerate kinase	phosphoglycerate kinase	phosphoglycerate kinase	Phosphoglycerate kinase
FBFL15_0179	FCOL_08874	KQS_00125	Fjoh_3298	FP0020
ElaA protein	ElaA protein	ElaA protein	N-acetyltransferase GCN5	ElaA protein
FBFL15_0180	FCOL_13125	KQS_00460	Fjoh_0710	FP0354
Cys/Met metabolism PLP-dependent enzyme	Cys/Met metabolism PLP-dependent enzyme	Cys/Met metabolism PLP-dependent enzyme	cystathionine gamma-lyase	Cys/Met metabolism PLP-dependent enzyme
FBFL15_0181	FCOL_13340	KQS_13565	Fjoh_2791	FP0195
adenylate cyclase	hypothetical protein	Adenylate cyclase family protein	adenylate cyclase	Adenylate cyclase family protein
FBFL15_0182	FCOL_13345	KQS_13570	Fjoh_0738	FP0194
hypothetical protein	hypothetical protein	hypothetical protein	rare lipoprotein A	Hypothetical protein
FBFL15_0183	FCOL_13350	KQS_13575	Fjoh_0737	FP0193
hypothetical protein	hypothetical protein	hypothetical protein	hypothetical protein	Probable transmembrane protein of unknown function
FBFL15_0184	FCOL_09985	KQS_13640	Fjoh_0736	FP0144
putative TonB-dependent outer membrane receptor	TonB-dependent outer membrane receptorprecursor	TonB-dependent outer membrane receptor precursor	TonB-dependent receptor, plug	Probable TonB-dependent outer membrane receptor precursor
FBFL15_0185	FCOL_12925	KQS_09490	Fjoh_0744	FP0143
Nicotinate-nucleotide adenylyltransferase	nicotinic acid mononucleotide adenylyltransferase	Nicotinate-nucleotide adenylyltransferase	nicotinic acid mononucleotide adenylyltransferase	Nicotinate-nucleotide adenylyltransferase
FBFL15_0186	FCOL_10025	KQS_12275	Fjoh_1381	FP0212
hypothetical protein	hypothetical protein	hypothetical protein	hypothetical protein	hypothetical protein
FBFL15_0187	FCOL_00145	KQS_12520	Fjoh_1233	FP2218
NADH dehydrogenase I subunit N	NADH dehydrogenase I, N subunit	NADH dehydrogenase I subunit N	proton-translocating NADH-quinone oxidoreductase subunit N	NADH dehydrogenase I, N subunit
FBFL15_0188	FCOL_00055	KQS_02025	Fjoh_1538	FP1664
ssDNA-binding protein	single-strand DNA-binding protein Ssb	ssDNA-binding protein	single-strand binding protein	Single-strand DNA-binding protein Ssb
FBFL15_0190	FCOL_00050	KQS_02030	Fjoh_1540	FP1663
gliding motility lipoprotein GldD	gliding motility protein GldD	Gliding motility lipoprotein precursor GldD	hypothetical protein	Gliding motility lipoprotein precursor GldD
FBFL15_0191	FCOL_04165	KQS_02245	Fjoh_1458	FP2417
Rod shape-determining protein MreB	rod shape-determining protein MreB	Rod shape-determining protein MreB	rod shape-determining protein MreB	Rod shape-determining protein MreB
FBFL15_0192	FCOL_04170	KQS_02240	Fjoh_1457	FP2418
Rod shape-determining protein MreC	rod shape-determining protein MreC	Rod shape-determining protein MreC	rod shape-determining protein MreC	Rod shape-determining protein MreC
FBFL15_0194	FCOL_04175	KQS_02230	Fjoh_1455	FP2420
Penicillin-binding protein 2	penicillin-binding protein 2	Penicillin-binding protein 2. Peptidoglycan glycosyltransferase	peptidoglycan glycosyltransferase	Penicillin-binding protein 2. Peptidoglycan glycosyltransferase
FBFL15_0195	FCOL_04180	KQS_02225	Fjoh_1454	FP2421
Rod shape-determining protein RodA	rod shape-determining protein RodA	Rod shape-determining protein RodA	cell cycle protein	Rod shape-determining protein RodA
FBFL15_0198	FCOL_09980	KQS_13635	Fjoh_0735	FP0145
glucose-6-phosphate isomerase	glucose-6-phosphate isomerase	glucose-6-phosphate isomerase	glucose-6-phosphate isomerase	Glucose-6-phosphate isomerase
FBFL15_0199	FCOL_03220	KQS_02195	Fjoh_1612	FP0456
50S ribosomal protein L13	50S ribosomal protein L13	50S ribosomal protein L13	50S ribosomal protein L13	50S ribosomal protein L13
FBFL15_0200	FCOL_03215	KQS_02190	Fjoh_1611	FP0455
30S ribosomal protein S9	30S ribosomal protein S9	30S ribosomal protein S9	30S ribosomal protein S9	30S ribosomal protein S9
FBFL15_0201	FCOL_03210	KQS_02185	Fjoh_1610	FP0454
30S ribosomal protein S2	30S ribosomal protein S2	30S ribosomal protein S2	30S ribosomal protein S2	30S ribosomal protein S2
FBFL15_0202	FCOL_03205	KQS_02180	Fjoh_1609	FP0453
elongation factor Ts (EF-Ts)	elongation factor Ts	elongation factor Ts	translation elongation factor Ts	Elongation factor Ts (EF-Ts)
FBFL15_0209	FCOL_04150	KQS_02250	Fjoh_1459	FP2416
Bifunctional purine biosynthesis protein PurH	bifunctional phosphoribosylaminoimidazolecarboxamide formyltransferase/IMP cyclohydrolase	Bifunctional purine biosynthesis protein PurH	bifunctional phosphoribosylaminoimidazolecarboxamide formyltransferase/IMP cyclohydrolase	Bifunctional purine biosynthesis protein PurH
FBFL15_0210	FCOL_10145	KQS_13615	Fjoh_0729	FP0226
4-hydroxyphenylpyruvate dioxygenase	4-hydroxyphenylpyruvate dioxygenase	4-hydroxyphenylpyruvate dioxygenase	4-hydroxyphenylpyruvate dioxygenase	4-hydroxyphenylpyruvate dioxygenase
FBFL15_0212	FCOL_10140	KQS_13610	Fjoh_0728	FP0225
homogentisate 1,2-dioxygenase	homogentisate 1,2-dioxygenase	homogentisate 1,2-dioxygenase	homogentisate 1,2-dioxygenase	Homogentisate 1,2-dioxygenase
FBFL15_0213	FCOL_09070	KQS_13605	Fjoh_1930	FP0224
putative amino acid-transporting permease	putative amino acid-transporting permease	amino acid-transporting permease	amino acid permease	Probable amino acid-transporting permease
FBFL15_0214	FCOL_09075	KQS_13600	Fjoh_0727	FP0223
putative esterase	alpha-beta hydrolase superfamily esterase	esterase of the alpha-beta hydrolase superfamily	patatin	Probable esterase of the alpha-beta hydrolase superfamily
FBFL15_0215	FCOL_13075	KQS_00145	Fjoh_1191	FP2397
putative M1 family aminopeptidase	M1 family aminopeptidase	M1 family aminopeptidase precursor	peptidase M1, membrane alanine aminopeptidase	Probable M1 family aminopeptidase precursor
FBFL15_0236	FCOL_13185	KQS_13505	Fjoh_1135	FP0198
ribonuclease HI	ribonuclease HI	Ribonuclease HI	ribonuclease H	Ribonuclease HI
FBFL15_0237	FCOL_13190	KQS_13510	Fjoh_1136	FP0199
phosphoribosylglycinamide formyltransferase	phosphoribosylglycinamide formyltransferase	Phosphoribosylglycinamide formyltransferase	phosphoribosylglycinamide formyltransferase	Phosphoribosylglycinamide formyltransferase
FBFL15_0238	FCOL_13195	KQS_13515	Fjoh_1137	FP0200
acyl carrier protein	acyl carrier protein	acyl carrier protein	acyl carrier protein	Acyl carrier protein
FBFL15_0239	FCOL_13200	KQS_13520	Fjoh_1138	FP0201
3-oxoacyl-ACP synthase	3-oxoacyl-(acyl carrier protein) synthase II	3-oxoacyl-(acyl-carrier-protein) synthase II	beta-ketoacyl synthase	3-oxoacyl-(acyl-carrier-protein) synthase II
FBFL15_0240	FCOL_13205	KQS_13525	Fjoh_1139	FP0202
ribonuclease III	ribonuclease III	Ribonuclease III	ribonuclease III	Ribonuclease III
FBFL15_0242	FCOL_13330	KQS_13535	Fjoh_1141	FP0204
Pyruvate kinase	pyruvate kinase	Pyruvate kinase	pyruvate kinase	Pyruvate kinase
FBFL15_0245	FCOL_04340	KQS_12140	Fjoh_0534	FP0301
putative GNAT family acetyltransferase	GCN5-like N-acetyltransferase	acetyltransferase, GNAT family	N-acetyltransferase GCN5	Probable acetyltransferase, GNAT family
FBFL15_0246	FCOL_04335	KQS_12145	Fjoh_0535	FP0302
aspartate kinase	aspartate kinase	Aspartate kinase	aspartate kinase	Aspartate kinase
FBFL15_0251	FCOL_00230	KQS_13475	Fjoh_0581	FP2251
putative RND superfamily efflux transporter	exporter	putative efflux transporter, RND superfamily	RND efflux transporter	Putative efflux transporter, RND superfamily
FBFL15_0253	FCOL_00390	KQS_05700	Fjoh_3422	FP1765
ATPase with chaperone activity ATP-binding subunit	ATPase	ATPase with chaperone activity ATP-binding subunit	ATPase	ATPase with chaperone activity ATP-binding subunit
FBFL15_0256	FCOL_07990	KQS_00140	Fjoh_0970	FP2376
ribonuclease P protein component	ribonuclease P protein component	Ribonuclease P protein component	ribonuclease P protein component	Ribonuclease P protein component
FBFL15_0257	FCOL_09030	KQS_00135	Fjoh_0972	FP2345
putative membrane associated S41A family C-terminal processing peptidase	carboxy-terminal processing protease precursor	membrane associated S41A family C-terminal processing peptidase	carboxyl-terminal protease	Probable membrane associated S41A family C-terminal processing peptidase
FBFL15_0259	FCOL_00225	KQS_08705	Fjoh_0578	FP0441
putative Na+/H+ antiporter	Na+/H+ antiporter	Na+/H+ antiporter	sodium/hydrogen exchanger	Probable Na+/H+ antiporter
FBFL15_0260	FCOL_12890	KQS_09515	Fjoh_0740	FP0352
putative arsenate reductase	arsenate reductase	arsenate reductase (glutaredoxin)	arsenate reductase	Probable arsenate reductase (glutaredoxin)
FBFL15_0262	FCOL_08050	KQS_00780	Fjoh_0541	FP0366
putative glycosyl transferase	glycosyl transferase	glycosyl transferase	hypothetical protein	Probable glycosyl transferase
FBFL15_0263	FCOL_07945	KQS_00785	Fjoh_1336	FP0368
tRNA (guanine-N(7)-)-methyltransferase	tRNA (guanine-N(7)-)-methyltransferase	tRNA (guanine-N(7)-)-methyltransferase	tRNA (guanine-N(7)-)-methyltransferase	tRNA (guanine-N(7)-)-methyltransferase
FBFL15_0264	FCOL_07950	KQS_00790	Fjoh_1335	FP0369
putative amino-acid efflux protein	putative amino-acid efflux protein	hypothetical protein	lysine exporter protein LysE/YggA	Probable transmembrane protein of unknown function. Putative amino-acid efflux protein
FBFL15_0265	FCOL_07955	KQS_00795	Fjoh_1334	FP0370
methylated-DNA--[protein]-cysteine S-methyltransferase	methylated-DNA--protein-cysteine methyltransferase	Methylated-DNA--[protein]-cysteine S-methyltransferase	methylated-DNA--protein-cysteine methyltransferase	Methylated-DNA--[protein]-cysteine S-methyltransferase
FBFL15_0266	FCOL_10160	KQS_00980	Fjoh_1301	FP0344
30S ribosomal protein S16	30S ribosomal protein S16	30S ribosomal protein S16	30S ribosomal protein S16	30S ribosomal protein S16
FBFL15_0267	FCOL_10155	KQS_00985	Fjoh_1300	FP0345
16S rRNA-processing protein RimM	16S rRNA-processing protein RimM	16S rRNA processing protein RimM	16S rRNA-processing protein RimM	16S rRNA processing protein RimM
FBFL15_0268	FCOL_08210	KQS_13785	Fjoh_1044	FP2471
uracil phosphoribosyltransferase	uracil phosphoribosyltransferase	uracil phosphoribosyltransferase	uracil phosphoribosyltransferase	Uracil phosphoribosyltransferase
FBFL15_0269	FCOL_08200	KQS_13780	Fjoh_1045	FP2470
hypothetical protein	hypothetical protein	hypothetical protein	hypothetical protein	hypothetical protein
FBFL15_0279	FCOL_08130	KQS_12850	Fjoh_0650	FP2383
riboflavin synthase subunit alpha	riboflavin synthase subunit alpha	Riboflavin synthase subunit alpha	riboflavin synthase subunit alpha	Riboflavin synthase, alpha subunit
FBFL15_0280	FCOL_08125	KQS_12855	Fjoh_0649	FP2382
4-hydroxythreonine-4-phosphate dehydrogenase	4-hydroxythreonine-4-phosphate dehydrogenase	4-hydroxythreonine-4-phosphate dehydrogenase	4-hydroxythreonine-4-phosphate dehydrogenase	4-hydroxythreonine-4-phosphate dehydrogenase
FBFL15_0281	FCOL_08120	KQS_12860	Fjoh_0648	FP2381
hypothetical protein	hypothetical protein	hypothetical protein	hypothetical protein	hypothetical protein
FBFL15_0282	FCOL_08115	KQS_12865	Fjoh_0647	FP2380
50S ribosomal protein L32	50S ribosomal protein L32	50S ribosomal protein L32	50S ribosomal protein L32	50S ribosomal protein L32
FBFL15_0283	FCOL_08110	KQS_12870	Fjoh_0646	FP2379
3-oxoacyl-ACP synthase	3-oxoacyl-(acyl carrier protein) synthase III	3-oxoacyl-ACP synthase	3-oxoacyl-ACP synthase	3-oxoacyl-[acyl-carrier-protein] synthase III protein FabH3
FBFL15_0284	FCOL_08105	KQS_12875	Fjoh_0645	FP2378
acetyl-CoA carboxylase, biotin carboxyl carrier protein	acetyl-CoA carboxylase, biotin carboxyl carrierprotein	Acetyl-CoA carboxylase, biotin carboxyl carrier protein	acetyl-CoA carboxylase, biotin carboxyl carrier protein	Acetyl-CoA carboxylase, biotin carboxyl carrier protein
FBFL15_0285	FCOL_08100	KQS_12880	Fjoh_0644	FP2377
biotin carboxylase	biotin carboxylase	biotin carboxylase	acetyl-CoA carboxylase, biotin carboxylase	Biotin carboxylase
FBFL15_0286	FCOL_10005	KQS_12255	Fjoh_1376	FP0208
putative coproporphyrinogen oxidase	coproporphyrinogen III oxidase	coproporphyrinogen oxidase	oxygen-independent coproporphyrinogen III oxidase	Probable coproporphyrinogen oxidase
FBFL15_0287	FCOL_09355	KQS_12995	Fjoh_0962	FP0090
ferrous iron transport protein B	ferrous iron transport protein B	Ferrous iron transport protein B	ferrous iron transport protein B	Ferrous iron transport protein B
FBFL15_0288	FCOL_09360	KQS_12990	Fjoh_0961	FP0089
ferrous iron transport protein A	ferrous iron transport protein A	Ferrous iron transport protein A	FeoA family protein	Ferrous iron transport protein A
FBFL15_0289	FCOL_09465	KQS_13085	Fjoh_0969	FP0052
1-acylglycerol-3-phosphate O-acyltransferase	phospholipid/glycerol acyltransferase	1-acylglycerol-3-phosphate O-acyltransferase	phospholipid/glycerol acyltransferase	1-acylglycerol-3-phosphate O-acyltransferase
FBFL15_0290	FCOL_09460	KQS_13090	Fjoh_0968	FP0051
putative acyl-[acyl-carrier-protein] desaturase	acyl-ACP desaturase	putative acyl-[acyl-carrier-protein] desaturase	acyl-ACP desaturase	Putative acyl-[acyl-carrier-protein] desaturase
FBFL15_0296	FCOL_13410	KQS_12590	Fjoh_0825	FP0108
Pantoate--beta-alanine ligase	pantoate--beta-alanine ligase	Pantoate--beta-alanine ligase	pantoate--beta-alanine ligase	Pantoate--beta-alanine ligase
FBFL15_0297	FCOL_13405	KQS_12595	Fjoh_0826	FP0107
aspartate 1-decarboxylase	aspartate alpha-decarboxylase	aspartate 1-decarboxylase	aspartate alpha-decarboxylase	Aspartate 1-decarboxylase
FBFL15_0299	FCOL_08190	KQS_13760	Fjoh_1048	FP2468
putative phenylacetic acid degradation NADH oxidoreductase PaaE2	phenylacetic acid degradation NADH oxidoreductase PaaE	phenylacetic acid degradation NADH oxidoreductase PaaE	ferredoxin	Probable phenylacetic acid degradation NADH oxidoreductase PaaE
FBFL15_0300	FCOL_10070	KQS_12830	Fjoh_1070	FP0239
putative ABC transporter permease	ABC transporter permease	ABC-type transport system, permease component	hypothetical protein	Probable ABC-type transport system, permease component
FBFL15_0301	FCOL_10075	KQS_12835	Fjoh_1069	FP0238
ribosome-binding factor A	ribosome-binding factor A	Ribosome-binding factor A	ribosome-binding factor A	Ribosome-binding factor A
FBFL15_0302	FCOL_09590	KQS_01155	Fjoh_1257	FP2407
hypothetical protein	hypothetical protein	hypothetical protein	hypothetical protein	Hypothetical protein precursor
FBFL15_0303	FCOL_09585	KQS_01150	Fjoh_1256	FP2408
Oxoglutarate dehydrogenase	2-oxoglutarate dehydrogenase E1 component	Oxoglutarate dehydrogenase (succinyl-transferring)	2-oxoglutarate dehydrogenase E1	Oxoglutarate dehydrogenase (succinyl-transferring)
FBFL15_0304	FCOL_09580	KQS_01145	Fjoh_1255	FP2409
dihydrolipoyllysine-residue succinyltransferase component of 2-oxoglutarate dehydrogenase complex	dihydrolipoyllysine-residue succinyltransferase component of 2-oxoglutarate dehydrogenase complex	Dihydrolipoyllysine-residue succinyltransferase component of 2-oxoglutarate dehydrogenase complex	2-oxoglutarate dehydrogenase, E2 subunit, dihydrolipoamide succinyltransferase	Dihydrolipoyllysine-residue succinyltransferase component of 2-oxoglutarate dehydrogenase complex
FBFL15_0306	FCOL_13485	KQS_02125	Fjoh_1585	FP0186
Nicotinamide mononucleotide transporter PnuC	nicotinamide mononucleotide transporter PnuC	Nicotinamide mononucleotide transporter PnuC	nicotinamide mononucleotide transporter PnuC	Nicotinamide mononucleotide transporter PnuC
FBFL15_0307	FCOL_13480	KQS_02120	Fjoh_1586	FP0185
putative bifunctional transcriptional regulator NadR family/hypothetical protein	transcription regulator NadR	hypothetical protein	NAD metabolism ATPase/kinase-like protein	Probable bifunctional protein : transcriptional regulator NadR family and of unknown function
FBFL15_0308	FCOL_13065	KQS_00155	Fjoh_1187	FP2395
putative metal-dependent hydrolase	beta-lactamase domain-containing protein	putative metal-dependent hydrolase	beta-lactamase domain-containing protein	Putative metal-dependent hydrolase
FBFL15_0309	FCOL_13070	KQS_00150	Fjoh_1190	FP2396
putative S8 subtilisin family serine endopeptidase	serine endopeptidase	S8 subtilisin family serine endopeptidase precursor	peptidase S8/S53 subtilisin kexin sedolisin	Probable S8 subtilisin family serine endopeptidase precursor
FBFL15_0310	FCOL_10125	KQS_02095	Fjoh_1591	FP2367
HIT family protein	histidine triad (HIT) protein	HIT family protein	histidine triad (HIT) protein	HIT family protein
FBFL15_0311	FCOL_10130	KQS_02100	Fjoh_1590	FP2366
transcription elongation factor GreA	transcription elongation factor GreA	Transcription elongation factor GreA	transcription elongation factor GreA	Transcription elongation factor GreA
FBFL15_0312	FCOL_10135	KQS_02105	Fjoh_1589	FP2365
hypothetical protein	hypothetical protein	lipoprotein precursor	hypothetical protein	Probable lipoprotein precursor
FBFL15_0315	FCOL_08195	KQS_13775	Fjoh_1046	FP2469
putative heptosyltransferase involved in lipopolysaccharide core biosynthesis	heptosyltransferase involved in lipopolysaccharide core biosynthesis	heptosyltransferase involved in lipopolysaccharide core biosynthesis	glycosyl transferase family protein	Probable heptosyltransferase involved in lipopolysaccharide core biosynthesis
FBFL15_0316	FCOL_09610	KQS_01160	Fjoh_1258	FP2406
hypothetical protein	hypothetical protein	hypothetical protein	hypothetical protein	hypothetical protein
FBFL15_0317	FCOL_09615	KQS_01165	Fjoh_1263	FP2405
polyprenyl synthetase	polyprenyl synthetase	polyprenyl synthetase	polyprenyl synthetase	Polyprenyl synthetase
FBFL15_0318	FCOL_13110	KQS_12960	Fjoh_1220	FP2237
hypothetical protein	hypothetical protein	hypothetical protein	hypothetical protein	Protein of unknown function precursor
FBFL15_0323	FCOL_12175	KQS_06435	Fjoh_0935	FP0575
hypothetical protein	hypothetical protein	hypothetical protein	hypothetical protein	hypothetical protein
FBFL15_0325	FCOL_10080	KQS_12840	Fjoh_0659	FP0237
putative lyase	putative lyase	lyase	glyoxalase/bleomycin resistance protein/dioxygenase	Probable lyase
FBFL15_0327	FCOL_10285	KQS_01590	Fjoh_1627	FP0467
universal stress protein UspA	universal stress protein UspA	Universal stress protein UspA	UspA domain-containing protein	Universal stress protein UspA
FBFL15_0328	FCOL_10290	KQS_01595	Fjoh_1628	FP0468
hypothetical protein	hypothetical protein	hypothetical protein	hypothetical protein	hypothetical protein
FBFL15_0329	FCOL_10295	KQS_01600	Fjoh_1629	FP0469
transcription elongation protein NusA	transcription elongation factor NusA	Transcription elongation protein NusA	transcription elongation factor NusA	Transcription elongation protein NusA
FBFL15_0330	FCOL_10300	KQS_01605	Fjoh_1630	FP0470
translation initiation factor IF-2	translation initiation factor IF-2	translation initiation factor IF-2	translation initiation factor IF-2	Translation initiation factor IF-2
FBFL15_0331	FCOL_00150	KQS_01660	Fjoh_1633	FP0371
hypothetical protein	hypothetical protein	hypothetical protein	sporulation domain-containing protein	Protein of unknown function precursor
FBFL15_0332	FCOL_00155	KQS_01665	Fjoh_1634	FP0372
alternative complex III, protein A	cytochrome c family protein	Alternative complex III, protein A	cytochrome c, class I	Alternative complex III, protein A
FBFL15_0333	FCOL_00160	KQS_01670	Fjoh_1635	FP0373
alternative complex III, protein B	molybdopterin oxidoreductase, iron-sulfur binding subunit	Alternative complex III, protein B precursor	4Fe-4S ferredoxin	Alternative complex III, protein B precursor
FBFL15_0334	FCOL_00165	KQS_01675	Fjoh_1636	FP0374
alternative complex III, protein C	molybdopterin oxidoreductase, membranesubunit	Alternative complex III, protein C	polysulfide reductase NrfD	Alternative complex III, protein C
FBFL15_0335	FCOL_00170	KQS_01680	Fjoh_1637	FP0375
alternative complex III, protein D	hypothetical protein	Alternative complex III, protein D	hypothetical protein	Alternative complex III, protein D
FBFL15_0336	FCOL_00175	KQS_01685	Fjoh_1638	FP0376
alternative complex III, protein E	cytochrome c family protein	Alternative complex III, protein E precursor	hypothetical protein	Alternative complex III, protein E precursor
FBFL15_0337	FCOL_00180	KQS_01690	Fjoh_1639	FP0377
alternative complex III, protein F	hypothetical protein	Alternative complex III, protein F	hypothetical protein	Alternative complex III, protein F
FBFL15_0338	FCOL_00185	KQS_01695	Fjoh_1640	FP0378
cytochrome c oxidase subunit II	cytochrome c oxidase subunit II	Cytochrome c oxidase, subunit II	cytochrome C oxidase subunit II, transmembrane region	Cytochrome c oxidase, subunit II
FBFL15_0339	FCOL_00190	KQS_01700	Fjoh_1641	FP0379
cytochrome c oxidase subunit I	cytochrome c oxidase subunit I	Cytochrome c oxidase, subunit I	cytochrome-c oxidase	Cytochrome c oxidase, subunit I
FBFL15_0340	FCOL_10310	KQS_01720	Fjoh_1642	FP2125
Holliday junction DNA helicase RuvB	Holliday junction DNA helicase RuvB	Holliday junction DNA helicase RuvB	Holliday junction DNA helicase RuvB	Holliday junction DNA helicase RuvB
FBFL15_0341	FCOL_10315	KQS_01730	Fjoh_1644	FP2124
putative 4Fe-4S binding protein	iron-sulfur cluster binding protein	putative 4Fe-4S binding protein	hypothetical protein	Putative 4Fe-4S binding protein
FBFL15_0345	FCOL_03250	KQS_01580	Fjoh_1626	FP0297
hypothetical protein	hypothetical protein	hypothetical protein	hypothetical protein	Probable transmembrane protein of unknown function
FBFL15_0349	FCOL_10060	KQS_01050	Fjoh_1289	FP0273
hypothetical protein	hypothetical protein	hypothetical protein	hypothetical protein	hypothetical protein
FBFL15_0350	FCOL_10065	KQS_01045	Fjoh_1290	FP0347
glutaryl-CoA dehydrogenase	acyl-CoA dehydrogenase domain protein	glutaryl-CoA dehydrogenase	acyl-CoA dehydrogenase	Glutaryl-CoA dehydrogenase
FBFL15_0352	FCOL_03235	KQS_01565	Fjoh_1623	FP0291
hypothetical protein	hypothetical protein	hypothetical protein	metallophosphoesterase	Probable transmembrane protein of unknown function
FBFL15_0353	FCOL_10525	KQS_10870	Fjoh_1919	FP1202
lysine--tRNA ligase	lysyl-tRNA synthetase	lysine--tRNA ligase	lysyl-tRNA synthetase	Lysine--tRNA ligase
FBFL15_0357	FCOL_04445	KQS_12065	Fjoh_1716	FP0400
AsmA family outer membrane protein	hypothetical protein	AsmA family outer membrane protein precursor	AsmA family protein	Outer membrane protein precursor, AsmA family
FBFL15_0359	FCOL_03305	KQS_11610	Fjoh_1764	FP2135
2,3-bisphosphoglycerate-independent phosphoglycerate mutase	phosphoglyceromutase	2,3-bisphosphoglycerate-independent phosphoglycerate mutase	phosphoglyceromutase	2,3-bisphosphoglycerate-independent phosphoglycerate mutase
FBFL15_0360	FCOL_04120	KQS_02380	Fjoh_1466	FP0326
PorT protein	PorT protein	PorT protein	hypothetical protein	PorT protein precursor
FBFL15_0361	FCOL_04115	KQS_02375	Fjoh_1467	FP0327
Ubiquinone/menaquinone biosynthesis methyltransferase UbiE	ubiquinone/menaquinone biosynthesis methyltransferase	Ubiquinone/menaquinone biosynthesis methyltransferase UbiE	ubiquinone/menaquinone biosynthesis methyltransferase	Ubiquinone/menaquinone biosynthesis methyltransferase UbiE
FBFL15_0364	FCOL_07800	KQS_08845	Fjoh_2725	FP1081
phosphate starvation-inducible protein PhoH	putative phosphate starvation-inducible PhoH-like protein	Phosphate starvation-inducible protein PhoH	PhoH family protein	Phosphate starvation-inducible protein PhoH
FBFL15_0365	FCOL_07805	KQS_08850	Fjoh_2724	FP1082
hypothetical protein	hypothetical protein	hypothetical protein	hypothetical protein	Protein of unknown function Fjo14
FBFL15_0366	FCOL_07810	KQS_08855	Fjoh_2723	FP1087
putative antibiotic biosynthesis monooxygenase	hypothetical protein	hypothetical protein	antibiotic biosynthesis monooxygenase	Protein of unknown function Fjo15. Putative antibiotic biosynthesis monooxygenase
FBFL15_0371	FCOL_04185	KQS_02220	Fjoh_1431	FP2422
putative DNA/RNA non-specific endonuclease	DNA/RNA non-specific endonuclease	DNA/RNA non-specific endonuclease precursor	DNA/RNA non-specific endonuclease	Probable DNA/RNA non-specific endonuclease precursor
FBFL15_0379	FCOL_01430	KQS_07740	Fjoh_1296	FP1877
putative multidrug ABC transporter ATPase and permease	mtultidrug ABC transporter permease/ATPase	ABC-type multidrug transport system, ATPase and permease components	ABC transporter-like protein	Probable ABC-type multidrug transport system, ATPase and permease components
FBFL15_0397	FCOL_09095	KQS_13460	Fjoh_0699	FP0159
putative ATP-dependent DNA helicase, UvrD/REP family	ATP-dependent DNA helicase UvrD	ATP-dependent DNA helicase, UvrD/REP family	UvrD/REP helicase	Probable ATP-dependent DNA helicase, UvrD/REP family
FBFL15_0398	FCOL_12880	KQS_12555	Fjoh_0814	FP0119
8-amino-7-oxononanoate synthase	8-amino-7-oxononanoate synthase	8-amino-7-oxononanoate synthase	8-amino-7-oxononanoate synthase	8-amino-7-oxononanoate synthase
FBFL15_0399	FCOL_13440	KQS_13480	Fjoh_0550	FP0161
Tyrosine--tRNA ligase	tyrosyl-tRNA synthetase	Tyrosine--tRNA ligase	tyrosyl-tRNA synthetase	Tyrosine--tRNA ligase
FBFL15_0400	FCOL_03245	KQS_01575	Fjoh_1625	FP0293
putative polysaccharide deacetylase	polysaccharide deacetylase	polysaccharide deacetylase	polysaccharide deacetylase	Probable polysaccharide deacetylase
FBFL15_0401	FCOL_04720	KQS_10215	Fjoh_0019	FP1216
protease DegQ	protease DegQ precursor	Protease DegP/Q precursor	protease Do	Protease DegP/Q precursor
FBFL15_0402	FCOL_04725	KQS_10210	Fjoh_0018	FP1215
diaminopimelate epimerase	diaminopimelate epimerase	diaminopimelate epimerase	diaminopimelate epimerase	Diaminopimelate epimerase
FBFL15_0403	FCOL_04730	KQS_03585	Fjoh_0017	FP1214
putative ribosomal-protein-amino-acid N-acetyltransferase	ribosomal-protein-amino-adic N-acetyltransferase	ribosomal-protein-amino-adic N-acetyltransferase	N-acetyltransferase GCN5	Probable ribosomal-protein-amino-adic N-acetyltransferase
FBFL15_0404	FCOL_04735	KQS_03590	Fjoh_0016	FP1213
putative aminodeoxychorismate lyase	hypothetical protein	putative aminodeoxychorismate lyase precursor	aminodeoxychorismate lyase	Putative aminodeoxychorismate lyase precursor
FBFL15_0405	FCOL_04740	KQS_03595	Fjoh_0015	FP1211
hypothetical protein	hypothetical protein	hypothetical protein	hypothetical protein	hypothetical protein
FBFL15_0407	FCOL_04960	KQS_10535	Fjoh_0265	FP1788
hypothetical protein	hypothetical protein	hypothetical protein	hypothetical protein	hypothetical protein
FBFL15_0408	FCOL_04965	KQS_10540	Fjoh_0266	FP1789
mannose-6-phosphate isomerase	mannose-6-phosphate isomerase	Mannose-6-phosphate isomerase	mannose-6-phosphate isomerase	Mannose-6-phosphate isomerase
FBFL15_0410	FCOL_04975	KQS_10545	Fjoh_0268	FP1791
6-pyruvoyl-tetrahydropterin synthase	putative 6-pyruvoyl tetrahydropterin synthase	6-pyruvoyltetrahydrobiopterin synthase	6-pyruvoyl tetrahydrobiopterin synthase	Probable 6-pyruvoyltetrahydrobiopterin synthase
FBFL15_0411	FCOL_04980	KQS_10550	Fjoh_0269	FP1792
isopentenyl-diphosphate delta-isomerase	isopentenyl-diphosphate delta-isomerase	isopentenyl-diphosphate delta-isomerase	isopentenyl-diphosphate delta-isomerase	Isopentenyl-diphosphate delta-isomerase
FBFL15_0418	FCOL_09330	KQS_00975	Fjoh_1360	FP0150
ArgE/DapE/Acy1 family protein	peptidase dimerization domain-containing protein	ArgE/DapE/Acy1 family protein	peptidase dimerisation domain-containing protein	ArgE/DapE/Acy1 family protein
FBFL15_0420	FCOL_05225	KQS_09055	Fjoh_5039	FP1133
hypothetical protein	MiaB-like tRNA modifying protein	hypothetical protein	MiaB-like tRNA modifying protein	hypothetical protein
FBFL15_0421	FCOL_05215	KQS_09065	Fjoh_0102	FP2016
hypothetical protein	hypothetical protein	hypothetical protein	hypothetical protein	hypothetical protein
FBFL15_0423	FCOL_07435	KQS_02515	Fjoh_3742	FP1013
putative short-chain type dehydrogenase	3-oxoacyl-ACP reductase	short-chain type dehydrogenase	short-chain dehydrogenase/reductase SDR	Probable short-chain type dehydrogenase
FBFL15_0427	FCOL_04200	KQS_01500	Fjoh_1418	FP2341
hydroxymethylglutaryl-coenzyme A reductase	hydroxymethylglutaryl-CoA reductase, degradative	hydroxymethylglutaryl-coenzyme A reductase	hydroxymethylglutaryl-CoA reductase	Probable hydroxymethylglutaryl-coenzyme A reductase
FBFL15_0428	FCOL_04195	KQS_01495	Fjoh_1417	FP2342
hypothetical protein	hypothetical protein	hypothetical protein	hypothetical protein	hypothetical protein
FBFL15_0435	FCOL_09565	KQS_01290	Fjoh_0595	FP2371
UDP-2,3-diacylglucosamine hydrolase	UDP-2,3-diacylglucosamine hydrolase	UDP-2,3-diacylglucosamine hydrolase	metallophosphoesterase	UDP-2,3-diacylglucosamine hydrolase
FBFL15_0436	FCOL_08335	KQS_12895	Fjoh_1218	FP0058
putative carboxypeptidase	carboxypeptidase	putative carboxypeptidase	peptidase U61, LD-carboxypeptidase A	Putative carboxypeptidase
FBFL15_0438	FCOL_04615	KQS_01300	Fjoh_3477	FP2412
hypothetical protein	hypothetical protein	hypothetical protein	hypothetical protein	Protein of unknown function precursor PorP
IDENTICAL PARALOGS:	IDENTICAL PARALOGS:	IDENTICAL PARALOGS:
FBFL15_1189	FCOL_10360	KQS_05810
hypothetical protein	hypothetical protein	hypothetical protein
FBFL15_0440	FCOL_03300	KQS_11990	Fjoh_1728	FP0406
UDP-glucose 4-epimerase	UDP-glucose 4-epimerase	UDP-glucose 4-epimerase	UDP-glucose 4-epimerase	UDP-glucose 4-epimerase
FBFL15_0441	FCOL_03295	KQS_11995	Fjoh_1727	FP0405
PorR protein	DegT/DnrJ/EryC1/StrS aminotransferase	PorR protein, probably involved in biosynthesis of cell surface polysaccharide	DegT/DnrJ/EryC1/StrS aminotransferase	PorR protein, probably involved in biosynthesis of cell surface polysaccharide
FBFL15_0442	FCOL_03290	KQS_12000	Fjoh_1726	FP0404
3-deoxy-D-manno-octulosonic-acid transferase	3-deoxy-D-manno-octulosonic-acid transferase	3-deoxy-D-manno-octulosonic-acid transferase	3-deoxy-D-manno-octulosonic-acid transferase	3-deoxy-D-manno-octulosonic-acid transferase
FBFL15_0445	FCOL_03260	KQS_12020	Fjoh_1724	FP0384
hypothetical protein	hypothetical protein	hypothetical protein	hypothetical protein	hypothetical protein
FBFL15_0448	FCOL_04420	KQS_12045	Fjoh_1723	FP0395
DNA mismatch repair protein MutS	DNA mismatch repair protein MutS	DNA mismatch repair protein MutS	DNA mismatch repair protein MutS	DNA mismatch repair protein MutS
FBFL15_0449	FCOL_04425	KQS_00280	Fjoh_1722	FP0396
hypothetical protein	hypothetical protein	hypothetical protein	hypothetical protein	Protein of unknown function precursor
FBFL15_0450	FCOL_04430	KQS_12050	Fjoh_1721	FP0397
putative tRNA/rRNA methyltransferase	tRNA/rRNA methyltransferase	tRNA/rRNA methyltransferase	tRNA/rRNA methyltransferase SpoU	Probable tRNA/rRNA methyltransferase
FBFL15_0456	FCOL_04565	KQS_01845	Fjoh_1666	FP2114
putative lipoprotein	hypothetical protein	lipoprotein precursor	hypothetical protein	Probable lipoprotein precursor
FBFL15_0457	FCOL_04560	KQS_01850	Fjoh_1671	FP2115
putative outer membrane efflux protein	putative outer membrane transport/efflux protein	outer membrane efflux protein precursor	outer membrane efflux protein	Probable outer membrane efflux protein precursor
FBFL15_0458	FCOL_04555	KQS_01855	Fjoh_1672	FP2116
putative membrane fusion efflux protein	membrane fusion efflux protein	membrane fusion efflux protein	RND family efflux transporter MFP subunit	Probable membrane fusion efflux protein
FBFL15_0459	FCOL_04550	KQS_01860	Fjoh_1673	FP2105
peptidase, M22 family	hypothetical protein	Peptidase, M22 family	peptidase M22, glycoprotease	Peptidase, M22 family
FBFL15_0463	FCOL_04210	KQS_01510	Fjoh_1419	FP2339
Xaa-Pro dipeptidase	Xaa-Pro dipeptidyl-peptidase	Xaa-Pro dipeptidyl-peptidase precursor	peptidase S9B dipeptidylpeptidase IV subunit	Xaa-Pro dipeptidyl-peptidase precursor
FBFL15_0464	FCOL_10035	KQS_12210	Fjoh_1128	FP0230
aminoacyl-tRNA hydrolase	peptidyl-tRNA hydrolase	Aminoacyl-tRNA hydrolase	peptidyl-tRNA hydrolase	Aminoacyl-tRNA hydrolase
FBFL15_0476	FCOL_05240	KQS_13125	Fjoh_1278	FP2289
TatD-related DNase	TatD family hydrolase	TatD-related DNase	TatD family hydrolase	TatD-related DNase
	IDENTICAL PARALOGS:
	FCOL_13535
	TatD family hydrolase
FBFL15_0477	FCOL_13530	KQS_13130	Fjoh_1279	FP2290
hypothetical protein	hypothetical protein	hypothetical protein	phospholipid/glycerol acyltransferase	hypothetical protein
FBFL15_0478	FCOL_05250	KQS_13135	Fjoh_1280	FP2291
asparaginase 1	asparaginase 1	Asparaginase 1	type I L-asparaginase	Asparaginase 1
	IDENTICAL PARALOGS:
	FCOL_13525
	asparaginase 1
FBFL15_0480	FCOL_04545	KQS_01865	Fjoh_1674	FP1228
putative small-conductance mechanosensitive ion channel MscS	mechanosensitive ion channel MscS	small-conductance mechanosensitive ion channel MscS3	mechanosensitive ion channel MscS	Probable small-conductance mechanosensitive ion channel MscS3
FBFL15_0485	FCOL_04530	KQS_01885	Fjoh_1678	FP2100
carbonic anhydrase/acetyltransferase family protein	carbonic anhydrase	Carbonic anhydrase/acetyltransferase family protein	carbonic anhydrase	Carbonic anhydrase/acetyltransferase family protein
FBFL15_0486	FCOL_04535	KQS_01880	Fjoh_1677	FP2101
hypothetical protein	hypothetical protein	hypothetical protein	hypothetical protein	Protein of unknown function precursor
FBFL15_0488	FCOL_04540	KQS_01870	Fjoh_1676	FP2102
hypothetical protein	hypothetical protein	hypothetical protein	NifU domain-containing protein	hypothetical protein
FBFL15_0489	FCOL_03035	KQS_11965	Fjoh_1730	FP0408
malonyl CoA-ACP transacylase	malonyl CoA-acyl carrier protein transacylase	Malonyl CoA-acyl carrier protein transacylase	malonyl CoA-acyl carrier protein transacylase	Malonyl CoA-acyl carrier protein transacylase
FBFL15_0490	FCOL_04435	KQS_12055	Fjoh_1719	FP0398
putative bifunctional 2-amino-4-hydroxy-6-hydroxymethyldihydropteridine diphosphokinase/deoxynucleoside kinase	2-amino-4-hydroxy-6- hydroxymethyldihydropteridine pyrophosphokinase	bifunctional protein : 2-amino-4-hydroxy-6-hydroxymethyldihydropteridine diphosphokinase and deoxynucleoside kinase	2-amino-4-hydroxy-6- hydroxymethyldihydropteridine pyrophosphokinase	Probable bifunctional protein : 2-amino-4-hydroxy-6-hydroxymethyldihydropteridine diphosphokinase and deoxynucleoside kinase
FBFL15_0492	FCOL_04065	KQS_02285	Fjoh_1482	FP0262
putative deoxynucleoside kinase	deoxynucleoside kinase	deoxynucleoside kinase	deoxynucleoside kinase	Probable deoxynucleoside kinase
FBFL15_0505	FCOL_04750	KQS_03605	Fjoh_0006	FP1209
Low molecular weight phosphotyrosine protein phosphatase	low molecular weight phosphotyrosine protein phosphatase	Low molecular weight phosphotyrosine protein phosphatase	protein tyrosine phosphatase	Low molecular weight phosphotyrosine protein phosphatase
FBFL15_0506	FCOL_04755	KQS_03610	Fjoh_0005	FP1208
chromosome replication initiator DnaA	chromosomal replication initiation protein	Chromosomal replication initiator protein DnaA	chromosomal replication initiation protein	Chromosomal replication initiator protein DnaA
FBFL15_0507	FCOL_04760	KQS_03615	Fjoh_0004	FP1207
putative thioesterase	hypothetical protein	thioesterase	thioesterase superfamily protein	Probable thioesterase
FBFL15_0508	FCOL_04765	KQS_03620	Fjoh_0003	FP2027
hypothetical protein	hypothetical protein	hypothetical protein	hypothetical protein	hypothetical protein
FBFL15_0509	FCOL_04770	KQS_03625	Fjoh_0002	FP2026
putative hydrolase	HAD superfamily hydrolase	hydrolase (HAD superfamily)	HAD family hydrolase	Probable hydrolase (HAD superfamily)
FBFL15_0510	FCOL_04775	KQS_03630	Fjoh_0001	FP2025
riboflavin biosynthesis protein RibD	riboflavin biosynthesis protein RibD	Riboflavin biosynthesis protein RibD	riboflavin biosynthesis protein RibD	Riboflavin biosynthesis protein RibD
FBFL15_0511	FCOL_04780	KQS_03635	Fjoh_5056	FP2024
putative acetyltransferase YjgM	GCN5-like N-acetyltransferase	acetyltransferase YjgM	N-acetyltransferase GCN5	Probable acetyltransferase YjgM
FBFL15_0512	FCOL_04785	KQS_03640	Fjoh_5054	FP2023
polypeptide chain release factor methylase	N5-glutamine S-adenosyl-L-methionine-dependent methyltransferase	methylase of polypeptide chain release factor	HemK family modification methylase	Methylase of polypeptide chain release factors
FBFL15_0514	FCOL_12310	KQS_10630	Fjoh_0221	FP1465
glycosyl transferase family protein	glycosyl transferase, group 2 family protein	Glycosyl transferase, group 2 family protein	glycosyl transferase family protein	Glycosyl transferase, group 2 family protein
FBFL15_0515	FCOL_12315	KQS_10635	Fjoh_0222	FP1466
RNA polymerase ECF-type sigma factor	RNA polymerase ECF-type sigma factor	RNA polymerase ECF-type sigma factor	ECF subfamily RNA polymerase sigma-24 factor	RNA polymerase ECF-type sigma factor
FBFL15_0516	FCOL_10230	KQS_12075	Fjoh_1521	FP0282
Deoxyguanosinetriphosphate triphosphohydrolase (dGTPase)	deoxyguanosinetriphosphate triphosphohydrolase (dGTPase)	Deoxyguanosinetriphosphate triphosphohydrolase (dGTPase)	deoxyguanosinetriphosphate triphosphohydrolase	Deoxyguanosinetriphosphate triphosphohydrolase (dGTPase)
FBFL15_0518	FCOL_04235	KQS_01530	Fjoh_1422	FP2335
thioredoxin	thioredoxin family protein	Thioredoxin family protein precursor	hypothetical protein	Thioredoxin family protein precursor
FBFL15_0524	FCOL_10045	KQS_00450	Fjoh_1126	FP0147
ribose-phosphate diphosphokinase	ribose-phosphate pyrophosphokinase	Ribose-phosphate diphosphokinase	ribose-phosphate pyrophosphokinase	Ribose-phosphate diphosphokinase
FBFL15_0525	FCOL_10040	KQS_00455	Fjoh_1127	FP0146
50S ribosomal protein L25	50S ribosomal protein L25/general stress protein Ctc	50S ribosomal protein L25	50S ribosomal protein L25	50S ribosomal protein L25
FBFL15_0539	FCOL_04070	KQS_02370	Fjoh_1468	FP0328
dihydrofolate reductase	dihydrofolate reductase	Dihydrofolate reductase	dihydrofolate reductase	Dihydrofolate reductase
FBFL15_0549	FCOL_04125	KQS_02385	Fjoh_1465	FP0325
putative tRNA/rRNA methyltransferase	tRNA/rRNA methyltransferase	tRNA/rRNA methyltransferase	tRNA/rRNA methyltransferase SpoU	Probable tRNA/rRNA methyltransferase
FBFL15_0550	FCOL_04130	KQS_02390	Fjoh_1464	FP0324
putative outer membrane lipoprotein	outer membrane protein precursor	outer membrane protein precursor	surface antigen (D15)	Probable outer membrane lipoprotein precursor
FBFL15_0551	FCOL_04135	KQS_02395	Fjoh_1463	FP0323
fructose-bisphosphate aldolase	fructose-bisphosphate aldolase	Fructose-bisphosphate aldolase	fructose-bisphosphate aldolase	Fructose-bisphosphate aldolase
FBFL15_0552	FCOL_04140	KQS_02400	Fjoh_1462	FP0322
acetyl-coenzyme A carboxylase carboxyl transferase subunit beta	acetyl-coenzyme A carboxylase carboxyl transferase subunit beta	Acetyl-coenzyme A carboxylase carboxyl transferase beta subunit	acetyl-CoA carboxylase, carboxyl transferase subunit beta	Acetyl-coenzyme A carboxylase carboxyl transferase beta subunit
FBFL15_0553	FCOL_10350	KQS_01800	Fjoh_1657	FP2117
hypothetical protein	hypothetical protein	hypothetical protein	hypothetical protein	hypothetical protein
FBFL15_0554	FCOL_10255	KQS_12095	Fjoh_0523	FP0459
hypothetical protein	hypothetical protein	hypothetical protein	hypothetical protein	hypothetical protein
FBFL15_0555	FCOL_07960	KQS_00800	Fjoh_1327	FP1668
ATP-binding protein, Mrp/Nbp35 family	ATP-binding Mrp/Nbp35 family protein	ATP-binding protein, Mrp/Nbp35 family	chromosome partitioning ATPase	ATP-binding protein, Mrp/Nbp35 family
FBFL15_0556	FCOL_07965	KQS_00805	Fjoh_1326	FP1669
NifU-like protein	NifU domain-containing protein	NifU-like protein	NifU domain-containing protein	NifU-like protein
FBFL15_0557	FCOL_10055	KQS_00815	Fjoh_1324	FP2399
putative ferredoxin	ferredoxin	ferredoxin	ferredoxin	Probable ferredoxin
FBFL15_0558	FCOL_03025	KQS_11860	Fjoh_1753	FP0415
1-pyrroline-5-carboxylate dehydrogenase	delta-1-pyrroline-5-carboxylate dehydrogenase	1-pyrroline-5-carboxylate dehydrogenase	delta-1-pyrroline-5-carboxylate dehydrogenase	1-pyrroline-5-carboxylate dehydrogenase
FBFL15_0559	FCOL_13115	KQS_12965	Fjoh_1221	FP2235
3-hydroxyanthranilate 3,4-dioxygenase	3-hydroxyanthranilate 3,4-dioxygenase	3-hydroxyanthranilate 3,4-dioxygenase	3-hydroxyanthranilate 3,4-dioxygenase	3-hydroxyanthranilate 3,4-dioxygenase
FBFL15_0560	FCOL_13120	KQS_12970	Fjoh_1225	FP2325
Piperideine-6-carboxylate dehydrogenase	Aldehyde Dehydrogenase	Piperideine-6-carboxylate dehydrogenase	aldehyde dehydrogenase	Piperideine-6-carboxylate dehydrogenase
FBFL15_0561	FCOL_03465	KQS_03005	Fjoh_0493	FP2210
Biopolymer transport ExbB protein	MotA/TolQ/ExbB proton channel	Biopolymer transport ExbB protein	MotA/TolQ/ExbB proton channel	Biopolymer transport ExbB protein
FBFL15_0562	FCOL_03470	KQS_03010	Fjoh_0492	FP2209
Biopolymer transport ExbD1 protein	hypothetical protein	Biopolymer transport ExbD1 protein	hypothetical protein	Biopolymer transport ExbD1 protein
FBFL15_0563	FCOL_03475	KQS_03015	Fjoh_0491	FP2208
Biopolymer transport ExbD2 protein	biopolymer transport ExbD protein	Biopolymer transport ExbD2 protein	hypothetical protein	Biopolymer transport ExbD2 protein
FBFL15_0566	FCOL_03490	KQS_03030	Fjoh_0489	FP2206
putative phosphate ABC transporter binding lipoprotein component	phosphate ABC transporter	putative ABC-type phosphate-transport system, binding lipoprotein precursor component	phosphate ABC transporter periplasmic component-like protein	Putative ABC-type phosphate-transport system, binding lipoprotein precursor component
FBFL15_0567	FCOL_03495	KQS_03035	Fjoh_0488	FP2205
hypothetical protein	hypothetical protein	hypothetical protein	hypothetical protein	Protein of unknown function precursor
FBFL15_0579	FCOL_10855	KQS_03205	Fjoh_0453	FP1383
putative short-chain type dehydrogenase	short-chain type dehydrogenase	short-chain type dehydrogenase	short-chain dehydrogenase/reductase SDR	Probable short-chain type dehydrogenase
FBFL15_0580	FCOL_10850	KQS_03210	Fjoh_0451	FP1382
hypothetical protein	hypothetical protein	hypothetical protein	hypothetical protein	hypothetical protein
FBFL15_0582	FCOL_04110	KQS_02315	Fjoh_1478	FP0339
inorganic diphosphatase	inorganic pyrophosphatase	inorganic diphosphatase	inorganic diphosphatase	Inorganic diphosphatase
FBFL15_0584	FCOL_04105	KQS_02330	Fjoh_1476	FP0338
putative outer membrane protein	hypothetical protein	outer membrane protein precursor	hypothetical protein	Probable outer membrane protein precursor
FBFL15_0585	FCOL_04100	KQS_02335	Fjoh_1475	FP0337
Pyruvate dehydrogenase E1 component subunit beta	Pyruvate dehydrogenase E1 component subunit beta	pyruvate dehydrogenase E1 component subunit beta	transketolase, central region	Pyruvate dehydrogenase E1 component, beta subunit
FBFL15_0589	FCOL_08305	KQS_12825	Fjoh_1338	FP0078
hypothetical protein	hypothetical protein	hypothetical protein	hypothetical protein	Protein of unknown function precursor
FBFL15_0592	FCOL_00915	KQS_06235	Fjoh_4870	FP0517
Rhodanese-related sulfurtransferase	rhodanese-related sulfurtransferase	Rhodanese-related sulfurtransferase	rhodanese domain-containing protein	Rhodanese-related sulfurtransferase
FBFL15_0593	FCOL_00800	KQS_06230	Fjoh_4886	FP0516
putative MarR family transcriptional regulator	MarR family transcriptional regulator	transcriptional regulator, MarR-family	MarR family transcriptional regulator	Probable transcriptional regulator, MarR-family
FBFL15_0594	FCOL_00795	KQS_06225	Fjoh_4887	FP0515
Nitroreductase	Nitroreductase	Nitroreductase	nitroreductase	Nitroreductase
FBFL15_0595	FCOL_00790	KQS_06220	Fjoh_4888	FP0514
hypothetical protein	hypothetical protein	hypothetical protein	hypothetical protein	Protein of unknown function YceI precursor
FBFL15_0598	FCOL_10250	KQS_12090	Fjoh_0522	FP0458
ribonucleoside-diphosphate reductase subunit beta	ribonucleoside-diphosphate reductase	Ribonucleoside-diphosphate reductase, beta subunit	ribonucleoside-diphosphate reductase	Ribonucleoside-diphosphate reductase, beta subunit
FBFL15_0600	FCOL_10245	KQS_12085	Fjoh_0521	FP0457
ribonucleoside-diphosphate reductase subunit alpha	ribonucleoside-diphosphate reductase subunit alpha	Ribonucleoside-diphosphate reductase, alpha subunit	ribonucleoside-diphosphate reductase subunit alpha	Ribonucleoside-diphosphate reductase, alpha subunit
FBFL15_0610	FCOL_10835	KQS_02595	Fjoh_0450	FP1379
putative ABC transporter ATPase	ABC transporter ATPase	ABC-type transport system, ATPase component	ABC transporter-like protein	Probable ABC-type transport system, ATPase component
FBFL15_0611	FCOL_10830	KQS_02600	Fjoh_0449	FP1378
putative ABC transporter permease	ABC transporter permease	ABC-type transport system, permease component	hypothetical protein	Probable ABC-type transport system, permease component
FBFL15_0612	FCOL_10825	KQS_02605	Fjoh_0448	FP1377
glycosyl transferase family protein	glycosyl transferase	Glycosyl transferase, group 2 family protein	glycosyl transferase family protein	Glycosyl transferase, group 2 family protein
FBFL15_0613	FCOL_00875	KQS_07235	Fjoh_4904	FP0502
major facilitator superfamily (MFS) permease	major facilitator superfamily (MFS) permease	Major facilitator superfamily (MFS) permease	EmrB/QacA family drug resistance transporter	Major facilitator superfamily (MFS) permease
FBFL15_0614	FCOL_00880	KQS_07240	Fjoh_4903	FP0503
putative membrane fusion efflux protein	secretion protein HlyD family protein	membrane fusion efflux protein	secretion protein HlyD family protein	Probable membrane fusion efflux protein
FBFL15_0615	FCOL_00885	KQS_07245	Fjoh_4902	FP0504
putative outer membrane efflux protein	putative outer membrane efflux protein	outer membrane efflux protein precursor	outer membrane efflux protein	Probable outer membrane efflux protein precursor
FBFL15_0616	FCOL_00890	KQS_07250	Fjoh_4901	FP0505
putative TetR family transcriptional regulator	TetR family transcriptional regulator	transcriptional regulator, TetR family	TetR family transcriptional regulator	Probable transcriptional regulator, TetR family
FBFL15_0617	FCOL_10185	KQS_12445	Fjoh_1248	FP0275
aspartate--tRNA ligase	aspartyl-tRNA synthetase	Aspartate--tRNA ligase	aspartyl-tRNA synthetase	Aspartate--tRNA ligase
FBFL15_0618	FCOL_00140	KQS_12515	Fjoh_1234	FP2219
NADH dehydrogenase I subunit M	NADH dehydrogenase I, M subunit	NADH dehydrogenase I subunit M	proton-translocating NADH-quinone oxidoreductase subunit M	NADH dehydrogenase I, M subunit
FBFL15_0619	FCOL_00135	KQS_12510	Fjoh_1235	FP2220
NADH dehydrogenase I subunit L	NADH dehydrogenase I, L subunit	NADH dehydrogenase I subunit L	proton-translocating NADH-quinone oxidoreductase subunit L	NADH dehydrogenase I, L subunit
FBFL15_0620	FCOL_00130	KQS_12505	Fjoh_1236	FP2221
NADH dehydrogenase I subunit K	NADH dehydrogenase I, K subunit	NADH dehydrogenase I subunit K	NADH-ubiquinone oxidoreductase, chain 4L	NADH dehydrogenase I, K subunit
FBFL15_0621	FCOL_00125	KQS_12500	Fjoh_1237	FP2222
NADH dehydrogenase I subunit J	NADH dehydrogenase I, J subunit	NADH dehydrogenase I subunit J	NADH-ubiquinone/plastoquinone oxidoreductase, chain 6	NADH dehydrogenase I, J subunit
FBFL15_0622	FCOL_00120	KQS_12495	Fjoh_1238	FP2223
NADH dehydrogenase I subunit I	NADH-quinone oxidoreductase, chain I	NADH dehydrogenase I, I subunit	NADH-quinone oxidoreductase subunit I	NADH dehydrogenase I, I subunit
FBFL15_0623	FCOL_00110	KQS_12490	Fjoh_1239	FP2224
NADH dehydrogenase I subunit H	NADH dehydrogenase I, H subunit	NADH dehydrogenase I subunit H	NADH dehydrogenase (quinone)	NADH dehydrogenase I, H subunit
FBFL15_0624	FCOL_00105	KQS_12485	Fjoh_1240	FP2225
NADH dehydrogenase I subunit G subunit N-terminal region	NADH dehydrogenase I subunit G subunit N-terminal region	NADH dehydrogenase I, G subunit, N-terminal region	ferredoxin	NADH dehydrogenase I, G subunit, N-terminal region
FBFL15_0625	FCOL_00100	KQS_12480	Fjoh_1241	FP2227
NADH dehydrogenase I subunit F	NADH-quinone oxidoreductase subunit F	NADH dehydrogenase I subunit F	NADH-quinone oxidoreductase subunit F	NADH dehydrogenase I, F subunit
FBFL15_0628	FCOL_00095	KQS_12475	Fjoh_1242	FP2228
NADH dehydrogenase I subunit E	NADH dehydrogenase I subunit E	NADH dehydrogenase I subunit E	NADH-quinone oxidoreductase	NADH dehydrogenase I, E subunit
FBFL15_0629	FCOL_00090	KQS_12470	Fjoh_1243	FP2229
NADH dehydrogenase I subunit D	NADH dehydrogenase I subunit D	NADH dehydrogenase I subunit D	NADH dehydrogenase (quinone)	NADH dehydrogenase I, D subunit
FBFL15_0630	FCOL_00085	KQS_12465	Fjoh_1244	FP2230
NADH dehydrogenase I subunit C	NADH dehydrogenase I, C subunit	NADH dehydrogenase I subunit C	NADH dehydrogenase (ubiquinone), 30 kDa subunit	NADH dehydrogenase I, C subunit
FBFL15_0631	FCOL_00080	KQS_12460	Fjoh_1245	FP2231
NADH dehydrogenase I subunit B	NADH dehydrogenase subunit B	NADH dehydrogenase I subunit B	NADH dehydrogenase subunit B	NADH dehydrogenase I, B subunit
FBFL15_0632	FCOL_00075	KQS_12455	Fjoh_1246	FP2232
NADH dehydrogenase I subunit A	NADH dehydrogenase I subunit A	NADH dehydrogenase I subunit A	NADH-ubiquinone/plastoquinone oxidoreductase, chain 3	NADH dehydrogenase I, A subunit
FBFL15_0633	FCOL_10210	KQS_12450	Fjoh_1247	FP0276
putative cold shock protein	hypothetical protein	cold shock protein	cold-shock DNA-binding domain-containing protein	Probable cold shock protein
FBFL15_0637	FCOL_00015	KQS_02160	Fjoh_1545	FP2217
50S ribosomal protein L21	50S ribosomal protein L21	50S ribosomal protein L21	50S ribosomal protein L21	50S ribosomal protein L21
FBFL15_0638	FCOL_00020	KQS_02155	Fjoh_1546	FP2216
50S ribosomal protein L27	50S ribosomal protein L27	50S ribosomal protein L27	50S ribosomal protein L27	50S ribosomal protein L27
FBFL15_0639	FCOL_03085	KQS_11880	Fjoh_1747	FP0412
putative aspartate transaminase AspC1	class I and II aminotransferase	aspartate transaminase AspC1	class I and II aminotransferase	Probable aspartate transaminase AspC1
FBFL15_0640	FCOL_03090	KQS_11875	Fjoh_1748	FP0413
fatty acid desaturase	linoleoyl-CoA desaturase	Fatty acid desaturase	linoleoyl-CoA desaturase	Fatty acid desaturase
FBFL15_0641	FCOL_03095	KQS_11870	Fjoh_1749	FP0414
methyltransferase GidB	16S rRNA methyltransferase GidB	Methyltransferase GidB	16S rRNA methyltransferase GidB	Ribosomal RNA small subunit methyltransferase G
FBFL15_0644	FCOL_13445	KQS_13170	Fjoh_0551	FP0162
hypothetical protein	hypothetical protein	hypothetical protein	NAD-dependent epimerase/dehydratase	hypothetical protein
FBFL15_0645	FCOL_04055	KQS_02410	Fjoh_1489	FP0268
methionine adenosyltransferase	S-adenosylmethionine synthetase	Methionine adenosyltransferase	S-adenosylmethionine synthetase	Methionine adenosyltransferase
FBFL15_0648	FCOL_07975	KQS_02175	Fjoh_1542	FP1672
hypothetical protein	hypothetical protein	hypothetical protein	hypothetical protein	Probable transmembrane protein of unknown function Fjo11
FBFL15_0649	FCOL_03430	KQS_02970	Fjoh_0506	FP2215
Kynureninase	kynureninase	Kynureninase	kynureninase	Kynureninase
FBFL15_0650	FCOL_09450	KQS_00745	Fjoh_0936	FP0049
3-hydroxybutyryl-CoA dehydrogenase	3-hydroxybutyryl-CoA dehydratase	3-hydroxybutyryl-CoA dehydratase	enoyl-CoA hydratase/isomerase	Probable 3-hydroxybutyryl-CoA dehydratase
FBFL15_0651	FCOL_09470	KQS_13080	Fjoh_0924	FP0053
hypothetical protein	hypothetical protein	hypothetical protein	hypothetical protein	Protein of unknown function YqiW
FBFL15_0652	FCOL_09380	KQS_00275	Fjoh_0876	FP0033
methylated-DNA--[protein]-cysteine S-methyltransferase	methylated-DNA-[protein]-cysteine S-methyltransferase	Methylated-DNA--[protein]-cysteine S-methyltransferase	methylated-DNA--protein-cysteine methyltransferase	Methylated-DNA--[protein]-cysteine S-methyltransferase
FBFL15_0653	FCOL_09445	KQS_00740	Fjoh_0937	FP0048
two component system sensor histidine kinase	two-component system sensor histidine kinase	Two-component system sensor histidine kinase	histidine kinase	Two-component system sensor histidine kinase
FBFL15_0654	FCOL_09440	KQS_00735	Fjoh_0938	FP0047
hypothetical protein	hypothetical protein	hypothetical protein	hypothetical protein	Probable transmembrane protein of unknown function
FBFL15_0655	FCOL_03525	KQS_03055	Fjoh_4816	FP2196
putative lipoprotein	hypothetical protein	hypothetical protein	hypothetical protein	hypothetical protein
FBFL15_0656	FCOL_03530	KQS_03060	Fjoh_0483	FP2195
putative ABC transporter permease	ABC transporter permease	ABC-type transport system, permease component	hypothetical protein	Probable ABC-type transport system, permease component
FBFL15_0662	FCOL_13050	KQS_00170	Fjoh_1185	FP2394
Scaffold protein for Fe-S assembly SufA	Scaffold protein for Fe-S assembly, SufA	Scaffold protein for Fe-S assembly SufA	iron-sulfur cluster assembly accessory protein	Scaffold protein for Fe-S assembly, SufA
FBFL15_0664	FCOL_13045	KQS_00185	Fjoh_1184	FP2393
Fe-S assembly protein, SufB	cysteine desulfurase activator complex subunit SufB	Fe-S assembly protein, SufB	cysteine desulfurase activator complex subunit SufB	Fe-S assembly protein, SufB
FBFL15_0670	FCOL_13035	KQS_00190	Fjoh_1182	FP2392
Fe-S assembly ATPase, SufC	Fe-S assembly ATPase, SufC	Fe-S assembly ATPase, SufC	FeS assembly ATPase SufC	Fe-S assembly ATPase, SufC
FBFL15_0672	FCOL_13025	KQS_00195	Fjoh_1180	FP2391
Fe-S assembly protein, SufD	FeS assembly protein SufD	Fe-S assembly protein, SufD	FeS assembly protein SufD	Fe-S assembly protein, SufD
FBFL15_0675	FCOL_13455	KQS_13180	Fjoh_0553	FP0164
dihydroorotase	dihydroorotase	Dihydroorotase	dihydroorotase	Dihydroorotase
FBFL15_0676	FCOL_13460	KQS_13185	Fjoh_0554	FP0165
glycosyl transferase family protein	glycosyl transferase, group 2 family protein	Glycosyl transferase, group 2 family protein	dolichyl-phosphate beta-D-mannosyltransferase	Glycosyl transferase, group 2 family protein
FBFL15_0677	FCOL_13465	KQS_13190	Fjoh_0555	FP0181
hypothetical protein	hypothetical protein	hypothetical protein	hypothetical protein	Probable transmembrane protein of unknown function
FBFL15_0678	FCOL_13470	KQS_13195	Fjoh_0556	FP0182
hypothetical protein	uroporphyrinogen-III synthase	hypothetical protein	uroporphyrinogen III synthase HEM4	hypothetical protein
FBFL15_0681	FCOL_03005	KQS_11845	Fjoh_1761	FP0418
putative methyltransferase	putative methyltransferase	methyltransferase	type 11 methyltransferase	Probable methyltransferase
FBFL15_0683	FCOL_03015	KQS_11850	Fjoh_1759	FP0417
hypothetical protein	hypothetical protein	hypothetical protein	hypothetical protein	Protein of unknown function precursor
FBFL15_0684	FCOL_03020	KQS_11855	Fjoh_1758	FP0416
protein ApaG	CO2+/MG2+ efflux protein ApaG	protein ApaG	ApaG protein	Protein ApaG
FBFL15_0685	FCOL_10305	KQS_10230	Fjoh_1961	FP2126
putative amino acid-transporting permease	amino acid permease	amino acid-transporting permease	amino acid permease	Probable amino acid-transporting permease
FBFL15_0702	FCOL_10085	KQS_12320	Fjoh_1310	FP0341
putative DNA polymerase III subunits alpha and epsilon	DNA polymerase III subunit alpha	DNA polymerase III, alpha and epsilon subunits	DNA polymerase III subunit alpha	Probable DNA polymerase III, alpha and epsilon subunits
FBFL15_0703	FCOL_03890	KQS_11600	Fjoh_1801	FP2066
putative 2-hydroxy-6-oxo-6-phenylhexa-2,4-dienoic acid hydrolase	2-hydroxy-6-oxo-6-phenylhexa-2,4-dienoic acid hydrolase	2-hydroxy-6-oxo-6-phenylhexa-2,4-dienoic acid hydrolase	alpha/beta hydrolase	Probable 2-hydroxy-6-oxo-6-phenylhexa-2,4-dienoic acid hydrolase
FBFL15_0704	FCOL_03875	KQS_11595	Fjoh_1802	FP2065
protein MraZ	MraZ protein	Protein MraZ	hypothetical protein	Protein MraZ
FBFL15_0705	FCOL_03870	KQS_11590	Fjoh_1803	FP2064
S-adenosyl-methyltransferase MraW	16S rRNA m(4)C1402 methyltransferase	S-adenosyl-methyltransferase MraW	S-adenosyl-methyltransferase MraW	S-adenosyl-methyltransferase MraW
FBFL15_0706	FCOL_03865	KQS_11585	Fjoh_1804	FP2063
hypothetical protein	hypothetical protein	hypothetical protein	hypothetical protein	Probable transmembrane protein of unknown function
FBFL15_0707	FCOL_03860	KQS_11580	Fjoh_1805	FP2062
peptidoglycan glycosyltransferase FtsI	peptidoglycan glycosyltransferase FtsI precursor	Peptidoglycan glycosyltransferase FtsI	peptidoglycan glycosyltransferase	Peptidoglycan glycosyltransferase FtsI
FBFL15_0708	FCOL_03855	KQS_11575	Fjoh_1806	FP2061
UDP-N-acetylmuramoylalanyl-D-glutamate--2, 6-diaminopimelate ligase	UDP-N-acetylmuramoylalanyl-D-glutamate--2, 6-diaminopimelate ligase	UDP-N-acetylmuramoylalanyl-D-glutamate--2, 6-diaminopimelate ligase	UDP-N-acetylmuramoylalanyl-D-glutamate--2, 6-diaminopimelate ligase	UDP-N-acetylmuramoylalanyl-D-glutamate--2, 6-diaminopimelate ligase
FBFL15_0709	FCOL_03850	KQS_11570	Fjoh_1807	FP2060
phospho-N-acetylmuramoyl-pentapeptide- transferase	phospho-N-acetylmuramoyl-pentapeptide- transferase	phospho-N-acetylmuramoyl-pentapeptide- transferase	phospho-N-acetylmuramoyl-pentapeptide- transferase	Phospho-N-acetylmuramoyl-pentapeptide- transferase
FBFL15_0710	FCOL_03845	KQS_11565	Fjoh_1808	FP2059
UDP-N-acetylmuramoylalanine--D-glutamate ligase	UDP-N-acetylmuramoylalanine--D-glutamate ligase	UDP-N-acetylmuramoylalanine--D-glutamate ligase	UDP-N-acetylmuramoylalanine--D-glutamate ligase	UDP-N-acetylmuramoylalanine--D-glutamate ligase
FBFL15_0711	FCOL_03840	KQS_11560	Fjoh_1809	FP2058
cell division protein FtsW	cell division protein FtsW	cell division protein FtsW	cell cycle protein	Cell division protein FtsW
FBFL15_0712	FCOL_03835	KQS_11555	Fjoh_1810	FP2057
UDP-diphospho-muramoylpentapeptide beta-N- acetylglucosaminyltransferase	undecaprenyldiphospho-muramoylpentapeptide beta-N-acetylglucosaminyltransferase	Undecaprenyldiphospho-muramoylpentapeptide beta-N-acetylglucosaminyltransferase	UDPdiphospho-muramoylpentapeptide beta-N- acetylglucosaminyltransferase	Undecaprenyldiphospho-muramoylpentapeptide beta-N-acetylglucosaminyltransferase
FBFL15_0713	FCOL_03830	KQS_11550	Fjoh_1811	FP2056
UDP-N-acetylmuramate--L-alanine ligase	UDP-N-acetylmuramate--L-alanine ligase	UDP-N-acetylmuramate--L-alanine ligase	UDP-N-acetylmuramate--L-alanine ligase	UDP-N-acetylmuramate--L-alanine ligase
FBFL15_0714	FCOL_03825	KQS_11545	Fjoh_1812	FP2055
cell division protein FtsQ	cell division protein FtsQ	Cell division protein FtsQ	hypothetical protein	Cell division protein FtsQ
FBFL15_0715	FCOL_03820	KQS_11540	Fjoh_1813	FP2054
cell division protein FtsA	cell division protein FtsA	Cell division protein FtsA	cell division protein FtsA	Cell division protein FtsA
FBFL15_0716	FCOL_03815	KQS_11535	Fjoh_1814	FP2053
cell division protein FtsZ	cell division protein FtsZ	cell division protein FtsZ	cell division protein FtsZ	Cell division protein FtsZ
FBFL15_0717	FCOL_03810	KQS_11530	Fjoh_1815	FP2052
hypothetical protein	hypothetical protein	hypothetical protein	GatB/Yqey domain-containing protein	hypothetical protein
FBFL15_0719	FCOL_01665	KQS_11495	Fjoh_1432	FP2049
Ribulose-phosphate 3-epimerase	ribulose-phosphate 3-epimerase	Ribulose-phosphate 3-epimerase	ribulose-phosphate 3-epimerase	Ribulose-phosphate 3-epimerase
FBFL15_0724	FCOL_00200	KQS_11835	Fjoh_3959	FP0420
putative outer membrane efflux protein	putative outer membrane efflux protein	outer membrane efflux protein precursor	hypothetical protein	Probable outer membrane efflux protein precursor
FBFL15_0725	FCOL_00205	KQS_11830	Fjoh_3960	FP0421
putative ABC transporter membrane fusion efflux protein	putative ABC transporter membrane fusion efflux protein	ABC-type transport system, membrane fusion efflux protein component	secretion protein HlyD family protein	Probable ABC-type transport system, membrane fusion efflux protein component
FBFL15_0726	FCOL_00210	KQS_11825	Fjoh_3961	FP0422
putative ABC transporter ATPase and permease	putative ABC transporter ATPase and permease	ABC-type transport system, ATPase and permease components	ABC transporter-like protein	Probable ABC-type transport system, ATPase and permease components
FBFL15_0732	FCOL_03590	KQS_03230	Fjoh_0365	FP1304
hypothetical protein	pentein-type domain-containing protein	hypothetical protein	pentein-type domain-containing protein	hypothetical protein
FBFL15_0733	FCOL_03600	KQS_03240	Fjoh_0363	FP1302
hypothetical protein	hypothetical protein	hypothetical protein	hypothetical protein	hypothetical protein
FBFL15_0734	FCOL_03620	KQS_03255	Fjoh_0362	FP1300
Recombination protein RecR	recombination protein RecR	Recombination protein RecR	recombination protein RecR	Recombination protein RecR
FBFL15_0735	FCOL_03625	KQS_03260	Fjoh_0361	FP1299
putative polysaccharide exporter lipoprotein Wza	polysaccharide exporter	polysaccharide exporter lipoprotein precursor Wza	polysaccharide export protein	Probable polysaccharide exporter lipoprotein precursor Wza
FBFL15_0736	FCOL_03630	KQS_03265	Fjoh_0360	FP1298
putative tyrosine-protein kinase involved in exopolysaccharide biosynthesis Wzc	tyrosine-protein kinase involved in exopolysaccharide biosynthesis	tyrosine-protein kinase involved in exopolysaccharide biosynthesis Wzc	non-specific protein-tyrosine kinase	Probable tyrosine-protein kinase involved in exopolysaccharide biosynthesis Wzc
FBFL15_0737	FCOL_03645	KQS_03275	Fjoh_0358	FP1295
UDP-glucose 6-dehydrogenase	UDP-glucose 6-dehydrogenase	UDP-glucose 6-dehydrogenase	UDP-glucose/GDP-mannose dehydrogenase	UDP-glucose 6-dehydrogenase
FBFL15_0740	FCOL_03640	KQS_03280	Fjoh_0356	FP1296
UDP-N-acetyl-D-galactosamine dehydrogenase	UDP-N-acetyl-D-galactosamine dehydrogenase	UDP-N-acetyl-D-galactosamine dehydrogenase	UDP-glucose/GDP-mannose dehydrogenase	UDP-N-acetyl-D-galactosamine dehydrogenase
FBFL15_0741	FCOL_03650	KQS_13885	Fjoh_0354	FP1294
dTDP-glucose 4,6-dehydratase	dTDP-glucose 4,6-dehydratase	dTDP-glucose 4,6-dehydratase	dTDP-glucose 4,6-dehydratase	dTDP-glucose 4,6-dehydratase
FBFL15_0759	FCOL_07560	KQS_09815	Fjoh_0014	FP1123
methylmalonyl-CoA mutase large subunit	methylmalonyl-CoA mutase	Methylmalonyl-CoA mutase large subunit	methylmalonyl-CoA mutase	Methylmalonyl-CoA mutase large subunit
FBFL15_0760	FCOL_07555	KQS_09810	Fjoh_0013	FP1121
methylmalonyl-CoA mutase small subunit	methylmalonyl-CoA mutase small subunit	Methylmalonyl-CoA mutase small subunit	methylmalonyl-CoA mutase	Methylmalonyl-CoA mutase small subunit
FBFL15_0761	FCOL_07545	KQS_09805	Fjoh_0012	FP1120
putative septum formation initiator	hypothetical protein	hypothetical protein	septum formation initiator	Probable transmembrane protein of unknown function. Putative septum formation initiator
FBFL15_0762	FCOL_07540	KQS_09800	Fjoh_0011	FP1119
uridine kinase	uridine kinase	uridine kinase	uridine kinase	Uridine kinase
FBFL15_0781	FCOL_10450	KQS_10805	Fjoh_1934	FP1189
tyrosine recombinase XerC	integrase/recombinase XerC	tyrosine recombinase XerC	phage integrase	Tyrosine recombinase XerC
FBFL15_0782	FCOL_10445	KQS_10800	Fjoh_1935	FP1188
hypothetical protein	hypothetical protein	hypothetical protein	sigma 54 modulation protein/ribosomal protein S30EA	hypothetical protein
FBFL15_0786	FCOL_10440	KQS_10780	Fjoh_1936	FP1184
elongation factor Tu (EF-Tu)	elongation factor Tu	Elongation factor Tu (EF-Tu)	elongation factor Tu	Elongation factor Tu (EF-Tu)
FBFL15_0788	FCOL_10435	KQS_10770	Fjoh_1937	FP1182
preprotein translocase subunit SecE	preprotein translocase, SecE subunit	preprotein translocase subunit SecE	preprotein translocase subunit SecE	Preprotein translocase SecE subunit
FBFL15_0789	FCOL_10430	KQS_10765	Fjoh_1938	FP1181
transcription antitermination protein NusG	putative transcription antitermination protein	Transcription antitermination protein NusG	NusG antitermination factor	Transcription antitermination protein NusG
FBFL15_0790	FCOL_10425	KQS_10760	Fjoh_1939	FP1180
50S ribosomal protein L11	50S ribosomal protein L11	50S ribosomal protein L11	50S ribosomal protein L11	50S ribosomal protein L11
FBFL15_0791	FCOL_10420	KQS_10755	Fjoh_1940	FP1179
50S ribosomal protein L1	50S ribosomal protein L1	50S ribosomal protein L1	50S ribosomal protein L1	50S ribosomal protein L1
FBFL15_0792	FCOL_10415	KQS_10750	Fjoh_1941	FP1178
50S ribosomal protein L10	50S ribosomal protein L10	50S ribosomal protein L10	50S ribosomal protein L10	50S ribosomal protein L10
FBFL15_0793	FCOL_10410	KQS_10745	Fjoh_1942	FP1177
50S ribosomal protein L7/L12	50S ribosomal protein L7/L12	50S ribosomal protein L7/L12	50S ribosomal protein L7/L12	50S ribosomal protein L7/L12
FBFL15_0794	FCOL_10405	KQS_10740	Fjoh_1943	FP1176
DNA-directed RNA polymerase subunit beta RpoB	DNA-directed RNA polymerase subunit beta	DNA-directed RNA polymerase beta subunit RpoB	DNA-directed RNA polymerase subunit beta	DNA-directed RNA polymerase beta subunit RpoB
FBFL15_0795	FCOL_10400	KQS_10735	Fjoh_1944	FP1175
DNA-directed RNA polymerase beta' subunit RpoC	DNA-directed RNA polymerase subunit beta'	DNA-directed RNA polymerase beta' subunit RpoC	DNA-directed RNA polymerase subunit beta'	DNA-directed RNA polymerase beta' subunit RpoC
FBFL15_0796	FCOL_10390	KQS_10730	Fjoh_1945	FP1174
hypothetical protein	hypothetical protein	hypothetical protein	hypothetical protein	hypothetical protein
FBFL15_0797	FCOL_03885	KQS_05185	Fjoh_2221	FP1902
adenylosuccinate synthetase	adenylosuccinate synthetase	Adenylosuccinate synthase	adenylosuccinate synthetase	Adenylosuccinate synthase
FBFL15_0798	FCOL_03880	KQS_05190	Fjoh_2222	FP1903
ferric iron uptake transcription regulator	ferric iron uptake transcription regulator, Fur	Ferric iron uptake transcription regulator, Fur	ferric uptake regulator family protein	Ferric iron uptake transcription regulator, Fur
FBFL15_0800	FCOL_04640	KQS_10270	Fjoh_1950	FP1166
MoxR family ATPase	MoxR family ATPase	MoxR family ATPase	ATPase	ATPase, MoxR family
FBFL15_0801	FCOL_04630	KQS_10275	Fjoh_1949	FP1167
peptidyl-prolyl cis-trans isomerase	PpiC-type peptidyl-prolyl cis-trans isomerase	Peptidyl-prolyl cis-trans isomerase precursor	PpiC-type peptidyl-prolyl cis-trans isomerase	Peptidyl-prolyl cis-trans isomerase precursor
FBFL15_0803	FCOL_10385	KQS_00260	Fjoh_1947	FP1172
peptide chain release factor 3	peptide chain release factor 3	Peptide chain release factor 3 (RF-3)	peptide chain release factor 3	Peptide chain release factor 3 (RF-3)
FBFL15_0804	FCOL_04715	KQS_10220	Fjoh_0020	FP1217
glyceraldehyde-3-phosphate dehydrogenase	glyceraldehyde-3-phosphate dehydrogenase	glyceraldehyde-3-phosphate dehydrogenase	glyceraldehyde-3-phosphate dehydrogenase	Glyceraldehyde-3-phosphate dehydrogenase (phosphorylating)
FBFL15_0805	FCOL_04745	KQS_03600	Fjoh_0007	FP1210
putative methyltransferase	methyltransferase	methyltransferase	uroporphyrin-III C/tetrapyrrole methyltransferase	Probable methyltransferase
FBFL15_0810	FCOL_10715	KQS_02620	Fjoh_4054	FP1373
hypothetical protein	hypothetical protein	hypothetical protein	hypothetical protein	hypothetical protein
FBFL15_0811	FCOL_11395	KQS_02615	Fjoh_0446	FP1374
3-oxoacyl-ACP synthase	3-oxoacyl-[acyl-carrier-protein] synthase III	3-oxoacyl-ACP synthase	beta-ketoacyl-acyl-carrier-protein synthase I	3-oxoacyl-[acyl-carrier-protein] synthase III protein FabH1
FBFL15_0813	FCOL_07205	KQS_07290	Fjoh_2509	FP0878
hypothetical protein	hypothetical protein	hypothetical protein	hypothetical protein	hypothetical protein
FBFL15_0814	FCOL_00430	KQS_07430	Fjoh_4504	FP0854
phosphoglucomutase/phosphomannomutase family protein	phosphoglucosamine mutase	Phosphoglucomutase/phosphomannomutase family protein	phosphomannomutase	Phosphoglucomutase/phosphomannomutase family protein
FBFL15_0827	FCOL_07340	KQS_09740	Fjoh_4972	FP1407
hypothetical protein	hypothetical protein	hypothetical protein	radical SAM domain-containing protein	hypothetical protein
FBFL15_0841	FCOL_07190	KQS_08640	Fjoh_3395	FP1609
putative permease YojE	permease YojE	permease YojE	hypothetical protein	Probable permease YojE
FBFL15_0842	FCOL_00770	KQS_07295	Fjoh_2511	FP0708
putative cysteine desulfurase	cysteine desulfurase	cysteine desulfurase	class V aminotransferase	Probable cysteine desulfurase
FBFL15_0843	FCOL_06930	KQS_09130	Fjoh_2481	FP0723
putative lipoprotein	putative lipoprotein	hypothetical protein	hypothetical protein	Probable lipoprotein precursor
FBFL15_0846	FCOL_05195	KQS_04515	Fjoh_0101	FP1986
hypothetical protein	hypothetical protein	hypothetical protein	hypothetical protein	Probable transmembrane protein of unknown function
FBFL15_0847	FCOL_05190	KQS_04520	Fjoh_0100	FP1987
50S ribosomal protein L34	50S ribosomal protein L34	50S ribosomal protein L34	50S ribosomal protein L34	50S ribosomal protein L34
FBFL15_0851	FCOL_05185	KQS_04525	Fjoh_0099	FP1988
carbamoyl-phosphate synthase large subunit	carbamoyl phosphate synthase large subunit	Carbamoyl-phosphate synthase large subunit	carbamoyl phosphate synthase large subunit	Carbamoyl-phosphate synthase large subunit
FBFL15_0852	FCOL_04985	KQS_03580	Fjoh_0279	FP1229
putative FAD-dependent dehydrogenase	FAD dependent oxidoreductase	FAD-dependent dehydrogenase	FAD dependent oxidoreductase	Probable FAD-dependent dehydrogenase
FBFL15_0890	FCOL_06840	KQS_09230	Fjoh_2252	FP0526
putative asparagine synthetase	asparagine synthetase B	asparagine synthetase	asparagine synthetase B	Probable asparagine synthetase [glutamine-hydrolyzing]
FBFL15_0891	FCOL_05785	KQS_10025	Fjoh_2429	FP1107
excinuclease ABC subunit A	excinuclease ABC subunit A	Excinuclease ABC, A subunit UvrA1	excinuclease ABC subunit A	Excinuclease ABC, A subunit UvrA1
FBFL15_0892	FCOL_00710	KQS_06705	Fjoh_4515	FP0982
putative ATP-dependent exodeoxyribonuclease	ATP-dependent exodeoxyribonuclease	ATP-dependent exodeoxyribonuclease	exonuclease V subunit alpha	Probable ATP-dependent exodeoxyribonuclease
FBFL15_0897	FCOL_02890	KQS_09105	Fjoh_2242	FP1863
hypothetical protein	WxcM domain-containing protein	hypothetical protein	WxcM domain-containing protein	hypothetical protein
FBFL15_0901	FCOL_01880	KQS_08990	Fjoh_4871	FP0925
putative Crp/Fnr family transcriptional regulator	CRP/FNR family transcriptional regulator	transcriptional regulatory protein, Crp/Fnr family	CRP/FNR family transcriptional regulator	Probable transcriptional regulatory protein, Crp/Fnr family
FBFL15_0902	FCOL_05715	KQS_07090	Fjoh_4576	FP0765
chorismate synthase	chorismate synthase	Chorismate synthase	chorismate synthase	Chorismate synthase
FBFL15_0903	FCOL_05720	KQS_12375	Fjoh_4575	FP0766
putative proton glutamate symport protein GltP	proton glutamate symport protein GltP	proton glutamate symport protein GltP	sodium:dicarboxylate symporter	Probable proton glutamate symport protein GltP
FBFL15_0904	FCOL_04460	KQS_01965	Fjoh_1703	FP2084
S14 family, ATP-dependent Clp protease ATP-binding subunit	ATP-dependent protease ATP-binding subunit ClpX	S14 family, ATP-dependent Clp protease ATP-binding subunit	ATP-dependent protease ATP-binding subunit ClpX	S14 family, ATP-dependent Clp protease ATP-binding subunit
FBFL15_0905	FCOL_04465	KQS_01960	Fjoh_1702	FP2085
S14 family, ATP-dependent Clp protease proteolytic subunit	endopeptidase Clp	S14 family, ATP-dependent Clp protease proteolytic subunit	endopeptidase Clp	S14 family, ATP-dependent Clp protease proteolytic subunit
FBFL15_0906	FCOL_04470	KQS_01955	Fjoh_1701	FP2086
Trigger factor (TF)	trigger factor	Trigger factor (TF)	trigger factor domain-containing protein	Trigger factor (TF)
FBFL15_0907	FCOL_10180	KQS_12310	Fjoh_1349	FP0259
hypothetical protein	hypothetical protein	hypothetical protein	hypothetical protein	hypothetical protein
FBFL15_0910	FCOL_10320	KQS_01770	Fjoh_1651	FP2123
malate dehydrogenase	bifunctional malic enzyme oxidoreductase/phosphotransacetylase	Malate dehydrogenase (oxaloacetate-decarboxylating) (NADP+)	malic enzyme	Malate dehydrogenase (oxaloacetate-decarboxylating) (NADP+)
FBFL15_0911	FCOL_10325	KQS_01775	Fjoh_1652	FP2122
Holliday junction DNA helicase RuvA	Holliday junction DNA helicase RuvA	Holliday junction DNA helicase RuvA	Holliday junction DNA helicase RuvA	Holliday junction DNA helicase RuvA
FBFL15_0912	FCOL_10330	KQS_01780	Fjoh_1653	FP2121
putative adhesin SprA	SprA protein	SprA protein	hypothetical protein	Putative adhesin precursor SprA
FBFL15_0924	FCOL_01580	KQS_05170	Fjoh_2591	FP1771
acetylornithine/succinyldiaminopimelatetransamin ase	aminotransferase class-III	Acetylornithine/succinyldiaminopimelate transaminase	class III aminotransferase	Acetylornithine/succinyldiaminopimelate transaminase
FBFL15_0925	FCOL_01575	KQS_05175	Fjoh_2592	FP1772
hypothetical protein	hypothetical protein	hypothetical protein	OstA family protein	Protein of unknown function precursor
FBFL15_0926	FCOL_00420	KQS_10010	Fjoh_2440	FP1100
putative peroxiredoxin	peroxiredoxin	peroxiredoxin	alkyl hydroperoxide reductase	Probable peroxiredoxin
FBFL15_0927	FCOL_00415	KQS_10015	Fjoh_2438	FP1101
DNA-(apurinic or apyrimidinic site) lyase	DNA-(apurinic or apyrimidinic site) lyase	DNA-(apurinic or apyrimidinic site) lyase	DNA-(apurinic or apyrimidinic site) lyase	DNA-(apurinic or apyrimidinic site) lyase
FBFL15_0928	FCOL_01890	KQS_09710	Fjoh_4881	FP1815
putative metallo-beta-lactamase	beta-lactamase domain-containing protein	metallo-beta-lactamase	beta-lactamase domain-containing protein	Probable metallo-beta-lactamase
FBFL15_0932	FCOL_10175	KQS_12315	Fjoh_1343	FP0260
thioredoxin	thioredoxin	Thioredoxin family protein	thioredoxin	Thioredoxin family protein
FBFL15_0933	FCOL_06470	KQS_03150	Fjoh_0457	FP1925
Glu/Leu/Phe/Val dehydrogenase	Glu/Leu/Phe/Val dehydrogenase family protein	Glu/Leu/Phe/Val dehydrogenase	Glu/Leu/Phe/Val dehydrogenase	Glu/Leu/Phe/Val dehydrogenase family protein
FBFL15_0935	FCOL_03365	KQS_11730	Fjoh_1775	FP2082
putative membrane-associated phospholipid phosphatase	PA-phosphatase-like phosphoesterase	membrane-associated phospholipid phosphatase	PA-phosphatase-like phosphoesterase	Probable membrane-associated phospholipid phosphatase
FBFL15_0936	FCOL_03360	KQS_11725	Fjoh_1774	FP2083
putative Sec-independent protein translocase	Sec-independent protein translocase (twin-arginine translocation protein)	putative Sec-independent protein translocase (twin-arginine translocation protein)	sec-independent translocation protein mttA/Hcf106	Putative Sec-independent protein translocase (twin-arginine translocation protein)
FBFL15_0937	FCOL_02255	KQS_06305	Fjoh_2788	FP0498
O-succinylbenzoate synthase	O-succinylbenzoate synthase	O-succinylbenzoate synthase	mandelate racemase/muconate lactonizing protein	O-succinylbenzoate synthase
FBFL15_0938	FCOL_02260	KQS_06300	Fjoh_2787	FP0499
hypothetical protein	hypothetical protein	hypothetical protein	hypothetical protein	Protein of unknown function precursor
FBFL15_0939	FCOL_02270	KQS_06290	Fjoh_2785	FP0479
1,4-dihydroxy-2-naphthoate octaprenyltransferase	1,4-dihydroxy-2-naphthoateoctaprenyltransferase	1,4-dihydroxy-2-naphthoate octaprenyltransferase	1,4-dihydroxy-2-naphthoate octaprenyltransferase	1,4-dihydroxy-2-naphthoate octaprenyltransferase
FBFL15_0940	FCOL_02275	KQS_06270	Fjoh_2784	FP0478
naphthoate synthase	naphthoate synthase	Naphthoate synthase	naphthoate synthase	Naphthoate synthase
FBFL15_0941	FCOL_00440	KQS_09310	Fjoh_2425	FP1797
glycoside hydrolase family protein	glycosyl transferase, group 1 family protein	Glycosyl transferase, group 1 family protein	group 1 glycosyl transferase	Glycosyl transferase, group 1 family protein
FBFL15_0942	FCOL_00450	KQS_09320	Fjoh_2424	FP1799
hypothetical protein	hypothetical protein	hypothetical protein	hypothetical protein	hypothetical protein
FBFL15_0943	FCOL_00455	KQS_09325	Fjoh_2423	FP1800
hypothetical protein	hypothetical protein	hypothetical protein	hypothetical protein	hypothetical protein
FBFL15_0944	FCOL_00460	KQS_09330	Fjoh_2422	FP1801
hypothetical protein	hypothetical protein	hypothetical protein	hypothetical protein	hypothetical protein
FBFL15_0945	FCOL_00465	KQS_09335	Fjoh_2421	FP1802
hypothetical protein	hypothetical protein	hypothetical protein	hypothetical protein	Protein of unknown function YghO
FBFL15_0947	FCOL_05985	KQS_07080	Fjoh_2910	FP1069
hypothetical protein	hypothetical protein	hypothetical protein	hypothetical protein	Probable transmembrane protein of unknown function
FBFL15_0948	FCOL_05980	KQS_07075	Fjoh_2909	FP1068
alanine dehydrogenase	alanine dehydrogenase	Alanine dehydrogenase	NAD(P) transhydrogenase subunit alpha	Alanine dehydrogenase
FBFL15_0950	FCOL_05975	KQS_07070	Fjoh_2907	FP1067
hypothetical protein	hypothetical protein	hypothetical protein	hypothetical protein	hypothetical protein
FBFL15_0951	FCOL_06365	KQS_07065	Fjoh_2906	FP1066
putative two-component system response regulatory protein	two-component system response regulatory protein	two-component system response regulatory protein containing PglZ domain PorX	response regulator receiver protein	Probable two-component system response regulatory protein containing PglZ domain PorX
FBFL15_0952	FCOL_06735	KQS_10110	Fjoh_4571	FP1699
hypothetical protein	hypothetical protein	hypothetical protein	hypothetical protein	Probable transmembrane protein of unknown function
FBFL15_0953	FCOL_06770	KQS_04170	Fjoh_4570	FP1780
imidazolonepropionase	imidazolonepropionase	Imidazolonepropionase	imidazolonepropionase	Imidazolonepropionase
FBFL15_0954	FCOL_06765	KQS_04175	Fjoh_3530	FP1779
Magnesium and cobalt transport protein CorA	magnesium/cobalt transporter CorA	Magnesium and cobalt transport protein CorA	magnesium and cobalt transport protein CorA	Magnesium and cobalt transport protein CorA
FBFL15_0956	FCOL_06755	KQS_05495	Fjoh_4785	FP1604
putative TonB-dependent outer membrane receptor	TonB-dependent outer membrane receptorprecursor	TonB-dependent outer membrane receptor precursor	TonB-dependent receptor	Probable TonB-dependent outer membrane receptor precursor
FBFL15_0957	FCOL_06750	KQS_05500	Fjoh_4784	FP1603
putative arsenate reductase	arsenate reductase (glutaredoxin)	arsenate reductase (glutaredoxin)	arsenate reductase	Probable arsenate reductase (glutaredoxin)
FBFL15_0958	FCOL_06745	KQS_05505	Fjoh_4783	FP1602
hypothetical protein	hypothetical protein	hypothetical protein	abortive infection protein	Protein of unknown function YyaK
FBFL15_0959	FCOL_06740	KQS_05510	Fjoh_4782	FP1601
o-succinylbenzoate--CoA ligase	o-succinylbenzoate--CoA ligase	o-succinylbenzoate--CoA ligase	Acyl-CoA synthetase (AMP-forming)/AMP-acid ligase II-like protein	o-succinylbenzoate--CoA ligase
FBFL15_0966	FCOL_06095	KQS_05520	Fjoh_2867	FP1004
putative M1 family metalloprotease	metalloprotease	M1 family metalloprotease precursor	peptidase M1, membrane alanine aminopeptidase	Probable M1 family metalloprotease precursor
FBFL15_0968	FCOL_06640	KQS_05640	Fjoh_2453	FP0631
hypothetical protein	hypothetical protein	hypothetical protein	hypothetical protein	hypothetical protein
FBFL15_0969	FCOL_06635	KQS_05645	Fjoh_2454	FP0632
putative ABC transporter ATPase	ABC transporter ATPase	ABC-type transport system, ATPase component	ABC transporter-like protein	Probable ABC-type transport system, ATPase component
FBFL15_0970	FCOL_06620	KQS_08730	Fjoh_2455	FP0635
hypothetical protein	hypothetical protein	hypothetical protein	hypothetical protein	hypothetical protein
FBFL15_0983	FCOL_03450	KQS_02985	Fjoh_0495	FP2212
kynurenine 3-monooxygenase	kynurenine 3-monooxygenase	kynurenine 3-monooxygenase	kynurenine 3-monooxygenase	Kynurenine 3-monooxygenase
FBFL15_0988	FCOL_03730	KQS_11365	Fjoh_1444	FP2046
polyribonucleotide nucleotidyltransferase	polynucleotide phosphorylase/polyadenylase	Polyribonucleotide nucleotidyltransferase	polynucleotide phosphorylase	Polyribonucleotide nucleotidyltransferase
FBFL15_0989	FCOL_03725	KQS_11360	Fjoh_1445	FP2045
30S ribosomal protein S15	30S ribosomal protein S15	30S ribosomal protein S15	30S ribosomal protein S15	30S ribosomal protein S15
FBFL15_0990	FCOL_06715	KQS_05665	Fjoh_3409	FP0742
tRNA-(MS[2]IO[6]A)-hydroxylase	tRNA-hydroxylase	tRNA-(MS[2]IO[6]A)-hydroxylase	tRNA--hydroxylase	tRNA-(MS[2]IO[6]A)-hydroxylase
FBFL15_0992	FCOL_11295	KQS_02695	Fjoh_0420	FP1359
adenylate kinase	adenylate kinase	adenylate kinase	adenylate kinase	Adenylate kinase
FBFL15_0993	FCOL_11290	KQS_02700	Fjoh_0419	FP1358
hypothetical protein	hypothetical protein	hypothetical protein	hypothetical protein	Probable transmembrane protein of unknown function
FBFL15_0994	FCOL_11285	KQS_02705	Fjoh_0418	FP1357
GTP-binding protein Obg	GTPase CgtA	GTP-binding protein Obg	GTPase ObgE	GTP-binding protein Obg
FBFL15_0995	FCOL_04475	KQS_01950	Fjoh_1700	FP2087
hypothetical protein	hypothetical protein	hypothetical protein	hypothetical protein	Probable transmembrane protein of unknown function
FBFL15_0996	FCOL_04480	KQS_01935	Fjoh_1699	FP2088
putative hydrolase	hydrolase	hydrolase	alpha/beta hydrolase	Probable hydrolase
FBFL15_0997	FCOL_04485	KQS_01930	Fjoh_1695	FP2091
Pyridoxal phosphate biosynthetic protein PdxJ	pyridoxine 5'-phosphate synthase	Pyridoxal phosphate biosynthetic protein PdxJ	pyridoxine 5'-phosphate synthase	Pyridoxal phosphate biosynthetic protein PdxJ
FBFL15_0998	FCOL_04490	KQS_01925	Fjoh_1694	FP2092
hypothetical protein	hypothetical protein	hypothetical protein	hypothetical protein	hypothetical protein
FBFL15_0999	FCOL_04495	KQS_01920	Fjoh_1693	FP2093
NAD(+) kinase	inorganic polyphosphate/ATP-NAD kinase	NAD(+) kinase	inorganic polyphosphate/ATP-NAD kinase	NAD(+) kinase
FBFL15_1021	FCOL_02355	KQS_03700	Fjoh_0461	FP0541
bifunctional Folylpolyglutamate synthase and dihydrofolate synthase	bifunctional folylpolyglutamate synthase/dihydrofolate synthase	Bifunctional protein : Folylpolyglutamate synthase and Dihydrofolate synthase	bifunctional folylpolyglutamate synthase/ dihydrofolate synthase	Bifunctional protein : Folylpolyglutamate synthase and Dihydrofolate synthase
FBFL15_1023	FCOL_02365	KQS_03710	Fjoh_0459	FP0543
putative biopolymer transporter	putative tansport related protein	putative biopolymer transporter	biopolymer transport protein ExbD/TolR	Putative biopolymer transporter
FBFL15_1024	FCOL_07275	KQS_06245	Fjoh_2783	FP0477
hypothetical protein	nucleic acid-binding domain-containing protein	hypothetical protein	hypothetical protein	hypothetical protein
FBFL15_1026	FCOL_10335	KQS_01785	Fjoh_1654	FP2120
glycine cleavage system H protein	glycine cleavage system protein H	Glycine cleavage system H protein	glycine cleavage system protein H	Glycine cleavage system H protein
FBFL15_1028	FCOL_07285	KQS_10050	Fjoh_2781	FP1676
Menaquinone biosynthesis 2-succinyl-6-hydroxy-2,4-cyclohexadiene-1-carboxylate synthase/2-oxoglutarate decarboxylase MenD	2-succinyl-5-enolpyruvyl-6-hydroxy-3- cyclohexene-1-carboxylate synthase	Menaquinone biosynthesis protein MenD : 2-succinyl-6-hydroxy-2,4-cyclohexadiene-1-carboxylate synthase and 2-oxoglutarate decarboxylase	2-oxoglutarate decarboxylase	Menaquinone biosynthesis protein MenD : 2-succinyl-6-hydroxy-2,4-cyclohexadiene-1-carboxylate synthase and 2-oxoglutarate decarboxylase
FBFL15_1050	FCOL_06090	KQS_05535	Fjoh_2546	FP1002
carboxyltransferase	propionyl-CoA carboxylase	Carboxyltransferase	propionyl-CoA carboxylase	Carboxyltransferase
FBFL15_1055	FCOL_09040	KQS_13215	Fjoh_0557	FP2372
putative AsnC family transcriptional regulator	AsnC family transcriptional regulator	transcriptional regulator, AsnC family	AsnC family transcriptional regulator	Probable transcriptional regulator, AsnC family
FBFL15_1056	FCOL_10000	KQS_12250	Fjoh_1374	FP0207
putative arylformamidase	arylformamidase	arylformamidase	hypothetical protein	Probable arylformamidase
FBFL15_1057	FCOL_09990	KQS_12245	Fjoh_1371	FP0206
hypothetical protein	hypothetical protein	hypothetical protein	hypothetical protein	Protein of unknown function MmcQ
FBFL15_1062	FCOL_11945	KQS_05440	Fjoh_4763	FP2029
carbonic anhydrase	carbonic anhydrase	carbonic anhydrase	carbonate dehydratase	Carbonic anhydrase
FBFL15_1063	FCOL_03685	KQS_05450	Fjoh_4764	FP2511
putative sulfate permease	sulfate transporter	sulfate permease	sulfate transporter	Probable sulfate permease
FBFL15_1067	FCOL_06240	KQS_10430	Fjoh_0260	FP1509
chaperone protein HtpG	heat shock protein 90	Chaperone protein HtpG	heat shock protein 90	Chaperone protein HtpG
FBFL15_1069	FCOL_04870	KQS_07510	Fjoh_0142	FP2005
hypothetical protein	hypothetical protein	hypothetical protein	hypothetical protein	hypothetical protein
FBFL15_1070	FCOL_04865	KQS_07505	Fjoh_0141	FP2006
branched-chain amino acid aminotransferase/4-amino-4-deoxychorismate lyase family protein	branched-chain amino acid aminotransferase/4-amino-4-deoxychorismate lyase	Branched-chain amino acid aminotransferase/4-amino-4-deoxychorismate lyase family protein	aminotransferase, class IV	Branched-chain amino acid aminotransferase/4-amino-4-deoxychorismate lyase family protein
FBFL15_1071	FCOL_12270	KQS_10600	Fjoh_0211	FP1147
DNA mismatch repair protein MutL	DNA mismatch repair protein MutL	DNA mismatch repair protein MutL	DNA mismatch repair protein MutL	DNA mismatch repair protein MutL
FBFL15_1073	FCOL_12260	KQS_10590	Fjoh_0209	FP1149
rhomboid family protein	rhomboid family protein	rhomboid family protein	rhomboid family protein	Rhomboid family protein
FBFL15_1076	FCOL_12225	KQS_10555	Fjoh_0202	FP1131
chromosome partitioning protein ParA	cobyrinic acid a,c-diamide synthase	Chromosome partitioning protein ParA	cobyrinic acid a,c-diamide synthase	Chromosome partitioning protein ParA
FBFL15_1077	FCOL_12230	KQS_10560	Fjoh_0203	FP1130
chromosome partitioning protein ParB	chromosome partitioning protein ParB	Chromosome partitioning protein ParB	parB-like partition protein	Chromosome partitioning protein ParB
FBFL15_1078	FCOL_12235	KQS_10565	Fjoh_0204	FP1129
hypothetical protein	hypothetical protein	hypothetical protein	hypothetical protein	hypothetical protein
FBFL15_1079	FCOL_12240	KQS_10570	Fjoh_0205	FP1128
dihydrodipicolinate reductase	dihydrodipicolinate reductase	Dihydrodipicolinate reductase	dihydrodipicolinate reductase	Dihydrodipicolinate reductase
FBFL15_1080	FCOL_12245	KQS_10575	Fjoh_0206	FP1127
Signal peptidase I	signal peptidase I	Signal peptidase I	signal peptidase I	Signal peptidase I
FBFL15_1081	FCOL_12250	KQS_10580	Fjoh_0207	FP1125
hypothetical protein	hypothetical protein	hypothetical protein	hypothetical protein	hypothetical protein
FBFL15_1082	FCOL_12255	KQS_10585	Fjoh_0208	FP1150
hypothetical protein	hypothetical protein	hypothetical protein	endonuclease/exonuclease/phosphatase	Probable transmembrane protein of unknown function
FBFL15_1083	FCOL_06790	KQS_08805	Fjoh_2776	FP1745
putative dinucleotide-utilizing protein	UBA/THIF-type NAD/FAD binding protein	putative dinucleotide-utilizing enzyme involved in molybdopterin and thiamine biosynthesis	UBA/THIF-type NAD/FAD binding protein	Putative dinucleotide-utilizing enzyme involved in molybdopterin and thiamine biosynthesis
FBFL15_1084	FCOL_06795	KQS_08800	Fjoh_2775	FP1746
TatD-related DNase	TatD-related DNase	TatD-related DNase	TatD-related deoxyribonuclease	TatD-related DNase
FBFL15_1087	FCOL_04860	KQS_07500	Fjoh_0140	FP2007
putative transcriptional regulator	transcriptional regulator	putative transcriptional regulator	hypothetical protein	Putative transcriptional regulator
FBFL15_1088	FCOL_04855	KQS_07495	Fjoh_0139	FP2008
histone-like DNA-binding protein HU-beta	histone family protein DNA-binding protein	Histone-like bacterial DNA-binding protein HU-beta	histone family protein DNA-binding protein	Histone-like bacterial DNA-binding protein HU-beta
FBFL15_1089	FCOL_04850	KQS_07490	Fjoh_0138	FP2009
methionyl-tRNA formyltransferase	methionyl-tRNA formyltransferase	Methionyl-tRNA formyltransferase	methionyl-tRNA formyltransferase	Methionyl-tRNA formyltransferase
FBFL15_1090	FCOL_04845	KQS_07485	Fjoh_0137	FP2010
ATP-dependent DNA helicase RecQ	ATP-dependent DNA helicase RecQ2	ATP-dependent DNA helicase RecQ2	ATP-dependent DNA helicase RecQ	ATP-dependent DNA helicase RecQ2
FBFL15_1091	FCOL_04840	KQS_07480	Fjoh_0136	FP2011
hypothetical protein	hypothetical protein	hypothetical protein	ATPase-like protein	hypothetical protein
FBFL15_1093	FCOL_07520	KQS_04065	Fjoh_3498	FP1426
hypothetical protein	hypothetical protein	hypothetical protein	hypothetical protein	hypothetical protein
FBFL15_1094	FCOL_07515	KQS_04070	Fjoh_3497	FP1425
dihydropteroate synthase	dihydropteroate synthase	Dihydropteroate synthase	dihydropteroate synthase	Dihydropteroate synthase
FBFL15_1100	FCOL_05080	KQS_04585	Fjoh_0083	FP1463
putative iron(III)-ABC transporter binding lipoprotein	iron ABC transporter	ABC-type iron(III)-transport system, binding protein precursor component	periplasmic binding protein	Probable ABC-type iron(III)-transport system, binding lipoprotein precursor component
FBFL15_1101	FCOL_06585	KQS_09235	Fjoh_2250	FP0525
hypothetical protein	hypothetical protein	hypothetical protein	hypothetical protein	hypothetical protein
FBFL15_1103	FCOL_06595	KQS_09250	Fjoh_2246	FP0520
TPR-domain containing protein	TPR domain-containing protein	TPR-domain containing protein	hypothetical protein	TPR-domain containing protein
FBFL15_1106	FCOL_04815	KQS_10880	Fjoh_0128	FP2018
3-dehydroquinate dehydratase	3-dehydroquinate dehydratase	3-dehydroquinate dehydratase	3-dehydroquinate dehydratase	3-dehydroquinate dehydratase
FBFL15_1109	FCOL_01870	KQS_08955	Fjoh_4338	FP0929
hypothetical protein	SEC-C motif domain protein	hypothetical protein	hypothetical protein	hypothetical protein
FBFL15_1110	FCOL_05090	KQS_04560	Fjoh_0080	FP1995
putative iron(III)-ABC transporter ATPase	ABC transporter-like protein	ABC-type iron(III)-transport system, ATPase component	ABC transporter-like protein	Probable ABC-type iron(III)-transport system, ATPase component
FBFL15_1111	FCOL_05085	KQS_04580	Fjoh_0082	FP1464
putative iron(III)-ABC transporter permease	iron ABC transporter permease	ABC-type iron(III)-transport system, permease component	transport system permease	Probable ABC-type iron(III)-transport system, permease component
FBFL15_1112	FCOL_10880	KQS_03185	Fjoh_1554	FP1386
Cytidine deaminase	cytidine deaminase	Cytidine deaminase	cytidine deaminase	Cytidine deaminase
FBFL15_1113	FCOL_03500	KQS_03040	Fjoh_0487	FP2200
hypothetical protein	hypothetical protein	hypothetical protein	radical SAM domain-containing protein	Protein of unknown function YgcF
FBFL15_1120	FCOL_03510	KQS_03045	Fjoh_0485	FP2198
putative methyltransferase	methyltransferase	putative methyltransferase	type 11 methyltransferase	Putative methyltransferase
FBFL15_1121	FCOL_03515	KQS_03050	Fjoh_0484	FP2197
hypothetical protein	hypothetical protein	hypothetical protein	hypothetical protein	hypothetical protein
FBFL15_1123	FCOL_02770	KQS_09915	Fjoh_2917	FP1052
hypothetical protein	hypothetical protein	hypothetical protein	hypothetical protein	Hypothetical protein
FBFL15_1124	FCOL_05625	KQS_10030	Fjoh_2170	FP0903
excinuclease ABC subunit B	excinuclease ABC subunit B	Excinuclease ABC, B subunit	excinuclease ABC subunit B	Excinuclease ABC, B subunit
FBFL15_1126	FCOL_11230	KQS_02720	Fjoh_0414	FP1353
Mur ligase family protein	cytoplasmic peptidoglycan synthetase domain-containing protein	Mur ligase family protein	cytoplasmic peptidoglycan synthetase domain-containing protein	Mur ligase family protein
FBFL15_1128	FCOL_10900	KQS_03165	Fjoh_1558	FP1390
UDP-N-acetylmuramoyl-tripeptide--D-alanyl-D- alanine ligase	UDP-N-acetylmuramoyl-tripeptide--D-alanyl-D- alanine ligase	UDP-N-acetylmuramoyl-tripeptide--D-alanyl-D- alanine ligase	UDP-N-acetylmuramoylalanyl-D-glutamyl-2, 6-diaminopimelate--D-alanyl-D-alanyl ligase	UDP-N-acetylmuramoyl-tripeptide--D-alanyl-D- alanine ligase
FBFL15_1129	FCOL_10895	KQS_03170	Fjoh_1557	FP1389
gliding motility lipoprotein GldJ	gliding motility lipoprotein GldJ	Gliding motility lipoprotein precursor GldJ	protein GldJ	Gliding motility lipoprotein precursor GldJ
FBFL15_1130	FCOL_10890	KQS_03175	Fjoh_1556	FP1388
sulfolipid biosynthesis protein PorU	hypothetical protein	hypothetical protein	hypothetical protein	Por secretion system protein PorU precursor
FBFL15_1131	FCOL_10885	KQS_03180	Fjoh_1555	FP1387
hypothetical protein	hypothetical protein	hypothetical protein	hypothetical protein	Por secretion system protein porV precursor
FBFL15_1142	FCOL_06600	KQS_06625	Fjoh_4597	FP1619
putative M43 cytophagalysin family metalloprotease	hypothetical protein	M43 cytophagalysin family metalloprotease precursor	hypothetical protein	Probable M43 cytophagalysin family metalloprotease precursor
FBFL15_1144	FCOL_07830	KQS_09960	Fjoh_2452	FP1092
putative ATP-dependent RNA helicase RhlE	ATP-dependent RNA helicase RhlE	putative ATP-dependent RNA helicase RhlE	DEAD/DEAH box helicase	Putative ATP-dependent RNA helicase RhlE
FBFL15_1145	FCOL_06035	KQS_09995	Fjoh_2443	FP1097
hypothetical protein	hypothetical protein	hypothetical protein	hypothetical protein	Probable transmembrane protein of unknown function
FBFL15_1146	FCOL_06040	KQS_10000	Fjoh_2442	FP1098
PhnP protein	PhnP protein	PhnP protein	beta-lactamase domain-containing protein	PhnP protein
FBFL15_1147	FCOL_06045	KQS_10005	Fjoh_2441	FP1099
hypothetical protein	hypothetical protein	hypothetical protein	hypothetical protein	hypothetical protein
FBFL15_1150	FCOL_00720	KQS_08715	Fjoh_2277	FP1697
hypothetical protein	hypothetical protein	hypothetical protein	hypothetical protein	Protein of unknown function precursor
FBFL15_1151	FCOL_00910	KQS_07390	Fjoh_4676	FP0706
dihydrolipoyl dehydrogenase	dihydrolipoamide dehydrogenase	Dihydrolipoyl dehydrogenase	dihydrolipoamide dehydrogenase	Dihydrolipoyl dehydrogenase
FBFL15_1153	FCOL_07125	KQS_07110	Fjoh_4580	FP0762
glycoside hydrolase family protein	glycosyl transferase, group 1 family protein	Glycosyl transferase, group 1 family protein	group 1 glycosyl transferase	Glycosyl transferase, group 4 family protein
FBFL15_1154	FCOL_07130	KQS_07120	Fjoh_4819	FP0758
putative beta-N-acetylglucosaminidase	beta-N-acetylglucosaminidase precursor	beta-N-acetylglucosaminidase precursor	glycoside hydrolase family 3 protein	Glycoside hydrolase precursor family 3, putative beta-N-acetylglucosaminidase
FBFL15_1155	FCOL_07135	KQS_07130	Fjoh_4581	FP0757
hypothetical protein	hypothetical protein	hypothetical protein	hypothetical protein	hypothetical protein
FBFL15_1157	FCOL_07140	KQS_07140	Fjoh_4582	FP0756
putative Fe-S oxidoreductase C-terminal region	Fe-S oxidoreductase C-terminal region	Fe-S oxidoreductase C-terminal region	hypothetical protein	Probable Fe-S oxidoreductase C-terminal region
FBFL15_1159	FCOL_07145	KQS_07145	Fjoh_4583	FP0754
putative Fe-S oxidoreductase N-terminal region	iron-sulfur protein	Fe-S oxidoreductase N-terminal region	Fe-S oxidoreductase-like protein	Probable Fe-S oxidoreductase N-terminal region
FBFL15_1160	FCOL_07150	KQS_07150	Fjoh_4584	FP0753
hypothetical protein	hypothetical protein	hypothetical protein	hypothetical protein	Protein of unknown function precursor
FBFL15_1163	FCOL_07160	KQS_07165	Fjoh_4586	FP0751
hypothetical protein	hypothetical protein	hypothetical protein	organic solvent tolerance protein OstA-like protein	Probable transmembrane protein of unknown function
FBFL15_1164	FCOL_07165	KQS_07170	Fjoh_4587	FP0750
hypothetical protein	hypothetical protein	hypothetical protein	endoribonuclease L-PSP	Protein of unknown function YjgF
FBFL15_1165	FCOL_00960	KQS_08630	Fjoh_4709	FP0884
L-serine ammonia-lyase	L-serine dehydratase	L-serine ammonia-lyase	L-serine dehydratase 1	L-serine ammonia-lyase
FBFL15_1166	FCOL_11435	KQS_07975	Fjoh_4787	FP0481
putative monofunctional lysine-ketoglutarate reductase	monofunctional lysine-ketoglutarate reductase	putative monofunctional lysine-ketoglutarate reductase	NAD(P) transhydrogenase subunit alpha	Putative monofunctional lysine-ketoglutarate reductase
FBFL15_1167	FCOL_11430	KQS_06260	Fjoh_4788	FP0482
putative penicillin-binding protein	penicillin-binding protein	penicillin-binding protein precursor	beta-lactamase	Probable penicillin-binding protein precursor
FBFL15_1169	FCOL_03355	KQS_11720	Fjoh_1773	FP2127
putative M1 family aminopeptidase	putative Zn-dependent aminopeptidase	M1 family aminopeptidase precursor	aminopeptidase N-like protein	Probable M1 family aminopeptidase precursor
FBFL15_1170	FCOL_03350	KQS_11715	Fjoh_1772	FP2128
hypothetical protein	hypothetical protein	hypothetical protein	hypothetical protein	hypothetical protein
FBFL15_1173	FCOL_03335	KQS_11705	Fjoh_1768	FP2130
dipeptidase E	(alpha)-aspartyl dipeptidase	dipeptidase E	peptidase E	Dipeptidase E
FBFL15_1175	FCOL_01130	KQS_09875	Fjoh_4717	FP0656
hypothetical protein	hypothetical protein	hypothetical protein	LmbE family protein	hypothetical protein
FBFL15_1176	FCOL_01125	KQS_09880	Fjoh_4718	FP0658
Isochorismate synthase	isochorismate synthase	Isochorismate synthase	isochorismate synthase	Isochorismate synthase
FBFL15_1177	FCOL_01120	KQS_09885	Fjoh_4719	FP0659
hypothetical protein	hypothetical protein	hypothetical protein	thioesterase superfamily protein	hypothetical protein
FBFL15_1179	FCOL_00610	KQS_03795	Fjoh_2419	FP1804
aminocarboxylic acid CoA-ligase	8-amino-7-oxononanoate synthase	Aminocarboxylic acid CoA-ligase	8-amino-7-oxononanoate synthase	Aminocarboxylic acid CoA-ligase
FBFL15_1180	FCOL_06730	KQS_10115	Fjoh_4572	FP1700
arginase	arginase/agmatinase/formiminoglutamase	Arginase family protein	arginase/agmatinase/formiminoglutamase	Arginase family protein
FBFL15_1181	FCOL_06865	KQS_10520	Fjoh_2486	FP0694
hypothetical protein	hypothetical protein	hypothetical protein	pentapeptide repeat-containing protein	Protein of unknown function related to microcin resistance protein McbG
FBFL15_1191	FCOL_13090	KQS_00225	Fjoh_1171	FP2414
GTP-binding protein HflX	GTP-binding protein HflX	GTP-binding protein HflX	HSR1-like GTP-binding protein	GTP-binding protein HflX
FBFL15_1195	FCOL_08620	KQS_13905	Fjoh_1025	FP2482
hypothetical protein	hypothetical protein	hypothetical protein	GH3 auxin-responsive promoter	hypothetical protein
FBFL15_1196	FCOL_10685	KQS_11040	Fjoh_1901	FP1953
hypothetical protein	hypothetical protein	hypothetical protein	hypothetical protein	hypothetical protein
FBFL15_1199	FCOL_02765	KQS_09910	Fjoh_2916	FP1764
putative translation initiation protein	putative ABC transporter ATP-binding protein	Probably involved in regulation of translation initiation	ABC transporter ATP-binding protein	Probably involved in regulation of translation initiation
FBFL15_1204	FCOL_05000	KQS_10505	Fjoh_2361	FP1151
hypothetical protein	hypothetical protein	hypothetical protein	hypothetical protein	Hypothetical protein
FBFL15_1208	FCOL_06280	KQS_10490	Fjoh_2366	FP1513
putative drug/metabolite-transporting permease Fjo20	hypothetical protein	drug/metabolite-transporting permease	hypothetical protein	Probable drug/metabolite-transporting permease Fjo20
FBFL15_1209	FCOL_02735	KQS_07910	Fjoh_3514	FP0500
hypothetical protein	hypothetical protein	hypothetical protein	hypothetical protein	Protein of unknown function precursor
FBFL15_1210	FCOL_00870	KQS_07905	Fjoh_3513	FP0501
2-dehydro-3-deoxyphosphooctonate aldolase	2-dehydro-3-deoxyphosphooctonate aldolase	2-dehydro-3-deoxyphosphooctonate aldolase	2-dehydro-3-deoxyphosphooctonate aldolase	2-dehydro-3-deoxyphosphooctonate aldolase
FBFL15_1211	FCOL_12395	KQS_07900	Fjoh_3511	FP1685
putative lipoprotein	hypothetical protein	lipoprotein precursor	hypothetical protein	Probable lipoprotein precursor
FBFL15_1217	FCOL_07305	KQS_07875	Fjoh_3508	FP1679
ATP-dependent Clp protease adaptor protein ClpS	hypothetical protein	ATP-dependent Clp protease adaptor protein ClpS	ATP-dependent Clp protease adaptor protein ClpS	ATP-dependent Clp protease adaptor protein ClpS
FBFL15_1218	FCOL_07300	KQS_07870	Fjoh_3507	FP1678
50S ribosomal protein L11 lysine methyltransferase	ribosomal protein L11 methyltransferase	50S ribosomal protein L11 lysine methyltransferase	50S ribosomal protein L11 methyltransferase	50S ribosomal protein L11 lysine methyltransferase
FBFL15_1219	FCOL_07535	KQS_04050	Fjoh_3504	FP1429
Triose-phosphate isomerase	triosephosphate isomerase	Triose-phosphate isomerase	triosephosphate isomerase	Triose-phosphate isomerase
FBFL15_1220	FCOL_07530	KQS_04055	Fjoh_3503	FP1428
putative thiol:disulfide oxidoreductase TlpA	thiol:disulfide oxidoreductase TlpA	putative thiol:disulfide oxidoreductase TlpA	alkyl hydroperoxide reductase/ Thiol specific antioxidant/ Mal allergen	Putative thiol:disulfide oxidoreductase TlpA
FBFL15_1221	FCOL_01380	KQS_01195	Fjoh_1319	FP1065
Large-conductance mechanosensitive channel	Large-conductance mechanosensitive channel	Large-conductance mechanosensitive channel	large conductance mechanosensitive channel protein	Large-conductance mechanosensitive channel
FBFL15_1222	FCOL_01265	KQS_12435	Fjoh_1320	FP0524
aspartate-semialdehyde dehydrogenase	aspartate-semialdehyde dehydrogenase	Aspartate-semialdehyde dehydrogenase	aspartate-semialdehyde dehydrogenase	Aspartate-semialdehyde dehydrogenase
FBFL15_1223	FCOL_05835	KQS_04010	Fjoh_4756	FP1726
acyl-CoA dehydrogenase	acyl-CoA dehydrogenase	Acyl-CoA dehydrogenase family protein	acyl-CoA dehydrogenase	Acyl-CoA dehydrogenase family protein
FBFL15_1225	FCOL_05845	KQS_04015	Fjoh_4755	FP1725
acetyl-CoA C-acyltransferase	acetyl-CoA acetyltransferase	Acetyl-CoA C-acyltransferase	acetyl-CoA acetyltransferase	Acetyl-CoA C-acyltransferase
FBFL15_1228	FCOL_05850	KQS_04020	Fjoh_4753	FP1723
3-hydroxyacyl-CoA dehydrogenase	3-hydroxyacyl-CoA dehydrogenase	3-hydroxyacyl-CoA dehydrogenase	3-hydroxyacyl-CoA dehydrogenase	3-hydroxyacyl-CoA dehydrogenase/enoyl-CoA hydratase/isomerase family protein
FBFL15_1229	FCOL_05855	KQS_04025	Fjoh_4752	FP1722
putative MarR family transcriptional regulator	MarR family transcriptional regulator	transcriptional regulator, MarR-family	MarR family transcriptional regulator	Probable transcriptional regulator, MarR-family
FBFL15_1230	FCOL_01760	KQS_09020	Fjoh_4503	FP0861
putative lipid A biosynthesis acyltransferase	lipid A biosynthesis acyltransferase	putative lipid A biosynthesis acyltransferase	lipid A biosynthesis acyltransferase	Putative lipid A biosynthesis acyltransferase
FBFL15_1232	FCOL_06310	KQS_06415	Fjoh_5021	FP0572
transport binding protein kinase ArgK	periplasmic transport binding protein kinase ArgK	Periplasmic transport binding protein kinase ArgK	LAO/AO transport system ATPase	Transport binding protein kinase ArgK
FBFL15_1234	FCOL_01915	KQS_05570	Fjoh_2554	FP0874
threonine aldolase	threonine aldolase	threonine aldolase	threonine aldolase	Threonine aldolase
FBFL15_1235	FCOL_07825	KQS_08870	Fjoh_2720	FP1091
DNA polymerase III subunit beta	DNA polymerase III subunit beta	DNA polymerase III subunit beta	DNA polymerase III subunit beta	DNA polymerase III, beta subunit
FBFL15_1236	FCOL_07820	KQS_08865	Fjoh_2721	FP1090
gliding motility transmembrane protein GldG	gliding motility protein GldG	Gliding motility transmembrane protein GldG	gliding motility ABC transporter auxiliary component-like protein	Gliding motility transmembrane protein GldG
FBFL15_1237	FCOL_07815	KQS_08860	Fjoh_2722	FP1089
gliding motility transmembrane protein GldF	gliding motility protein GldF	Gliding motility transmembrane protein GldF	hypothetical protein	Gliding motility transmembrane protein GldF
FBFL15_1238	FCOL_12425	KQS_06125	Fjoh_2184	FP1874
tRNA (Guanine-N(1)-methyltransferase	tRNA (guanine-N(1)-)-methyltransferase	tRNA (Guanine-N(1)-)-methyltransferase	tRNA (guanine-N(1)-)-methyltransferase	tRNA (Guanine-N(1)-methyltransferase)
FBFL15_1240	FCOL_00660	KQS_04460	Fjoh_2174	FP1768
ribosomal RNA large subunit methyltransferase F	23S rRNA mA1618 methyltransferase	Ribosomal RNA large subunit methyltransferase F	SAM-dependent methyltransferase	Ribosomal RNA large subunit methyltransferase F
FBFL15_1242	FCOL_00425	KQS_07435	Fjoh_4505	FP0853
hypothetical protein	hypothetical protein	hypothetical protein	hypothetical protein	hypothetical protein
FBFL15_1264	FCOL_02225	KQS_06120	Fjoh_4550	FP1042
putative translation initiation protein	translation intitiation regulation protein	Probably involved in regulation of translation initiation	ABC transporter-like protein	Probably involved in regulation of translation initiation
FBFL15_1265	FCOL_12120	KQS_10195	Fjoh_4998	FP0585
hypothetical protein	hypothetical protein	hypothetical protein	O-methyltransferase-like protein	hypothetical protein
FBFL15_1266	FCOL_12115	KQS_10190	Fjoh_4996	FP0588
putative translation initiation protein	ABC transporter-like protein	Probably involved in regulation of translation initiation	ABC transporter-like protein	Probably involved in regulation of translation initiation
FBFL15_1267	FCOL_12105	KQS_10185	Fjoh_4989	FP0589
glycosyl transferase family protein	glycosyl transferase, group 2 family protein	Glycosyl transferase, group 2 family protein	glycosyl transferase family protein	Glycosyl transferase, group 2 family protein
FBFL15_1268	FCOL_12100	KQS_10180	Fjoh_4988	FP0590
dihydrolipoyllysine-residue (2-methylpropanoyl) transferase	dihydrolipoyllysine-residue(2-methylpropanoyl)tr ansferase	Dihydrolipoyllysine-residue (2-methylpropanoyl)transferase	dehydrogenase catalytic domain-containing protein	Dihydrolipoyllysine-residue (2-methylpropanoyl)transferase
FBFL15_1271	FCOL_01925	KQS_05380	Fjoh_2922	FP0869
putative translation factor	translation factor	putative translation factor	Sua5/YciO/YrdC/YwlC family protein	Putative translation factor
FBFL15_1282	FCOL_04795	KQS_03650	Fjoh_5052	FP2021
histidine--tRNA ligase	histidyl-tRNA ligase	Histidine--tRNA ligase	histidyl-tRNA synthetase	Histidine--tRNA ligase
FBFL15_1283	FCOL_04790	KQS_03645	Fjoh_5053	FP2022
putative ABC transporter permease	ABC transporter permease	ABC-type transport system, permease component	hypothetical protein	Probable ABC-type transport system, permease component
FBFL15_1285	FCOL_02950	KQS_06495	Fjoh_2377	FP1894
GMP synthase	GMP synthase	GMP synthase	GMP synthase	GMP synthase [glutamine-hydrolyzing]
FBFL15_1286	FCOL_05010	KQS_10515	Fjoh_0264	FP0909
putative lipoprotein	hypothetical protein	lipoprotein precursor	hypothetical protein	Probable lipoprotein precursor
FBFL15_1291	FCOL_06405	KQS_06200	Fjoh_4612	FP0770
acetyl-CoA acetyltransferase	acetyl-CoA acetyltransferase	acetyl-CoA acetyltransferase	acetyl-CoA acetyltransferase	Probable acetyl-CoA acetyltransferase
FBFL15_1292	FCOL_06400	KQS_06195	Fjoh_4613	FP0769
putative cell wall-associated hydrolase	cell wall-associated hydrolase	cell wall-associated hydrolase	NLP/P60 protein	Probable cell wall-associated hydrolase
FBFL15_1293	FCOL_07445	KQS_03680	Fjoh_4979	FP1416
putative penicillin-binding protein	putative penicillin-binding protein	penicillin-binding protein precursor	beta-lactamase	Probable penicillin-binding protein precursor
FBFL15_1294	FCOL_05685	KQS_05695	Fjoh_3423	FP1825
hypothetical protein	hypothetical protein	hypothetical protein	hypothetical protein	Protein of unknown function YtxJ
FBFL15_1298	FCOL_00625	KQS_04400	Fjoh_0045	FP0610
queuine tRNA-ribosyltransferase	queuine tRNA-ribosyltransferase	queuine tRNA-ribosyltransferase	queuine tRNA-ribosyltransferase	Queuine tRNA-ribosyltransferase
FBFL15_1299	FCOL_00630	KQS_04405	Fjoh_0044	FP0611
putative lipopolysaccharide export system permease, lptF/lptG family	hypothetical protein	lipopolysaccharide export system permease protein, lptF/lptG family	YjgP/YjgQ family permease	Probable lipopolysaccharide export system permease protein, lptF/lptG family
FBFL15_1300	FCOL_00635	KQS_04410	Fjoh_0043	FP0612
hypothetical protein	hypothetical protein	hypothetical protein	hypothetical protein	Probable transmembrane protein of unknown function
FBFL15_1301	FCOL_00640	KQS_04415	Fjoh_0042	FP0613
acetyl-coenzyme A carboxylase carboxyl transferase subunit alpha	acetyl-CoA carboxylase carboxyltransferase subunit alpha	Acetyl-coenzyme A carboxylase carboxyl transferase alpha subunit	acetyl-CoA carboxylase carboxyltransferase subunit alpha	Acetyl-coenzyme A carboxylase carboxyl transferase alpha subunit
FBFL15_1302	FCOL_00650	KQS_04420	Fjoh_0041	FP0614
Replicative DNA helicase	replicative DNA helicase	Replicative DNA helicase	replicative DNA helicase	Replicative DNA helicase
FBFL15_1311	FCOL_12300	KQS_10625	Fjoh_0218	FP1996
UDP-N-acetylmuramate dehydrogenase	UDP-N-acetylenolpyruvoylglucosamine reductase	UDP-N-acetylmuramate dehydrogenase	UDP-N-acetylenolpyruvoylglucosamine reductase	UDP-N-acetylmuramate dehydrogenase
FBFL15_1328	FCOL_05725	KQS_05730	Fjoh_3439	FP1886
putative ribosomal-protein-amino-acid N-acetyltransferase	ribosomal-protein-amino-adic N-acetyltransferase	ribosomal-protein-amino-adic N-acetyltransferase	N-acetyltransferase GCN5	Probable ribosomal-protein-amino-adic N-acetyltransferase
FBFL15_1335	FCOL_02940	KQS_06500	Fjoh_2379	FP1896
LysM domain-containing protein	hypothetical protein	LysM domain protein precursor	peptidoglycan-binding LysM	LysM domain protein precursor
FBFL15_1336	FCOL_02935	KQS_06505	Fjoh_2380	FP1897
putative stress-induced protein OsmC	OsmC family protein	putative stress-induced protein OsmC	OsmC family protein	Putative stress-induced protein OsmC
FBFL15_1337	FCOL_02930	KQS_06510	Fjoh_2382	FP1898
hypothetical protein	hypothetical protein	hypothetical protein	hypothetical protein	hypothetical protein
FBFL15_1338	FCOL_02925	KQS_06515	Fjoh_2383	FP1899
CTP synthase	CTP synthetase	CTP synthase	CTP synthetase	CTP synthase
FBFL15_1339	FCOL_02920	KQS_06520	Fjoh_2384	FP1900
Inner membrane protein OxaA	membrane protein insertase	Inner membrane protein OxaA	inner membrane protein translocase component YidC	Inner membrane protein OxaA
FBFL15_1344	FCOL_12660	KQS_03485	Fjoh_0295	FP1250
glycosyl transferase family protein	family 2 glycosyl transferase	Glycosyl transferase, group 2 family protein	glycosyl transferase family protein	Glycosyl transferase, group 2 family protein
FBFL15_1349	FCOL_07730	KQS_09160	Fjoh_2467	FP0644
GTP-dependent nucleic acid-binding protein EngD	GTP-binding protein YchF	GTP-dependent nucleic acid-binding protein EngD	GTP-dependent nucleic acid-binding protein EngD	GTP-dependent nucleic acid-binding protein EngD
FBFL15_1351	FCOL_07720	KQS_09145	Fjoh_2473	FP0646
Topoisomerase IV subunit B	DNA topoisomerase IV subunit B	Topoisomerase IV subunit B	DNA topoisomerase IV subunit B	Topoisomerase IV subunit B
FBFL15_1356	FCOL_07705	KQS_09140	Fjoh_2475	FP0649
Topoisomerase IV subunit A	DNA topoisomerase IV subunit A	Topoisomerase IV subunit A	DNA topoisomerase IV subunit A	Topoisomerase IV subunit A
FBFL15_1357	FCOL_05695	KQS_05310	Fjoh_2968	FP1041
phenylalanine--tRNA ligase subunit beta	phenylalanyl-tRNA ligase subunit beta	Phenylalanine--tRNA ligase beta subunit	phenylalanyl-tRNA synthetase subunit beta	Phenylalanine--tRNA ligase beta subunit
FBFL15_1358	FCOL_00715	KQS_06710	Fjoh_4513	FP0981
3-deoxy-manno-octulosonate cytidylyltransferase	3-deoxy-manno-octulosonate cytidylyltransferase	3-deoxy-manno-octulosonate cytidylyltransferase	3-deoxy-D-manno-octulosonate cytidylyltransferase	3-deoxy-manno-octulosonate cytidylyltransferase
FBFL15_1359	FCOL_06085	KQS_05550	Fjoh_2577	FP1001
hypothetical protein	hypothetical protein	hypothetical protein	hypothetical protein	hypothetical protein
FBFL15_1363	FCOL_06055	KQS_10045	Fjoh_2166	FP0906
hypothetical protein	hypothetical protein	hypothetical protein	hypothetical protein	hypothetical protein
FBFL15_1364	FCOL_07390	KQS_09785	Fjoh_4977	FP1414
hypothetical protein	hypothetical protein	hypothetical protein	hypothetical protein	hypothetical protein
FBFL15_1367	FCOL_00530	KQS_04210	Fjoh_2584	FP0748
DNA gyrase subunit A	DNA gyrase subunit A	DNA gyrase subunit A	DNA gyrase subunit A	DNA gyrase subunit A
FBFL15_1368	FCOL_06775	KQS_06175	Fjoh_4773	FP1742
hypothetical protein	hypothetical protein	hypothetical protein	hypothetical protein	hypothetical protein
FBFL15_1370	FCOL_01795	KQS_07325	Fjoh_4775	FP0623
RNA polymerase ECF-type sigma factor	ECF subfamily RNA polymerase sigma-24 factor	RNA polymerase ECF-type sigma factor	ECF subfamily RNA polymerase sigma-24 factor	RNA polymerase ECF-type sigma factor
FBFL15_1372	FCOL_01785	KQS_07335	Fjoh_4777	FP0621
putative sensor of ECF-type sigma factor	hypothetical protein	hypothetical protein	hypothetical protein	Protein of unknown function precursor, putative sensor of anti-sigma and ECF sigma factor
FBFL15_1375	FCOL_00895	KQS_07350	Fjoh_4781	FP0697
ribosomal RNA small subunit methyltransferase B	ribosomal RNA small subunit methyltransferase B	Ribosomal RNA small subunit methyltransferase B	Fmu (Sun) domain-containing protein	Ribosomal RNA small subunit methyltransferase B
FBFL15_1382	FCOL_00305	KQS_05285	Fjoh_2754	FP1714
S16 family, ATP-dependent endopeptidase La	Lon protease	S16 family, ATP-dependent endopeptidase La	ATP-dependent protease La	S16 family, ATP-dependent endopeptidase La
FBFL15_1383	FCOL_11390	KQS_02625	Fjoh_0445	FP1372
glycine dehydrogenase	glycine dehydrogenase	glycine dehydrogenase	glycine dehydrogenase	Glycine dehydrogenase (decarboxylating)
FBFL15_1386	FCOL_06610	KQS_06615	Fjoh_4599	FP1621
methyltransferase	hypothetical protein	hypothetical protein	hypothetical protein	Protein of unknown function, putative methyltransferase
FBFL15_1387	FCOL_06605	KQS_06620	Fjoh_4598	FP1620
putative transporting permease	transporting permease	putative transporting permease	hypothetical protein	Putative transporting permease
FBFL15_1388	FCOL_06685	KQS_06635	Fjoh_4595	FP1618
hypothetical protein	hypothetical protein	hypothetical protein	hypothetical protein	Protein of unknown function precursor
FBFL15_1390	FCOL_06675	KQS_06645	Fjoh_4593	FP1616
O-sialoglycoprotein endopeptidase	UGMP family protein	O-sialoglycoprotein endopeptidase	DNA-binding/iron metalloprotein/AP endonuclease	O-sialoglycoprotein endopeptidase
FBFL15_1391	FCOL_06670	KQS_06650	Fjoh_4592	FP1615
hypothetical protein	hypothetical protein	hypothetical protein	hypothetical protein	Protein of unknown function precursor
FBFL15_1405	FCOL_07845	KQS_09965	Fjoh_2450	FP1093
hypothetical protein	hypothetical protein	hypothetical protein	hypothetical protein	Probable transmembrane protein of unknown function
FBFL15_1406	FCOL_07850	KQS_09970	Fjoh_2449	FP1094
dihydroorotase	dihydroorotase	Dihydroorotase	amidohydrolase	Dihydroorotase
FBFL15_1407	FCOL_00920	KQS_09215	Fjoh_4510	FP0845
hypothetical protein	hypothetical protein	hypothetical protein	hypothetical protein	hypothetical protein
FBFL15_1408	FCOL_00925	KQS_09205	Fjoh_4509	FP0849
excinuclease ABC subunit A	excinuclease ABC subunit A	Excinuclease ABC, A subunit UvrA2	excinuclease ABC subunit A	Excinuclease ABC, A subunit UvrA2
FBFL15_1409	FCOL_01118	KQS_09890	Fjoh_4720	FP0660
hypothetical protein	hypothetical protein	lipoprotein precursor	hypothetical protein	hypothetical protein
FBFL15_1412	FCOL_00845	KQS_10890	Fjoh_4569	FP1051
putative glutamine cyclotransferase	glutamine cyclotransferase	putative glutamine cyclotransferase	glutamine cyclotransferase	Putative glutamine cyclotransferase
FBFL15_1413	FCOL_01680	KQS_06805	Fjoh_2913	FP1039
MutS family protein	MutS family protein	MutS family protein	DNA mismatch repair protein MutS domain-containing protein	MutS family protein
FBFL15_1414	FCOL_01675	KQS_06800	Fjoh_2915	FP0768
hypothetical protein	hypothetical protein	hypothetical protein	thiol-disulfide oxidoreductase DCC	Protein of unknown function YuxK
FBFL15_1415	FCOL_01780	KQS_09025	Fjoh_2795	FP0860
putative aminotransferase	aminotransferase	putative aminotransferase	class V aminotransferase	Putative aminotransferase
FBFL15_1419	FCOL_00490	KQS_06490	Fjoh_2353	FP0685
phosphoribosylformylglycinamidine cyclo-ligase	phosphoribosylformylglycinamidine cyclo-ligase	Phosphoribosylformylglycinamidine cyclo-ligase	phosphoribosylformylglycinamidine cyclo-ligase	Phosphoribosylformylglycinamidine cyclo-ligase
FBFL15_1422	FCOL_05880	KQS_06545	Fjoh_2390	FP1762
putative dioxygenase	dioxygenase	dioxygenase	2-nitropropane dioxygenase	Probable dioxygenase
FBFL15_1425	FCOL_12210	KQS_05620	Fjoh_0023	FP1761
alkaline phosphatase	type I phosphodiesterase/nucleotide pyrophosphatase	Alkaline phosphatase precursor	type I phosphodiesterase/nucleotide pyrophosphatase	Alkaline phosphatase precursor
FBFL15_1428	FCOL_05120	KQS_04550	Fjoh_0068	FP1992
DNA recombination protein RmuC	hypothetical protein	DNA recombination protein RmuC	hypothetical protein	DNA recombination protein RmuC
FBFL15_1429	FCOL_01405	KQS_06465	Fjoh_2345	FP0545
glutamate--ammonia ligase	glutamine synthetase catalytic region	glutamate--ammonia ligase	glutamine synthetase	Glutamate--ammonia ligase
FBFL15_1432	FCOL_12140	KQS_10205	Fjoh_5001	FP0584
putative ABC transporter ATPase	ABC transporter ATPase	ABC-type transport system, ATPase component	ABC transporter-like protein	Probable ABC-type transport system, ATPase component
FBFL15_1434	FCOL_06110	KQS_06555	Fjoh_2137	FP1625
Para-aminobenzoate synthase component I	Para-aminobenzoate synthase component I	Para-aminobenzoate synthase component I	anthranilate synthase component I/chorismate-binding protein	Para-aminobenzoate synthase component I
FBFL15_1436	FCOL_06115	KQS_06560	Fjoh_2138	FP1626
tRNA(Ile)-lysidine synthase	tRNA(Ile)-lysidine synthase	tRNA(Ile)-lysidine synthase	tRNA(Ile)-lysidine synthetase	tRNA(Ile)-lysidine synthase
FBFL15_1437	FCOL_06120	KQS_06565	Fjoh_2139	FP1627
thiol:disulfide interchange protein DsbD	thiol:disulfide interchange protein DsbD	Thiol:disulfide interchange protein DsbD precursor	cytochrome c biogenesis protein, transmembrane region	Thiol:disulfide interchange protein DsbD
FBFL15_1440	FCOL_06835	KQS_09225	Fjoh_2254	FP0527
DNA gyrase B subunit	DNA gyrase subunit B	DNA gyrase B subunit	DNA gyrase subunit B	DNA gyrase B subunit
FBFL15_1464	FCOL_06030	KQS_03730	Fjoh_2403	FP1819
nucleoside-triphosphatase	putative deoxyribonucleoside-triphosphatase	nucleoside-triphosphatase	deoxyribonucleoside-triphosphatase	Nucleoside-triphosphatase
FBFL15_1465	FCOL_06860	KQS_03740	Fjoh_2402	FP1818
putative ATP-dependent RNA helicase	DEAD/DEAH box helicase domain-containing protein	ATP-dependent RNA helicase, DEAD/DEAH box family	DEAD/DEAH box helicase	Probable ATP-dependent RNA helicase, DEAD/DEAH box family
FBFL15_1466	FCOL_06060	KQS_03745	Fjoh_2401	FP1817
hypothetical protein	hypothetical protein	hypothetical protein	hypothetical protein	Protein of unknown function precursor
FBFL15_1468	FCOL_01460	KQS_05195	Fjoh_2223	FP1866
GTP diphosphokinase	GTP diphosphokinase	GTP diphosphokinase	(p)ppGpp synthetase I SpoT/RelA	GTP diphosphokinase
FBFL15_1477	FCOL_01470	KQS_09185	Fjoh_2461	FP0639
phosphoglycerate dehydrogenase	D-3-phosphoglycerate dehydrogenase	Phosphoglycerate dehydrogenase	D-isomer specific 2-hydroxyacid dehydrogenase	Phosphoglycerate dehydrogenase
FBFL15_1478	FCOL_01475	KQS_09180	Fjoh_2462	FP0640
phosphoserine transaminase	3-phosphoserine/phosphohydroxythreonine aminotransferase	Phosphoserine transaminase	phosphoserine aminotransferase	Phosphoserine transaminase
FBFL15_1479	FCOL_01480	KQS_09175	Fjoh_2463	FP0641
hypothetical protein	hypothetical protein	hypothetical protein	hypothetical protein	hypothetical protein
FBFL15_1480	FCOL_01485	KQS_09170	Fjoh_2464	FP0642
ferredoxin	ferredoxin	Ferredoxin	4Fe-4S ferredoxin	Ferredoxin
FBFL15_1482	FCOL_07215	KQS_03145	Fjoh_4657	FP0739
Ornithine--oxo-acid transaminase	ornithine--oxo-acid transaminase	Ornithine--oxo-acid transaminase	ornithine aminotransferase	Ornithine--oxo-acid transaminase
FBFL15_1483	FCOL_05775	KQS_07860	Fjoh_4511	FP0720
hypothetical protein	hypothetical protein	hypothetical protein	hypothetical protein	hypothetical protein
FBFL15_1484	FCOL_05770	KQS_07865	Fjoh_4512	FP0719
putative pyruvate/branched-chain alpha-keto acid dehydrogenase (E1) component subunits alpha and beta	pyruvate/branched-chain alpha-keto acid dehydrogenase (E1) component, alpha and beta subunits	putative pyruvate/branched-chain alpha-keto acid dehydrogenase (E1) component, alpha and beta subunits	transketolase domain-containing protein	Putative pyruvate/branched-chain alpha-keto acid dehydrogenase (E1) component, alpha and beta subunits
FBFL15_1485	FCOL_03700	KQS_11330	Fjoh_1451	FP2033
putative TonB-dependent outer membrane receptor	TonB-dependent outer membrane receptorprecursor	TonB-dependent outer membrane receptor precursor	TonB-dependent receptor	Probable TonB-dependent outer membrane receptor precursor
FBFL15_1488	FCOL_09055	KQS_13200	Fjoh_1366	FP2375
phosphoenolpyruvate carboxykinase	phosphoenolpyruvate carboxykinase	phosphoenolpyruvate carboxykinase	phosphoenolpyruvate carboxykinase	Phosphoenolpyruvate carboxykinase (ATP)
FBFL15_1489	FCOL_09050	KQS_13205	Fjoh_1365	FP2374
hypothetical protein	hypothetical protein	hypothetical protein	hypothetical protein	Probable transmembrane protein of unknown function
FBFL15_1490	FCOL_07455	KQS_10060	Fjoh_2944	FP1417
glutathione peroxidase	glutathione peroxidase BsaA	Glutathione peroxidase BsaA	glutathione peroxidase	Glutathione peroxidase BsaA
FBFL15_1491	FCOL_07460	KQS_10065	Fjoh_2951	FP1418
cytochrome C biogenesis protein	cytochrome c assembly protein	cytochrome c-type biogenesis protein CcsBA	cytochrome c assembly protein	Probable cytochrome c-type biogenesis protein CcsBA
FBFL15_1492	FCOL_05895	KQS_06730	Fjoh_2802	FP0840
putative acyltransferase	acyltransferase	acyltransferase	phospholipid/glycerol acyltransferase	Probable acyltransferase
FBFL15_1501	FCOL_13475	KQS_01460	Fjoh_0598	FP0183
enoyl-CoA hydratase	enoyl-CoA hydratase/isomerase	Enoyl-CoA hydratase/isomerase family protein	enoyl-CoA hydratase/isomerase	Enoyl-CoA hydratase/isomerase family protein
FBFL15_1512	FCOL_03380	KQS_11745	Fjoh_1782	FP2080
ribosomal RNA large subunit methyltransferase N	ribosomal RNA large subunit methyltransferase N	ribosomal RNA large subunit methyltransferase N	radical SAM protein	Ribosomal RNA large subunit methyltransferase N
FBFL15_1513	FCOL_00765	KQS_07375	Fjoh_4666	FP0709
putative phosphoesterase	phosphoesterase	putative phosphoesterase	phosphodiesterase	Putative phosphoesterase
FBFL15_1514	FCOL_10675	KQS_07370	Fjoh_4663	FP0716
hypothetical protein	hypothetical protein	hypothetical protein	hypothetical protein	Probable transmembrane protein of unknown function
FBFL15_1515	FCOL_10680	KQS_07365	Fjoh_4662	FP0717
transcription termination factor Rho	transcription termination factor Rho	Transcription termination factor Rho	transcription termination factor Rho	Transcription termination factor Rho
FBFL15_1516	FCOL_05605	KQS_10390	Fjoh_0252	FP1500
putative TonB-dependent outer membrane receptor	TonB-dependent outer membrane receptorprecursor	TonB-dependent outer membrane receptor precursor	TonB-dependent receptor, plug	Probable TonB-dependent outer membrane receptor precursor
FBFL15_1522	FCOL_06920	KQS_10885	Fjoh_4661	FP0650
putative M28 family aminopeptidase	aminopeptidase	M28 family aminopeptidase precursor	peptidase M28	Probable M28 family aminopeptidase precursor
FBFL15_1523	FCOL_05700	KQS_05680	Fjoh_2151	FP1823
putative lipoprotein	hypothetical protein	lipoprotein precursor	hypothetical protein	Probable lipoprotein precursor
FBFL15_1533	FCOL_06165	KQS_04700	Fjoh_2524	FP1628
2,3,4,5-tetrahydropyridine-2,6-carboxylate N-succinyltransferase	2,3,4,5-tetrahydropyridine-2,6-carboxylate N-succinyltransferase	2,3,4,5-tetrahydropyridine-2,6-carboxylate N-succinyltransferase	2,3,4,5-tetrahydropyridine-2,6-carboxylate N-succinyltransferase	2,3,4,5-tetrahydropyridine-2,6-dicarboxylate N-succinyltransferas
FBFL15_1536	FCOL_01385	KQS_08610	Fjoh_4711	FP0885
3-methyl-2-oxobutanoate hydroxymethyltransferase	3-methyl-2-oxobutanoate hydroxymethyltransferase	3-methyl-2-oxobutanoate hydroxymethyltransferase	3-methyl-2-oxobutanoate hydroxymethyltransferase	3-methyl-2-oxobutanoate hydroxymethyltransferase panB1
FBFL15_1537	FCOL_01390	KQS_08600	Fjoh_4712	FP0887
putative 23S rRNA pseudouridine synthase	23S rRNA pseudouridine synthase	23S rRNA pseudouridine synthase	pseudouridine synthase	Probable 23S rRNA pseudouridine synthase
FBFL15_1540	FCOL_06700	KQS_05480	Fjoh_4716	FP0744
putative metalloprotease	hypothetical protein	metalloprotease	hypothetical protein	Probable metalloprotease
FBFL15_1542	FCOL_01260	KQS_07230	Fjoh_4905	FP0718
hypothetical protein	hypothetical protein	hypothetical protein	hypothetical protein	hypothetical protein
FBFL15_1548	FCOL_01905	KQS_03785	Fjoh_2217	FP1820
IMP dehydrogenase	IMP dehydrogenase	IMP dehydrogenase	inosine-5'-monophosphate dehydrogenase	IMP dehydrogenase
FBFL15_1549	FCOL_01920	KQS_05565	Fjoh_2553	FP0873
peptide chain release factor 2	peptide chain release factor 2 (RF-2)	Peptide chain release factor 2 (RF-2)	peptide chain release factor 2	Peptide chain release factor 2 (RF-2)
FBFL15_1551	FCOL_00830	KQS_03775	Fjoh_5015	FP1805
adenylosuccinate lyase	adenylosuccinate lyase	Adenylosuccinate lyase	adenylosuccinate lyase	Adenylosuccinate lyase
FBFL15_1552	FCOL_05885	KQS_03770	Fjoh_5013	FP1806
NAD-dependent deacetylase	silent information regulator protein Sir2	NAD-dependent deacetylase	silent information regulator protein Sir2	NAD-dependent deacetylase
FBFL15_1553	FCOL_05890	KQS_03755	Fjoh_5009	FP1807
putative tRNA/rRNA methyltransferase	putative tRNA/rRNA methyltransferase	tRNA/rRNA methyltransferase	tRNA/rRNA methyltransferase SpoU	Probable tRNA/rRNA methyltransferase
FBFL15_1555	FCOL_01995	KQS_10105	Fjoh_2595	FP0608
putative superoxide dismutase	superoxide dismutase	superoxide dismutase	superoxide dismutase	Probable superoxide dismutase
FBFL15_1556	FCOL_01990	KQS_10100	Fjoh_2596	FP0607
putative acyl CoA binding protein	acyl CoA-binding protein	Acyl CoA binding protein	acyl-CoA-binding protein	Probable Acyl CoA binding protein
FBFL15_1557	FCOL_01985	KQS_10095	Fjoh_2597	FP0606
phosphatidylserine decarboxylase	phosphatidylserine decarboxylase	phosphatidylserine decarboxylase	phosphatidylserine decarboxylase	Phosphatidylserine decarboxylase
FBFL15_1558	FCOL_01980	KQS_10090	Fjoh_2598	FP0605
phosphatidate cytidylyltransferase	phosphatidate cytidylyltransferase	phosphatidate cytidylyltransferase	phosphatidate cytidylyltransferase	Phosphatidate cytidylyltransferase
FBFL15_1559	FCOL_01975	KQS_10085	Fjoh_2599	FP0604
hypothetical protein	hypothetical protein	hypothetical protein	hypothetical protein	hypothetical protein
FBFL15_1560	FCOL_01970	KQS_10080	Fjoh_2600	FP0603
cell division protein FtsH	cell division protein FtsH	Cell division protein FtsH	ATP-dependent metalloprotease FtsH	Cell division protein FtsH
FBFL15_1561	FCOL_01965	KQS_10075	Fjoh_2601	FP0602
hypothetical protein	iojap family protein	hypothetical protein	iojap family protein	hypothetical protein
FBFL15_1562	FCOL_01960	KQS_10070	Fjoh_2602	FP2614
putative biotin--[acetyl-CoA-carboxylase] ligase	biotin--acetyl-CoA-carboxylase ligase	biotin--[acetyl-CoA-carboxylase] ligase	biotin--acetyl-CoA-carboxylase ligase	Probable biotin--[acetyl-CoA-carboxylase] ligase
FBFL15_1563	FCOL_02020	KQS_05145	Fjoh_2587	FP1766
hypothetical protein	hypothetical protein	hypothetical protein	hypothetical protein	hypothetical protein
FBFL15_1565	FCOL_00370	KQS_07185	Fjoh_4543	FP1705
ribonuclease Z	ribonuclease Z	Ribonuclease Z	ribonuclease Z	Ribonuclease Z
FBFL15_1566	FCOL_05175	KQS_07445	Fjoh_4507	FP1773
putative chloride channel protein	chloride channel protein	chloride channel protein	Cl- channel, voltage-gated family protein	Probable chloride channel protein
FBFL15_1568	FCOL_06550	KQS_09895	Fjoh_4724	FP0695
phosphoribosylformylglycinamidine synthase	phosphoribosylformylglycinamidine synthase	Phosphoribosylformylglycinamidine synthase	phosphoribosylformylglycinamidine synthase	Phosphoribosylformylglycinamidine synthase
FBFL15_1569	FCOL_04440	KQS_12060	Fjoh_1718	FP0399
endopeptidase IV	protease IV (signal peptide peptidase)	Protease IV (signal peptide peptidase)	signal peptide peptidase SppA, 67K type	Protease IV (signal peptide peptidase)
FBFL15_1570	FCOL_00380	KQS_05545	Fjoh_4530	FP0965
putative DNA polymerase III subunit	DNA polymerase III subunit	DNA polymerase III subunit	DNA polymerase III subunits gamma and tau	Probable DNA polymerase III subunit
FBFL15_1573	FCOL_01135	KQS_04140	Fjoh_2133	FP1735
dihydrolipoyl dehydrogenase	dihydrolipoyl dehydrogenase	Dihydrolipoyl dehydrogenase	dihydrolipoamide dehydrogenase	Dihydrolipoyl dehydrogenase
FBFL15_1575	FCOL_07775	KQS_08835	Fjoh_2728	FP1079
phosphoribosylaminoimidazolesuccinocarboxamide synthase	phosphoribosylaminoimidazole-succinocarboxamide synthase	phosphoribosylaminoimidazolesuccinocarboxamide synthase	phosphoribosylaminoimidazole-succinocarboxamide synthase	Phosphoribosylaminoimidazolesuccinocarboxamide synthase
FBFL15_1583	FCOL_12520	KQS_03345	Fjoh_0334	FP1278
putative aminotransferase	aminotransferase	aminotransferase	DegT/DnrJ/EryC1/StrS aminotransferase	Probable aminotransferase
FBFL15_1584	FCOL_12525	KQS_03350	Fjoh_0328	FP1277
UDP-D-Qui2NAc biosynthesis protein WbpM protein	WbpM protein involved in UDP-D-Qui2NAc biosynthesis (a nucleotide sugar precursor for antigen-O biosynthesis)	WbpM protein	polysaccharide biosynthesis protein CapD	WbpM protein involved in UDP-D-Qui2NAc biosynthesis (a nucleotide sugar precursor for antigen-O biosynthesis)
FBFL15_1587	FCOL_12565	KQS_03365	Fjoh_4993	FP1274
putative capsular polysaccharide biosynthesis protein	capsular polysaccharide biosynthesis protein	capsular polysaccharide biosynthesis protein	phosphotransferase domain-containing protein	Probable capsular polysaccharide biosynthesis protein
FBFL15_1591	FCOL_01290	KQS_03840	Fjoh_3488	FP1856
nicotinate-nucleotide diphosphorylase	nicotinate-nucleotide pyrophosphorylase	nicotinate-nucleotide diphosphorylase	nicotinate-nucleotide pyrophosphorylase	Nicotinate-nucleotide diphosphorylase (carboxylating)
FBFL15_1592	FCOL_01295	KQS_03845	Fjoh_3487	FP1855
hypothetical protein	hypothetical protein	hypothetical protein	ribonuclease BN	Protein of unknown function YfkH
FBFL15_1594	FCOL_01305	KQS_09465	Fjoh_3484	FP1853
Primosomal protein N'	primosomal protein N'	Primosomal protein N'	primosomal protein N'	Primosomal protein N'
FBFL15_1595	FCOL_01310	KQS_09460	Fjoh_3483	FP1852
LytTR family two component system response regulatory protein	two-component system response regulatory protein	Two-component system response regulatory protein, LytTR family	LytTR family two component transcriptional regulator	Two-component system response regulatory protein, LytTR family
FBFL15_1599	FCOL_01705	KQS_06810	Fjoh_2912	FP1038
uracil-DNA glycosylase	uracil-DNA glycosylase	uracil-DNA glycosylase	uracil-DNA glycosylase	Uracil-DNA glycosylase
FBFL15_1600	FCOL_06465	KQS_06570	Fjoh_2143	FP1610
hypothetical protein	hypothetical protein	hypothetical protein	Mg chelatase subunit ChlI	hypothetical protein
FBFL15_1602	FCOL_00345	KQS_06765	Fjoh_2809	FP1710
hypothetical protein	hypothetical protein	hypothetical protein	hypothetical protein	Hypothetical protein
FBFL15_1603	FCOL_00350	KQS_06770	Fjoh_2810	FP1709
hypothetical protein	deoxyhypusine synthase	hypothetical protein	deoxyhypusine synthase	hypothetical protein
FBFL15_1604	FCOL_00355	KQS_06775	Fjoh_2811	FP1708
arginine decarboxylase	Orn/DAP/Arg decarboxylase 2	Arginine decarboxylase	Orn/DAP/Arg decarboxylase 2	Arginine decarboxylase
FBFL15_1605	FCOL_00360	KQS_06780	Fjoh_2812	FP1707
3-dehydroquinate synthase	3-dehydroquinate synthase	3-dehydroquinate synthase	3-dehydroquinate synthase	3-dehydroquinate synthase
FBFL15_1606	FCOL_06160	KQS_03955	Fjoh_2528	FP1751
putative Holliday junction resolvase	Holliday junction resolvase-like protein	putative Holliday junction resolvase	Holliday junction resolvase-like protein	Putative Holliday junction resolvase
FBFL15_1607	FCOL_06155	KQS_08775	Fjoh_2529	FP1752
malate dehydrogenase	malate:quinone oxidoreductase	malate dehydrogenase	malate:quinone oxidoreductase	Malate dehydrogenase (acceptor)
FBFL15_1608	FCOL_06150	KQS_03950	Fjoh_2532	FP1753
peptide deformylase	peptide deformylase	Peptide deformylase	peptide deformylase	Peptide deformylase
FBFL15_1609	FCOL_06145	KQS_03945	Fjoh_2533	FP1754
hypothetical protein	hypothetical protein	hypothetical protein	hypothetical protein	hypothetical protein
FBFL15_1610	FCOL_06140	KQS_03685	Fjoh_2534	FP1755
hypothetical protein	nucleoside triphosphate pyrophosphohydrolase	hypothetical protein	nucleoside triphosphate pyrophosphohydrolase	hypothetical protein
FBFL15_1611	FCOL_00375	KQS_07180	Fjoh_4542	FP1704
Pyridoxamine 5'-phosphate oxidase	pyridoxamine 5'-phosphate oxidase	Pyridoxamine 5'-phosphate oxidase	pyridoxamine 5'-phosphate oxidase	Pyridoxamine 5'-phosphate oxidase
FBFL15_1613	FCOL_02330	KQS_06600	Fjoh_4535	FP0969
polyphosphate kinase	polyphosphate kinase	polyphosphate kinase	polyphosphate kinase	Polyphosphate kinase
FBFL15_1614	FCOL_02335	KQS_06605	Fjoh_4534	FP0968
exopolyphosphatase	Ppx/GppA phosphatase	Exopolyphosphatase	Ppx/GppA phosphatase	Exopolyphosphatase
FBFL15_1615	FCOL_02165	KQS_06905	Fjoh_2858	FP0943
putative exonuclease	exonuclease	exonuclease	exonuclease	Probable exonuclease
FBFL15_1616	FCOL_02170	KQS_06910	Fjoh_2480	FP0944
hypothetical protein	hypothetical protein	hypothetical protein	hypothetical protein	hypothetical protein
FBFL15_1625	FCOL_02800	KQS_06920	Fjoh_2847	FP0948
protein YdzA	hypothetical protein	hypothetical protein	hypothetical protein	Protein YdzA of unknown function
FBFL15_1626	FCOL_02795	KQS_06925	Fjoh_2846	FP0949
putative small-conductance mechanosensitive ion channel MscS2	small-conductance mechanosensitive ionchannel MscS2	small-conductance mechanosensitive ion channel MscS2	mechanosensitive ion channel MscS	Probable small-conductance mechanosensitive ion channel MscS2
FBFL15_1627	FCOL_07405	KQS_07305	Fjoh_0060	FP1012
hypothetical protein	cell division inhibitor	hypothetical protein	hypothetical protein	hypothetical protein
FBFL15_1628	FCOL_07400	KQS_07310	Fjoh_0061	FP1014
Deoxyribodipyrimidine photolyase PhrB1	deoxyribodipyrimidine photo-lyase	Deoxyribodipyrimidine photolyase PhrB1	deoxyribodipyrimidine photo-lyase	Deoxyribodipyrimidine photolyase PhrB1
FBFL15_1629	FCOL_07295	KQS_10055	Fjoh_2779	FP1677
putative phosphinothricin N-acetyltransferase YncA	phosphinothricin N-acetyltransferase YncA	phosphinothricin N-acetyltransferase YncA	N-acetyltransferase GCN5	Probable phosphinothricin N-acetyltransferase YncA
FBFL15_1630	FCOL_00835	KQS_03970	Fjoh_2266	FP0600
prolipoprotein diacylglyceryl transferase	prolipoprotein diacylglyceryl transferase	prolipoprotein diacylglyceryl transferase	prolipoprotein diacylglyceryl transferase	Prolipoprotein diacylglyceryl transferase
FBFL15_1631	FCOL_01500	KQS_03985	Fjoh_2268	FP0598
cysteine--tRNA ligase	cysteinyl-tRNA ligase	cysteinyl-tRNA synthetase	cysteinyl-tRNA synthetase	Cysteine--tRNA ligase
FBFL15_1632	FCOL_01505	KQS_03990	Fjoh_2270	FP0597
GTP cyclohydrolase I	GTP cyclohydrolase I	GTP cyclohydrolase I	GTP cyclohydrolase I	GTP cyclohydrolase I
FBFL15_1633	FCOL_01745	KQS_06845	Fjoh_2839	FP1029
putative oxidoreductase	putative oxidoreductase	oxidoreductase	2OG-Fe(II) oxygenase	Probable oxidoreductase
FBFL15_1635	FCOL_01740	KQS_06840	Fjoh_2838	FP1031
translation initiation factor SUI1 family protein	translation initiation factor SUI1	Translation initiation factor SUI1 family protein	translation initiation factor SUI1	Translation initiation factor SUI1 family protein
FBFL15_1636	FCOL_01735	KQS_06835	Fjoh_2837	FP1032
Uridine phosphorylase	phosphorylase family protein	Uridine phosphorylase	purine phosphorylase family 1	Uridine phosphorylase
FBFL15_1637	FCOL_01730	KQS_06825	Fjoh_5041	FP1033
putative ribosomal-protein-amino-acid N-acetyltransferase	ribosomal-protein-amino-adic N-acetyltransferase	ribosomal-protein-amino-adic N-acetyltransferase	N-acetyltransferase GCN5	Probable ribosomal-protein-amino-adic N-acetyltransferase
FBFL15_1638	FCOL_01715	KQS_06820	Fjoh_2834	FP1036
hypothetical protein	nitrate/sulfonate/bicarbonate ABC transporter periplasmic components-like protein	hypothetical protein	nitrate/sulfonate/bicarbonate ABC transporter periplasmic components-like protein	hypothetical protein
FBFL15_1639	FCOL_01710	KQS_06815	Fjoh_2833	FP1037
hypothetical protein	hypothetical protein	hypothetical protein	hypothetical protein	Probable transmembrane protein of unknown function
FBFL15_1640	FCOL_02870	KQS_03720	Fjoh_2210	FP1822
dihydroorotate oxidase	dihydroorotate dehydrogenase 2	Dihydroorotate oxidase	dihydroorotate dehydrogenase 2	Dihydroorotate oxidase
FBFL15_1641	FCOL_02865	KQS_03790	Fjoh_2213	FP1821
hydroxymethylglutaryl-CoA lyase	hydroxymethylglutaryl-CoA lyase	Hydroxymethylglutaryl-CoA lyase	pyruvate carboxyltransferase	Hydroxymethylglutaryl-CoA lyase
FBFL15_1642	FCOL_12030	KQS_04255	Fjoh_0198	FP0678
hypothetical protein	hypothetical protein	hypothetical protein	hypothetical protein	Protein of unknown function precursor
FBFL15_1643	FCOL_12055	KQS_09535	Fjoh_0199	FP0615
thioredoxin-disulfide reductase	thioredoxin reductase	thioredoxin-disulfide reductase	thioredoxin reductase	Thioredoxin-disulfide reductase
FBFL15_1656	FCOL_12180	KQS_06755	Fjoh_2807	FP0844
hypothetical protein	hypothetical protein	hypothetical protein	hypothetical protein	hypothetical protein
FBFL15_1658	FCOL_05905	KQS_06750	Fjoh_2805	FP0843
putative AsnC family transcriptional regulator	AsnC family transcriptional regulator	transcriptional regulator, AsnC family	AsnC family transcriptional regulator	Probable transcriptional regulator, AsnC family
FBFL15_1659	FCOL_05900	KQS_06745	Fjoh_2804	FP0842
putative M14 family peptidase	peptidase M14, carboxypeptidase A	M14 family peptidase	peptidase M14, carboxypeptidase A	Probable M14 family peptidase
FBFL15_1661	FCOL_00325	KQS_05300	Fjoh_2762	FP1793
30S ribosomal protein S1	30S ribosomal protein S1	30S ribosomal protein S1	30S ribosomal protein S1	30S ribosomal protein S1
FBFL15_1665	FCOL_06845	KQS_06330	Fjoh_2605	FP0662
NUDIX hydrolase family protein	NUDIX hydrolase	NUDIX hydrolase family protein	NUDIX hydrolase	NUDIX hydrolase family protein
FBFL15_1666	FCOL_06850	KQS_06325	Fjoh_2604	FP0663
orotate phosphoribosyltransferase	orotate phosphoribosyltransferase	orotate phosphoribosyltransferase	orotate phosphoribosyltransferase	Orotate phosphoribosyltransferase
FBFL15_1667	FCOL_06855	KQS_06320	Fjoh_2603	FP0664
hypothetical protein	hypothetical protein	hypothetical protein	hypothetical protein	hypothetical protein
FBFL15_1669	FCOL_00855	KQS_06105	Fjoh_4568	FP1049
putative short-chain type dehydrogenase	short-chain dehydrogenase/reductase SDR	short-chain type dehydrogenase	short-chain dehydrogenase/reductase SDR	Probable short-chain type dehydrogenase
FBFL15_1672	FCOL_02315	KQS_04755	Fjoh_2237	FP1870
putative aminotransferase involved in lipopolysaccharide biosynthesis	DegT/DnrJ/EryC1/StrS aminotransferase	aminotransferase involved in lipopolysaccharide biosynthesis	DegT/DnrJ/EryC1/StrS aminotransferase	Probable aminotransferase involved in lipopolysaccharide biosynthesis
FBFL15_1681	FCOL_02325	KQS_05205	Fjoh_2224	FP1867
putative tRNA/rRNA methyltransferase	tRNA/rRNA methyltransferase SpoU	tRNA/rRNA methyltransferase	tRNA/rRNA methyltransferase SpoU	Probable tRNA/rRNA methyltransferase
FBFL15_1686	FCOL_07470	KQS_07225	Fjoh_2952	FP1419
hypothetical protein	hypothetical protein	hypothetical protein	hypothetical protein	hypothetical protein
FBFL15_1687	FCOL_07475	KQS_07220	Fjoh_2953	FP1420
3-deoxy-manno-octulosonate-8-phosphatase	3-deoxy-manno-octulosonate-8-phosphatase	3-deoxy-manno-octulosonate-8-phosphatase	3-deoxy-D-manno-octulosonate 8-phosphate phosphatase	3-deoxy-manno-octulosonate-8-phosphatase
FBFL15_1688	FCOL_07480	KQS_07215	Fjoh_2954	FP1421
prenyltransferase family protein	prenyltransferase	Prenyltransferase family protein	prenyltransferase	Prenyltransferase family protein
FBFL15_1689	FCOL_07485	KQS_07210	Fjoh_2955	FP1422
Septum formation protein Maf	Maf-like protein	Septum formation protein Maf	Maf-like protein	Septum formation protein Maf
FBFL15_1692	FCOL_00740	KQS_05435	Fjoh_4762	FP1737
hypothetical protein	hypothetical protein	hypothetical protein	hypothetical protein	hypothetical protein
FBFL15_1693	FCOL_00730	KQS_05395	Fjoh_4767	FP1738
Redox-sensitive transcriptional activator OxyR	LysR family transcriptional regulator	Redox-sensitive transcriptional activator OxyR	LysR family transcriptional regulator	Redox-sensitive transcriptional activator OxyR
FBFL15_1695	FCOL_01195	KQS_04820	Fjoh_4906	FP1644
tRNA nucleotidyltransferase	tRNA nucleotidyltransferase	tRNA nucleotidyltransferase	polynucleotide adenylyltransferase	tRNA nucleotidyltransferase
FBFL15_1696	FCOL_01200	KQS_04815	Fjoh_2512	FP1643
putative translation factor	translation factor	putative translation factor	Sua5/YciO/YrdC/YwlC family protein	Putative translation factor
FBFL15_1700	FCOL_11440	KQS_11215	Fjoh_4342	FP1965
molecuar chaperone DnaJ	DnaJ-class molecular chaperone	DnaJ-class molecular chaperone	molecular chaperone DnaJ	Probable DnaJ-class molecular chaperone
FBFL15_1702	FCOL_02005	KQS_08960	Fjoh_4340	FP1058
hypothetical protein	hypothetical protein	hypothetical protein	hypothetical protein	hypothetical protein
FBFL15_1703	FCOL_00990	KQS_10900	Fjoh_2557	FP0871
cysteine synthase/cystathionine beta-synthase family protein	cystathionine beta-synthase	Cysteine synthase/cystathionine beta-synthase family protein	pyridoxal-5'-phosphate-dependent enzyme subunit beta	Cysteine synthase/cystathionine beta-synthase family protein
FBFL15_1704	FCOL_00985	KQS_10895	Fjoh_2556	FP0870
oligopeptidase B	protease II	Protease II (Oligopeptidase B)	oligopeptidase B	Protease II (Oligopeptidase B)
FBFL15_1705	FCOL_00980	KQS_09340	Fjoh_2555	FP0875
hypothetical protein	hypothetical protein	hypothetical protein	hypothetical protein	hypothetical protein
FBFL15_1708	FCOL_06020	KQS_05360	Fjoh_2926	FP0867
hypothetical protein	hypothetical protein	hypothetical protein	hypothetical protein	Probable transmembrane protein of unknown function
FBFL15_1710	FCOL_02195	KQS_05355	Fjoh_2928	FP1008
putative M1 family metalloprotease	aminopeptidase	M1 family metalloprotease	peptidase M1, membrane alanine aminopeptidase	Probable M1 family metalloprotease precursor
FBFL15_1711	FCOL_06535	KQS_05755	Fjoh_2536	FP1153
putative cytochrome cbb3 oxidase maturation protein CcoI	cytochrome cbb3 oxidase maturation protein CcoI	cytochrome cbb3 oxidase maturation protein CcoI	copper-exporting ATPase	Probable cytochrome cbb3 oxidase maturation protein CcoI
FBFL15_1712	FCOL_06540	KQS_05750	Fjoh_2535	FP1152
putative Crp/Fnr family transcriptional regulator	Crp/Fnr family transcriptional regulator	transcriptional regulatory protein, Crp/Fnr family	CRP/FNR family transcriptional regulator	Probable transcriptional regulatory protein, Crp/Fnr family
FBFL15_1714	FCOL_08275	KQS_00310	Fjoh_0960	FP0088
putative cytochrome c oxidase biogenesis protein	cytochrome c oxidase biogenesis protein	cytochrome c oxidase biogenesis protein	electron transport protein SCO1/SenC	Probable cytochrome c oxidase biogenesis protein
FBFL15_1715	FCOL_06725	KQS_08635	Fjoh_4573	FP1701
putative ATP-dependent RNA helicase	DEAD-box ATP dependent DNA helicase	ATP-dependent RNA helicase, DEAD/DEAH box family	DEAD/DEAH box helicase	Probable ATP-dependent RNA helicase, DEAD/DEAH box family
FBFL15_1727	FCOL_06915	KQS_06385	Fjoh_2620	FP0651
putative 23S rRNA pseudouridine synthase	23S rRNA pseudouridine synthase	23S rRNA pseudouridine synthase	RluA family pseudouridine synthase	Probable 23S rRNA pseudouridine synthase
FBFL15_1728	FCOL_06910	KQS_06380	Fjoh_2619	FP0652
putative transmembrane PASTA-domain containing protein	hypothetical protein	putative transmembrane PASTA-domain protein	protein PASTA domain-containing protein	Putative transmembrane PASTA-domain protein
FBFL15_1729	FCOL_06905	KQS_06375	Fjoh_2618	FP0653
D-alanine--D-alanine ligase	D-alanyl-alanine synthetase A	D-alanine--D-alanine ligase	D-alanyl-alanine synthetase A	D-alanine--D-alanine ligase
FBFL15_1730	FCOL_06900	KQS_06365	Fjoh_2616	FP0654
Pantetheine-phosphate adenylyltransferase	phosphopantetheine adenylyltransferase	Pantetheine-phosphate adenylyltransferase	phosphopantetheine adenylyltransferase	Pantetheine-phosphate adenylyltransferase
FBFL15_1734	FCOL_02295	KQS_07005	Fjoh_2888	FP0963
hypothetical protein	hypothetical protein	hypothetical protein	hypothetical protein	Probable transmembrane protein of unknown function
FBFL15_1735	FCOL_02300	KQS_07010	Fjoh_2889	FP0964
3-oxoacyl-ACP reductase	3-oxoacyl-[acyl-carrier-protein] reductase	3-oxoacyl-ACP reductase	3-oxoacyl-ACP reductase	3-oxoacyl-[acyl-carrier-protein] reductase
FBFL15_1736	FCOL_00500	KQS_09620	Fjoh_2359	FP2555
hypothetical protein	hypothetical protein	hypothetical protein	hypothetical protein	hypothetical protein
FBFL15_1748	FCOL_06655	KQS_06665	Fjoh_4589	FP1612
hypothetical protein	hypothetical protein	hypothetical protein	N-acetylglucosamine kinase-like protein	hypothetical protein
FBFL15_1749	FCOL_06660	KQS_06660	Fjoh_4590	FP1613
glyceraldehyde-3-phosphate dehydrogenase	glyceraldehyde-3-phosphate dehydrogenase	glyceraldehyde-3-phosphate dehydrogenase	glyceraldehyde-3-phosphate dehydrogenase, type I	Glyceraldehyde-3-phosphate dehydrogenase (phosphorylating)
FBFL15_1750	FCOL_06665	KQS_06655	Fjoh_4591	FP1614
6-phosphofructokinase	6-phosphofructokinase	6-phosphofructokinase	6-phosphofructokinase	6-phosphofructokinase
FBFL15_1765	FCOL_01160	KQS_09605	Fjoh_2369	FP1892
gliding motility lipoprotein GldI	gliding motility lipoprotein GldI	Gliding motility lipoprotein precursor GldI	FKBP-type peptidyl-prolyl cis-trans isomerase	Gliding motility lipoprotein precursor GldI
FBFL15_1766	FCOL_01165	KQS_09600	Fjoh_2370	FP1893
hypothetical protein	hypothetical protein	hypothetical protein	phosphoesterase domain-containing protein	Protein of unknown function Fjo19
FBFL15_1767	FCOL_05630	KQS_04375	Fjoh_2175	FP1767
putative thiamine diphosphokinase	thiamine pyrophosphokinase	thiamine diphosphokinase	thiamine pyrophosphokinase	Probable thiamine diphosphokinase
FBFL15_1768	FCOL_05635	KQS_04380	Fjoh_2179	FP0691
putative lipoprotein	lipoprotein precursor	lipoprotein precursor	hypothetical protein	Probable lipoprotein precursor
FBFL15_1769	FCOL_05640	KQS_04385	Fjoh_2180	FP0690
putative TonB-dependent outer membrane receptor	TonB-dependent receptor	TonB-dependent outer membrane receptor precursor	TonB-dependent receptor	Probable TonB-dependent outer membrane receptor precursor
FBFL15_1770	FCOL_12405	KQS_06150	Fjoh_2191	FP1908
putative peptidyl-prolyl cis-trans isomerase PpiC	peptidylprolyl isomerase	peptidyl-prolyl cis-trans isomerase PpiC	cyclophilin type peptidyl-prolyl cis-trans isomerase	Probable peptidyl-prolyl cis-trans isomerase PpiC
FBFL15_1771	FCOL_00525	KQS_04215	Fjoh_2583	FP0747
ATPase with chaperone activity ATP-binding subunit	ATPase with chaperone activity ATP-binding subunit	ATPase with chaperone activity ATP-binding subunit	ATPase	ATPase with chaperone activity ATP-binding subunit
FBFL15_1775	FCOL_00785	KQS_04105	Fjoh_2576	FP0838
histidine ammonia-lyase	histidine ammonia-lyase	histidine ammonia-lyase	histidine ammonia-lyase	Histidine ammonia-lyase
FBFL15_1779	FCOL_00780	KQS_04100	Fjoh_2562	FP0836
glycine cleavage system protein T	glycine cleavage system aminomethyltransferase T	aminomethyltransferase	glycine cleavage system aminomethyltransferase T	Aminomethyltransferase
FBFL15_1781	FCOL_00695	KQS_04080	Fjoh_2560	FP0835
hypothetical protein	hypothetical protein	hypothetical protein	hypothetical protein	hypothetical protein
FBFL15_1783	FCOL_10690	KQS_11060	Fjoh_1897	FP1952
hypothetical protein	hypothetical protein	hypothetical protein	hypothetical protein	hypothetical protein
FBFL15_1784	FCOL_00365	KQS_06785	Fjoh_2814	FP1706
proline dehydrogenase	antibiotic resistance protein	proline dehydrogenase	proline dehydrogenase	Proline dehydrogenase
FBFL15_1793	FCOL_02160	KQS_06900	Fjoh_2859	FP0942
acetate--CoA ligase	acetate--CoA ligase	Acetate--CoA ligase	acetate--CoA ligase	Acetate--CoA ligase
FBFL15_1802	FCOL_02655	KQS_08570	Fjoh_2109	FP1589
bifunctional 3,4-dihydroxy-2-butanone 4-phosphate synthase/GTP cyclohydrolase II	bifunctional 3,4-dihydroxy-2-butanone 4-phosphate synthase/GTP cyclohydrolase II	Bifunctional enzyme : 3,4-dihydroxy-2-butanone 4-phosphate synthase/GTP cyclohydrolase II	3,4-dihydroxy-2-butanone 4-phosphate synthase	Bifunctional enzyme : 3,4-dihydroxy-2-butanone 4-phosphate synthase/GTP cyclohydrolase II
FBFL15_1803	FCOL_02660	KQS_08575	Fjoh_2110	FP1590
hypothetical protein	hypothetical protein	hypothetical protein	YjgP/YjgQ family permease	Probable transmembrane protein of unknown function
FBFL15_1804	FCOL_02665	KQS_08580	Fjoh_2111	FP1591
outer-membrane lipoprotein carrier protein LolA	Outer-membrane lipoprotein carrier protein LolA	Outer-membrane lipoprotein carrier protein LolA	lipoprotein carrier protein LolA	Outer-membrane lipoprotein carrier protein precursor LolA
FBFL15_1805	FCOL_02670	KQS_08585	Fjoh_2112	FP1592
DNA translocase FtsK	DNA translocase FtsK	DNA translocase FtsK	cell division protein FtsK/SpoIIIE	DNA translocase FtsK
FBFL15_1806	FCOL_02675	KQS_08590	Fjoh_2113	FP1593
Diacylglycerol kinase	diacylglycerol kinase	Diacylglycerol kinase	diacylglycerol kinase	Diacylglycerol kinase
FBFL15_1807	FCOL_02680	KQS_08595	Fjoh_2114	FP1594
thiol peroxidase	thiol peroxidase	Thiol peroxidase	redoxin domain-containing protein	Thiol peroxidase
FBFL15_1808	FCOL_00410	KQS_10020	Fjoh_2436	FP1106
RNA polymerase ECF-type sigma factor	RNA polymerase ECF-type sigma factor	RNA polymerase ECF-type sigma factor	ECF subfamily RNA polymerase sigma-24 factor	RNA polymerase ECF-type sigma factor
FBFL15_1810	FCOL_02825	KQS_04860	Fjoh_4913	FP1651
membrane protein containing an internal histidine kinase domain	signal transduction histidine kinase LytS	Membrane protein containing an internal histidine kinase domain	signal transduction histidine kinase LytS	Membrane protein containing an internal histidine kinase domain
FBFL15_1811	FCOL_02820	KQS_04850	Fjoh_4910	FP1649
hypothetical protein	hypothetical protein	hypothetical protein	hypothetical protein	hypothetical protein
FBFL15_1812	FCOL_02810	KQS_04840	Fjoh_4908	FP1647
LytTR family two component system response regulatory protein	LytTR family two component transcriptional regulator	Two-component system response regulatory protein, LytTR family	LytTR family two component transcriptional regulator	Two-component system response regulatory protein, LytTR family
FBFL15_1818	FCOL_02235	KQS_05345	Fjoh_2935	FP1010
ATP-dependent DNA helicase RecG	ATP-dependent DNA helicase RecG	ATP-dependent DNA helicase RecG	ATP-dependent DNA helicase RecG	ATP-dependent DNA helicase RecG
FBFL15_1819	FCOL_09500	KQS_12740	Fjoh_1062	FP2451
putative polysaccharide biosynthesis protein	multi anti extrusion protein MatE	polysaccharide biosynthesis protein	multi anti extrusion protein MatE	Probable polysaccharide biosynthesis protein
FBFL15_1820	FCOL_09495	KQS_12735	Fjoh_1063	FP2450
dUTP diphosphatase	deoxyuridine 5'-triphosphate nucleotidohydrolase	dUTP diphosphatase	deoxyuridine 5'-triphosphate nucleotidohydrolase	dUTP diphosphatase
FBFL15_1821	FCOL_09965	KQS_13740	Fjoh_0990	FP2247
tryptophanyl-tRNA synthetase	tryptophanyl-tRNA synthetase	Tryptophan--tRNA ligase	tryptophanyl-tRNA synthetase	Tryptophan--tRNA ligase
FBFL15_1822	FCOL_00320	KQS_02355	Fjoh_2757	FP1711
major facilitator superfamily (MFS) permease	major facilitator superfamily H(+)/nucleoside permease	Major facilitator superfamily (MFS), H+ Symporter (NHS) family, nucleoside permease	nucleoside transporter	Major facilitator superfamily (MFS), H+ Symporter (NHS) family, nucleoside permease
FBFL15_1823	FCOL_00315	KQS_05295	Fjoh_2756	FP1712
cytidylate kinase	cytidylate kinase	cytidylate kinase	cytidylate kinase	Cytidylate kinase
FBFL15_1824	FCOL_00310	KQS_05290	Fjoh_2755	FP1713
hypothetical protein	hypothetical protein	hypothetical protein	hypothetical protein	Protein of unknown function precursor PorQ
FBFL15_1825	FCOL_06830	KQS_07850	Fjoh_2255	FP0528
malate dehydrogenase	malate dehydrogenase	malate dehydrogenase	malate dehydrogenase	Malate dehydrogenase
FBFL15_1826	FCOL_06825	KQS_03800	Fjoh_2256	FP0529
preprotein translocase SecD and SecF subunits	bifunctional preprotein translocase subunit SecD/SecF	Preprotein translocase SecD and SecF subunits	bifunctional preprotein translocase subunit SecD/SecF	Preprotein translocase SecD and SecF subunits
FBFL15_1827	FCOL_07170	KQS_08650	Fjoh_2631	FP0864
molecular chaperone DnaK	molecular chaperone DnaK	Chaperone protein DnaK	molecular chaperone DnaK	Chaperone protein DnaK
FBFL15_1830	FCOL_10655	KQS_10985	Fjoh_1907	FP1955
putative lipoprotein	hypothetical protein	lipoprotein precursor	hypothetical protein	Probable lipoprotein precursor
FBFL15_1833	FCOL_00605	KQS_03895	Fjoh_2199	FP0531
hypothetical protein	hypothetical protein	hypothetical protein	hypothetical protein	hypothetical protein
FBFL15_1834	FCOL_00600	KQS_03900	Fjoh_2200	FP0532
putative multidrug ABC transporter ATPase and permease	ABC transporter-like protein	ABC-type multidrug transport system, ATPase and permease components	ABC transporter-like protein	Probable ABC-type multidrug transport system, ATPase and permease components
FBFL15_1835	FCOL_00590	KQS_03910	Fjoh_2202	FP0534
N utilization substance protein B	transcription termination factor-like protein	N utilization substance protein B	transcription termination factor-like protein	N utilization substance protein B homolog (NusB protein)
FBFL15_1836	FCOL_00580	KQS_03920	Fjoh_2203	FP0536
preprotein translocase subunit YajC	preprotein translocase subunit YajC	Preprotein translocase YajC subunit	preprotein translocase subunit YajC	Preprotein translocase YajC subunit
FBFL15_1837	FCOL_00520	KQS_04130	Fjoh_2582	FP0746
30S ribosomal protein S6	ribosomal protein S6 modification protein RimK	Ribosomal protein S6 modification protein RimK	alpha-L-glutamate ligase	Ribosomal protein S6 modification protein RimK
FBFL15_1845	FCOL_07050	KQS_09345	Fjoh_3460	FP1826
two component system response regulatory protein RprY	two-component system response regulatory protein RprY	Two-component system response regulatory protein RprY	two component transcriptional regulator	Two-component system response regulatory protein RprY
FBFL15_1846	FCOL_07055	KQS_09350	Fjoh_3461	FP1827
two component system sensor histidine kinase RprX	two-component system sensor histidine kinase RprX	Two-component system sensor histidine kinase RprX	integral membrane sensor signal transduction histidine kinase	Two-component system sensor histidine kinase RprX
FBFL15_1847	FCOL_07060	KQS_09355	Fjoh_3462	FP1828
dephospho-CoA kinase	dephospho-CoA kinase	dephospho-CoA kinase	dephospho-CoA kinase	Dephospho-CoA kinase
FBFL15_1848	FCOL_07065	KQS_09360	Fjoh_3463	FP1829
glycosyl transferase family protein	glycosyl transferase, group 2 family protein	Glycosyl transferase, group 2 family protein	glycosyl transferase family protein	Glycosyl transferase, group 2 family protein
FBFL15_1850	FCOL_07075	KQS_09375	Fjoh_3464	FP1842
putative trans-2-enoyl-CoA reductase	trans-2-enoyl-CoA reductase	hypothetical protein	trans-2-enoyl-CoA reductase	hypothetical protein
FBFL15_1851	FCOL_07080	KQS_09380	Fjoh_3465	FP1841
DNA repair protein recN	DNA repair protein RecN	DNA repair protein recN	DNA repair protein RecN	DNA repair protein recN
FBFL15_1852	FCOL_07085	KQS_09385	Fjoh_3466	FP1840
hypothetical protein	hypothetical protein	hypothetical protein	hypothetical protein	Protein of unknown function precursor
FBFL15_1853	FCOL_07090	KQS_09390	Fjoh_3467	FP1839
Bifunctional protein phosphopantothenoylcysteine decarboxylase/phosphopantothenate--cysteine ligase CoaBC	bifunctional phosphopantothenoylcysteine decarboxylase/phosphopantothenate--cysteine ligase CoaBC	Bifunctional protein CoaBC : Phosphopantothenoylcysteine decarboxylase and Phosphopantothenate--cysteine ligase	phosphopantothenoylcysteine decarboxylase/phosphopantothenate--cysteine ligase	Bifunctional protein CoaBC : Phosphopantothenoylcysteine decarboxylase and Phosphopantothenate--cysteine ligase
FBFL15_1854	FCOL_07095	KQS_09395	Fjoh_3468	FP1838
hypothetical protein	hypothetical protein	hypothetical protein	hypothetical protein	hypothetical protein
FBFL15_1855	FCOL_07100	KQS_09400	Fjoh_3469	FP1837
outer membrane assembly lipoprotein BamD	lipoprotein	Outer membrane assembly lipoprotein precursor BamD	DNA uptake lipoprotein-like protein	Outer membrane assembly lipoprotein precursor BamD
FBFL15_1856	FCOL_07105	KQS_09405	Fjoh_3470	FP1836
dihydrodipicolinate synthase	dihydrodipicolinate synthase	Dihydrodipicolinate synthase	dihydrodipicolinate synthase	Dihydrodipicolinate synthase
FBFL15_1857	FCOL_07110	KQS_09410	Fjoh_3471	FP1835
hypothetical protein	hypothetical protein	hypothetical protein	hypothetical protein	hypothetical protein
FBFL15_1858	FCOL_07115	KQS_09415	Fjoh_3472	FP1834
putative 2 ,3-cyclic phosphodiesterase	2,3-cyclic phosphodiesterase	putative 2 ,3-cyclic phosphodiesterase	5'-nucleotidase domain-containing protein	Putative 2 ,3-cyclic phosphodiesterase
FBFL15_1859	FCOL_07120	KQS_09420	Fjoh_3473	FP1833
5'-nucleotidase	5'-nucleotidase	5'-nucleotidase	metallophosphoesterase	5'-nucleotidase precursor
FBFL15_1860	FCOL_01335	KQS_09435	Fjoh_3475	FP1847
DNA ligase	DNA ligase	DNA ligase	NAD-dependent DNA ligase	DNA ligase (NAD+)
FBFL15_1861	FCOL_01330	KQS_09440	Fjoh_3479	FP1848
hypothetical protein	hypothetical protein	hypothetical protein	hypothetical protein	hypothetical protein
FBFL15_1862	FCOL_01325	KQS_09445	Fjoh_3480	FP1849
50S ribosomal protein L9	50S ribosomal protein L9	50S ribosomal protein L9	50S ribosomal protein L9	50S ribosomal protein L9
FBFL15_1863	FCOL_01320	KQS_09450	Fjoh_3481	FP1850
30S ribosomal protein S18	30S ribosomal protein S18	30S ribosomal protein S18	30S ribosomal protein S18	30S ribosomal protein S18
FBFL15_1864	FCOL_01315	KQS_09455	Fjoh_3482	FP1851
30S ribosomal protein S6	30S ribosomal protein S6	30S ribosomal protein S6	30S ribosomal protein S6	30S ribosomal protein S6
FBFL15_1875	FCOL_01050	KQS_07285	Fjoh_4890	FP0513
anthranilate synthase component I	anthranilate synthase component I	anthranilate synthase	anthranilate synthase	Anthranilate synthase component I
FBFL15_1876	FCOL_01045	KQS_07280	Fjoh_4892	FP0512
Para-aminobenzoate/anthranilate synthase glutamine amidotransferase component II	anthranilate synthase component II	Para-aminobenzoate/anthranilate synthase glutamine amidotransferase component II	glutamine amidotransferase of anthranilate synthase	Para-aminobenzoate/anthranilate synthase glutamine amidotransferase component II
FBFL15_1877	FCOL_01040	KQS_07275	Fjoh_4893	FP0511
anthranilate phosphoribosyltransferase	anthranilate phosphoribosyltransferase	anthranilate phosphoribosyltransferase	anthranilate phosphoribosyltransferase	Anthranilate phosphoribosyltransferase
FBFL15_1878	FCOL_01035	KQS_07270	Fjoh_4894	FP0510
indole-3-glycerol phosphate synthase	indole-3-glycerol phosphate synthase	Indole-3-glycerol phosphate synthase	indole-3-glycerol-phosphate synthase	Indole-3-glycerol phosphate synthase
FBFL15_1880	FCOL_01030	KQS_07265	Fjoh_4895	FP0509
phosphoribosylanthranilate isomerase	N-(5'-phosphoribosyl)anthranilate isomerase	phosphoribosylanthranilate isomerase	phosphoribosylanthranilate isomerase	Phosphoribosylanthranilate isomerase
FBFL15_1881	FCOL_01025	KQS_07260	Fjoh_4896	FP0508
tryptophan synthase subunit beta	tryptophan synthase subunit beta	Tryptophan synthase subunit beta	tryptophan synthase subunit beta	Tryptophan synthase, beta subunit
FBFL15_1883	FCOL_01020	KQS_07255	Fjoh_4899	FP0507
tryptophan synthase subunit alpha	tryptophan synthase subunit alpha	Tryptophan synthase, alpha subunit	tryptophan synthase subunit alpha	Tryptophan synthase, alpha subunit
FBFL15_1886	FCOL_07495	KQS_07380	Fjoh_4667	FP1423
tRNA-pseudouridine synthase I	tRNA pseudouridine synthase A	tRNA-pseudouridine synthase I	tRNA pseudouridine synthase A	tRNA-pseudouridine synthase I
FBFL15_1889	FCOL_02280	KQS_09550	Fjoh_4922	FP1656
hypothetical protein	hypothetical protein	hypothetical protein	hypothetical protein	hypothetical protein
FBFL15_1890	FCOL_02285	KQS_09555	Fjoh_4924	FP1658
hypothetical protein	hypothetical protein	hypothetical protein	hypothetical protein	hypothetical protein
FBFL15_1891	FCOL_01510	KQS_08725	Fjoh_2271	FP1696
putative aspartate transaminase AspC2	aspartate aminotransferase	aspartate transaminase AspC2	aspartate aminotransferase	Probable aspartate transaminase AspC2
FBFL15_1895	FCOL_07625	KQS_08770	Fjoh_3443	FP1884
SsrA-binding protein	SsrA-binding protein	SsrA-binding protein	SsrA-binding protein	SsrA-binding protein
FBFL15_1897	FCOL_07630	KQS_05615	Fjoh_3446	FP1909
protein-L-isoaspartate(D-aspartate) O-methyltransferase	protein-L-isoaspartate O-methyltransferase	protein-L-isoaspartate(D-aspartate) O-methyltransferase	protein-L-isoaspartate O-methyltransferase	Protein-L-isoaspartate(D-aspartate) O-methyltransferase
FBFL15_1898	FCOL_07645	KQS_05610	Fjoh_3447	FP1910
putative oxidoreductase	Gfo/Idh/MocA family oxidoreductase	putative oxidoreductase	oxidoreductase domain-containing protein	Putative oxidoreductase
FBFL15_1900	FCOL_07665	KQS_05605	Fjoh_3448	FP1911
3-hydroxyacyl-CoA dehydrogenase	3-hydroxybutyryl-CoA dehydrogenase	3-hydroxyacyl-CoA dehydrogenase	3-hydroxybutyryl-CoA dehydrogenase	3-hydroxyacyl-CoA dehydrogenase family protein
FBFL15_1901	FCOL_07685	KQS_05590	Fjoh_3449	FP1913
hypothetical protein	alanine racemase	hypothetical protein	alanine racemase	hypothetical protein
FBFL15_1902	FCOL_07690	KQS_05585	Fjoh_3451	FP1915
putative DNA polymerase III subunit	DNA polymerase III subunit epsilon	DNA polymerase III subunit	DNA polymerase III subunit epsilon	Probable DNA polymerase III subunit
FBFL15_1903	FCOL_07695	KQS_05580	Fjoh_3453	FP1916
tRNA isopentenyltransferase	tRNA delta(2)-isopentenylpyrophosphate transferase	tRNA isopentenyltransferase	tRNA delta(2)-isopentenylpyrophosphate transferase	tRNA isopentenyltransferase
FBFL15_1905	FCOL_01800	KQS_07320	Fjoh_2777	FP0624
putative phosphatase/phosphohexomutase	phosphatase/phosphohexomutase	phosphatase/phosphohexomutase	HAD family hydrolase	Probable phosphatase/phosphohexomutase
FBFL15_1906	FCOL_12745	KQS_03540	Fjoh_0285	FP1237
lipopolysaccharide export system ATP-binding protein LptB	ABC transporter ATPase	Lipopolysaccharide export system ATP-binding protein LptB	ABC transporter-like protein	Lipopolysaccharide export system ATP-binding protein LptB
FBFL15_1907	FCOL_12750	KQS_03545	Fjoh_0284	FP1236
carboxymuconolactone decarboxylase family protein	carboxymuconolactone decarboxylase family protein	Carboxymuconolactone decarboxylase family protein	alkylhydroperoxidase	Carboxymuconolactone decarboxylase family protein
FBFL15_1908	FCOL_12755	KQS_03550	Fjoh_0283	FP1235
Sec-independent protein secretion pathway component TatC	Sec-independent protein translocase protein TatC	Sec-independent protein secretion pathway component TatC	Sec-independent protein translocase subunit TatC	Sec-independent protein secretion pathway component TatC
FBFL15_1909	FCOL_12760	KQS_03555	Fjoh_0282	FP1234
arabinose-5-phosphate isomerase	KpsF/GutQ family protein	arabinose-5-phosphate isomerase	KpsF/GutQ family protein	Arabinose-5-phosphate isomerase
FBFL15_1910	FCOL_12765	KQS_03560	Fjoh_0281	FP1233
ATP-dependent DNA helicase RecQ	ATP-dependent DNA helicase RecQ1	ATP-dependent DNA helicase RecQ1	ATP-dependent DNA helicase RecQ	ATP-dependent DNA helicase RecQ1
FBFL15_1911	FCOL_12710	KQS_03530	Fjoh_0286	FP1238
hypothetical protein	hypothetical protein	Glycoside hydrolase, family 25	glycoside hydrolase	Glycoside hydrolase, family 25
FBFL15_1912	FCOL_12705	KQS_03525	Fjoh_0287	FP1239
CDP-diacylglycerol--serine O-phosphatidyltransferase	CDP-alcohol phosphatidyltransferase	CDP-diacylglycerol--serine O-phosphatidyltransferase	CDP-alcohol phosphatidyltransferase	CDP-diacylglycerol--serine O-phosphatidyltransferase
FBFL15_1913	FCOL_12700	KQS_03520	Fjoh_0288	FP1240
hypothetical protein	hypothetical protein	hypothetical protein	hypothetical protein	Protein of unknown function precursor
FBFL15_1914	FCOL_12695	KQS_03515	Fjoh_0289	FP1241
hypothetical protein	hypothetical protein	hypothetical protein	hypothetical protein	Probable transmembrane protein of unknown function
FBFL15_1915	FCOL_12690	KQS_03510	Fjoh_0290	FP1244
putative glycosyl transferase	glycosyl transferase	Glycosyl transferase, group 2 family protein	sugar transferase	Probable glycosyl transferase
FBFL15_1917	FCOL_12680	KQS_03500	Fjoh_0291	FP1245
hypothetical protein	hypothetical protein	hypothetical protein	hypothetical protein	Probable transmembrane protein of unknown function
FBFL15_1918	FCOL_12675	KQS_03495	Fjoh_0292	FP1246
glycoside hydrolase family protein	glycosyl transferase, group 1 family protein	Glycosyl transferase, group 1 family protein	group 1 glycosyl transferase	Glycosyl transferase, group 1 family protein
FBFL15_1919	FCOL_12665	KQS_03490	Fjoh_0293	FP1247
glycoside hydrolase family protein	glycosyl transferase, group 1 family protein	Glycosyl transferase, group 1 family protein	group 1 glycosyl transferase	Glycosyl transferase, group 1 family protein
FBFL15_1923	FCOL_11610	KQS_11305	Fjoh_1858	FP1969
glycine/D-amino acid oxidases (deaminating) family protein Fjo30	FAD dependent oxidoreductase	Glycine/D-amino acid oxidases (deaminating) family protein Fjo30	FAD dependent oxidoreductase	Glycine/D-amino acid oxidases (deaminating) family protein Fjo30
FBFL15_1924	FCOL_11615	KQS_11300	Fjoh_1856	FP1970
gliding motility protein GldN	gliding motility protein GldN	Gliding motility protein precursor GldN	hypothetical protein	Gliding motility protein precursor GldN
FBFL15_1925	FCOL_11620	KQS_11295	Fjoh_1855	FP1971
gliding motility transmembrane protein GldM	gliding motility protein GldM	Gliding motility transmembrane protein GldM	hypothetical protein	Gliding motility transmembrane protein GldM
FBFL15_1926	FCOL_11625	KQS_11290	Fjoh_1854	FP1972
gliding motility transmembrane protein GldL	hypothetical protein	Gliding motility transmembrane protein GldL	hypothetical protein	Gliding motility transmembrane protein GldL
FBFL15_1927	FCOL_11630	KQS_11285	Fjoh_1853	FP1973
gliding motility lipoprotein GldK	gliding motility protein GldK	Gliding motility lipoprotein precursor GldK	hypothetical protein	Gliding motility lipoprotein precursor GldK
FBFL15_1928	FCOL_11635	KQS_11280	Fjoh_1852	FP1974
hypothetical protein	hypothetical protein	hypothetical protein	hypothetical protein	Protein of unknown function Fjo29
FBFL15_1929	FCOL_11640	KQS_11275	Fjoh_1851	FP1975
DNA topoisomerase I	DNA topoisomerase I	DNA topoisomerase I	DNA topoisomerase I	DNA topoisomerase I
FBFL15_1931	FCOL_11645	KQS_11270	Fjoh_1850	FP1979
putative TRNA-i(6)A37 modification protein MiaB	(dimethylallyl)adenosine tRNA methylthiotransferase	TRNA-i(6)A37 modification enzyme MiaB	(dimethylallyl)adenosine tRNA methylthiotransferase	Probable TRNA-i(6)A37 modification enzyme MiaB
FBFL15_1934	FCOL_11655	KQS_11265	Fjoh_1848	FP1980
putative sigma-54-dependent transcriptional regulator	sigma-54 dependent transcription regulator	sigma-54-dependent transcriptional regulator	sigma-54 dependent trancsriptional regulator	Probable sigma-54-dependent transcriptional regulator
FBFL15_1935	FCOL_11660	KQS_11260	Fjoh_1847	FP1981
putative lipoprotein	hypothetical protein	lipoprotein precursor	hypothetical protein	Probable lipoprotein precursor
FBFL15_1937	FCOL_11670	KQS_11250	Fjoh_1845	FP1983
preprotein translocase subunit SecG	preprotein translocase SecG subunit	hypothetical protein	preprotein translocase subunit SecG	Preprotein translocase SecG subunit
FBFL15_1938	FCOL_11675	KQS_11245	Fjoh_1844	FP1984
molecular chaperone GroES	co-chaperonin GroES	10 kDa chaperonin GroES	co-chaperonin GroES	10 kDa chaperonin GroES
FBFL15_1939	FCOL_11680	KQS_11240	Fjoh_1842	FP1985
molecular chaperone GroEL	chaperonin GroEL	60 kDa chaperonin GroEL	chaperonin GroEL	60 kDa chaperonin GroEL
FBFL15_1940	FCOL_06965	KQS_03115	Fjoh_2496	FP0730
hypothetical protein	hypothetical protein	hypothetical protein	hypothetical protein	hypothetical protein
FBFL15_1941	FCOL_06960	KQS_03105	Fjoh_2495	FP0729
putative modification methyltransferase	putative N6-adenine-specific DNA methylase	modification methyltransferase	RNA methylase	Probable modification methyltransferase
FBFL15_1942	FCOL_06955	KQS_03100	Fjoh_2494	FP0728
putative methyltransferase	methyltransferase	putative methyltransferase	type 11 methyltransferase	Putative methyltransferase
FBFL15_1943	FCOL_06950	KQS_03095	Fjoh_2493	FP0727
putative zinc/iron permease	hypothetical protein	zinc/iron permease	hypothetical protein	Probable zinc/iron permease
FBFL15_1944	FCOL_06945	KQS_09115	Fjoh_2490	FP0725
putative sugar phosphate isomerase	N-acetylmuramic acid-6-phosphate etherase	putative sugar phosphate isomerase	N-acetylmuramic acid 6-phosphate etherase	Putative sugar phosphate isomerase
FBFL15_1945	FCOL_06940	KQS_09125	Fjoh_2489	FP0724
hypothetical protein	hypothetical protein	hypothetical protein	hypothetical protein	Probable transmembrane protein of unknown function
FBFL15_1946	FCOL_00300	KQS_05275	Fjoh_2748	FP1715
major facilitator superfamily (MFS) permease	major facilitator superfamily permease	Major facilitator superfamily (MFS) permease	major facilitator transporter	Major facilitator superfamily (MFS) permease
FBFL15_1947	FCOL_01255	KQS_07000	Fjoh_2881	FP0962
putative phosphoglycerol transferase	phosphoglycerol transferase	phosphoglycerol transferase	sulfatase	Probable phosphoglycerol transferase
FBFL15_1949	FCOL_12740	KQS_08670	Fjoh_4070	FP1484
membrane-associated protein involved in thiamine biosynthesis	ApbE family lipoprotein	ApbE family protein precursor	ApbE family lipoprotein	Membrane-associated protein involved in thiamine biosynthesis
FBFL15_1971	FCOL_00945	KQS_05630	Fjoh_2162	FP0908
succinyl-CoA synthetase subunit beta	succinyl-CoA synthetase subunit beta	succinyl-CoA synthetase subunit beta	succinyl-CoA synthetase subunit beta	Succinyl-CoA synthetase, beta subunit
FBFL15_2015	FCOL_03610	KQS_03245	Fjoh_4818	FP1301
Sodium:solute symporter	Sodium:solute symporter	Sodium:solute symporter	Na+/solute symporter	Sodium:solute symporter
FBFL15_2018	FCOL_06525	KQS_05765	Fjoh_2537	FP1156
cytochrome c oxidase, cbb3-type subunit I and II	putative bifunctional cbb3-type cytochrome c oxidase subunit I/II	Cytochrome c oxidase, cbb3-type, subunit I and II	bifunctional cbb3-type cytochrome c oxidase subunit I/II	Cytochrome c oxidase, cbb3-type, subunit I and II
FBFL15_2020	FCOL_06515	KQS_05775	Fjoh_2538	FP1158
cytochrome c oxidase, cbb3-type subunit III	cytochrome c oxidase, cbb3-type, subunit III	Cytochrome c oxidase, cbb3-type, subunit III	cytochrome c, class I	Cytochrome c oxidase, cbb3-type, subunit III
FBFL15_2021	FCOL_06505	KQS_05780	Fjoh_2539	FP1159
putative cytochrome cbb3 oxidase maturation protein CcoG	4Fe-4S ferredoxin	cytochrome cbb3 oxidase maturation protein CcoG	4Fe-4S ferredoxin	Probable cytochrome cbb3 oxidase maturation protein CcoG
FBFL15_2022	FCOL_06500	KQS_05785	Fjoh_2540	FP1160
putative cytochrome cbb3 oxidase maturation protein CcoH	cytochrome cbb3 oxidase maturation protein CcoH	cytochrome cbb3 oxidase maturation protein CcoH	hypothetical protein	Probable cytochrome cbb3 oxidase maturation protein CcoH
FBFL15_2023	FCOL_06495	KQS_05790	Fjoh_2541	FP1161
hypothetical protein	hypothetical protein	hypothetical protein	hypothetical protein	Probable transmembrane protein of unknown function
FBFL15_2024	FCOL_02875	KQS_04075	Fjoh_3495	FP1860
hypothetical protein	rRNA large subunit methyltransferase	hypothetical protein	rRNA large subunit methyltransferase	Protein of unknown function YydA
FBFL15_2032	FCOL_08320	KQS_12805	Fjoh_1202	FP0192
transcription-repair coupling factor	transcription-repair coupling factor	transcription-repair coupling factor	transcription-repair coupling factor	Transcription-repair coupling factor
FBFL15_2038	FCOL_08540	KQS_12935	Fjoh_0870	FP0084
hypothetical protein	hypothetical protein	hypothetical protein	hypothetical protein	hypothetical protein
FBFL15_2039	FCOL_08530	KQS_12920	Fjoh_0868	FP2502
putative single-stranded DNA-binding protein	hypothetical protein	single-stranded DNA-binding protein	single-strand binding protein	Probable single-stranded DNA-binding protein
FBFL15_2043	FCOL_12150	KQS_06450	Fjoh_5002	FP0583
hypothetical protein	hypothetical protein	hypothetical protein	ATP--cobalamin adenosyltransferase	hypothetical protein
FBFL15_2044	FCOL_12160	KQS_06445	Fjoh_5003	FP0582
hypothetical protein	hypothetical protein	hypothetical protein	hypothetical protein	hypothetical protein
FBFL15_2045	FCOL_12165	KQS_06440	Fjoh_5004	FP0581
preprotein translocase subunit SecA	preprotein translocase subunit SecA	Preprotein translocase SecA subunit	preprotein translocase subunit SecA	Preprotein translocase SecA subunit
FBFL15_2046	FCOL_08025	KQS_12975	Fjoh_2615	FP0140
PhnA protein	PhnA protein	PhnA protein	PhnA protein-like protein	PhnA protein
FBFL15_2050	FCOL_05930	KQS_06400	Fjoh_2332	FP1940
methylmalonyl-CoA mutase	methylmalonyl-CoA mutase	methylmalonyl-CoA mutase	methylmalonyl-CoA mutase	Methylmalonyl-CoA mutase
FBFL15_2051	FCOL_07325	KQS_09750	Fjoh_4974	FP1408
hypothetical protein	hypothetical protein	hypothetical protein	hypothetical protein	hypothetical protein
FBFL15_2053	FCOL_05705	KQS_05675	Fjoh_3411	FP0680
fumarylacetoacetase	fumarylacetoacetase	Fumarylacetoacetase	fumarylacetoacetase	Fumarylacetoacetase
FBFL15_2054	FCOL_05710	KQS_05670	Fjoh_3410	FP0681
glycine hydroxymethyltransferase	serine hydroxymethyltransferase	glycine hydroxymethyltransferase	serine hydroxymethyltransferase	Glycine hydroxymethyltransferase
FBFL15_2055	FCOL_05990	KQS_10720	Fjoh_3407	FP1474
putative GNAT family acetyltransferase	N-acetyltransferase GCN5	putative acetyltransferase, GNAT family	N-acetyltransferase GCN5	Putative acetyltransferase, GNAT family
FBFL15_2057	FCOL_00825	KQS_03810	Fjoh_2392	FP1936
hypothetical protein	hypothetical protein	hypothetical protein	hypothetical protein	hypothetical protein
FBFL15_2059	FCOL_12020	KQS_04260	Fjoh_0196	FP0676
hypothetical protein	hypothetical protein	hypothetical protein	phage shock protein PspC	Probable transmembrane protein of unknown function
FBFL15_2060	FCOL_12015	KQS_04265	Fjoh_0195	FP0675
putative PadR family transcriptional regulator	transcriptional regulator, PadR-like family	transcriptional regulator, PadR family	PadR-like family transcriptional regulator	Probable transcriptional regulator, PadR family
FBFL15_2061	FCOL_12000	KQS_04270	Fjoh_0193	FP0673
hypothetical protein	hypothetical protein	hypothetical protein	hypothetical protein	hypothetical protein
FBFL15_2076	FCOL_07855	KQS_09975	Fjoh_2448	FP1095
hypothetical protein	hypothetical protein	hypothetical protein	hypothetical protein	Probable transmembrane protein of unknown function
FBFL15_2077	FCOL_07860	KQS_09980	Fjoh_2447	FP1096
putative esterase	esterase	esterase	phospholipase/carboxylesterase	Probable esterase
FBFL15_2079	FCOL_00280	KQS_07025	Fjoh_2898	FP0972
succinyl-CoA synthetase subunit alpha	succinyl-CoA synthetase, alpha subunit	succinyl-CoA synthetase subunit alpha	succinyl-CoA synthetase subunit alpha	Succinyl-CoA synthetase, alpha subunit
FBFL15_2081	FCOL_00275	KQS_07035	Fjoh_2900	FP0974
putative UDP-N-acetylglucosamine acyltransferase	UDP-3-O-(3-hydroxymyristoyl) glucosamine N-acyltransferase	UDP-N-acetylglucosamine acyltransferase	UDP-3-O-(3-hydroxymyristoyl) glucosamine N-acyltransferase	Probable UDP-N-acetylglucosamine acyltransferase
FBFL15_2082	FCOL_00270	KQS_07040	Fjoh_2901	FP0975
elongation factor P (EF-P)	elongation factor P	elongation factor P	elongation factor P	Elongation factor P (EF-P)
FBFL15_2083	FCOL_00285	KQS_04030	Fjoh_4728	FP1720
long-chain-fatty-acid--CoA ligase	long-chain-fatty-acid--CoA ligase	long-chain-fatty-acid--CoA ligase	AMP-dependent synthetase/ligase	Long-chain-fatty-acid--CoA ligase
FBFL15_2084	FCOL_10030	KQS_12280	Fjoh_1382	FP0213
hypothetical protein	hypothetical protein	hypothetical protein	hypothetical protein	hypothetical protein
FBFL15_2087	FCOL_10815	KQS_11075	Fjoh_1894	FP1941
alanyl-tRNA synthetase	alanyl-tRNA synthetase	Alanine--tRNA ligase	alanyl-tRNA synthetase	Alanine--tRNA ligase
FBFL15_2088	FCOL_10810	KQS_11080	Fjoh_1893	FP1942
transmembrane peptidase, M23B family	secreted M23/M37 family peptidase	Transmembrane peptidase, M23B family	peptidase M23B	Transmembrane peptidase, M23B family
FBFL15_2089	FCOL_10800	KQS_11085	Fjoh_1892	FP1943
putative MerR family transcriptional regulator	MerR family transcriptional regulator	transcriptional regulator, MerR family	MerR family transcriptional regulator	Probable transcriptional regulator, MerR family
FBFL15_2090	FCOL_10790	KQS_11095	Fjoh_1891	FP1944
LemA family protein	LemA family protein	LemA family protein	LemA family protein	LemA family protein
FBFL15_2091	FCOL_10785	KQS_11100	Fjoh_1890	FP1945
hypothetical protein	hypothetical protein	hypothetical protein	hypothetical protein	hypothetical protein
FBFL15_2092	FCOL_10780	KQS_11105	Fjoh_1889	FP1946
hypothetical protein	hypothetical protein	hypothetical protein	hypothetical protein	Protein of unknown function precursor
FBFL15_2094	FCOL_06230	KQS_10420	Fjoh_0258	FP1507
putative lipoprotein YiaD	OmpA/MotB domain protein	lipoprotein YiaD precursor	OmpA/MotB domain-containing protein	Probable lipoprotein YiaD precursor
FBFL15_2095	FCOL_06235	KQS_10425	Fjoh_0259	FP1508
hypothetical protein	hypothetical protein	hypothetical protein	hypothetical protein	Probable lipoprotein precursor
FBFL15_2097	FCOL_05100	KQS_04555	Fjoh_0077	FP1993
pseudouridylate synthase	pseudouridine synthase	Pseudouridylate synthase	pseudouridine synthase	Pseudouridylate synthase
FBFL15_2098	FCOL_03370	KQS_11740	Fjoh_1776	FP2081
O-methyltransferase	O-methyltransferase family protein	O-methyltransferase	O-methyltransferase	O-methyltransferase
FBFL15_2099	FCOL_11305	KQS_02680	Fjoh_0425	FP1362
phosphoribosylaminoimidazole carboxylase ATPase subunit	phosphoribosylaminoimidazole carboxylase	Phosphoribosylaminoimidazole carboxylase ATPase subunit	phosphoribosylaminoimidazole carboxylase ATPase subunit	Phosphoribosylaminoimidazole carboxylase ATPase subunit
FBFL15_2100	FCOL_11940	KQS_12380	Fjoh_1453	FP2028
hypothetical protein	membrane-associated protein	hypothetical protein	hypothetical protein	Transmembrane protein of unknown function, DedA family
FBFL15_2102	FCOL_03715	KQS_11350	Fjoh_1448	FP2036
hypothetical protein	hypothetical protein	hypothetical protein	hypothetical protein	Probable transmembrane protein of unknown function
FBFL15_2103	FCOL_03720	KQS_11355	Fjoh_1447	FP2037
hypothetical protein	GAF domain-containing protein	hypothetical protein	GAF domain-containing protein	hypothetical protein
FBFL15_2104	FCOL_12095	KQS_10175	Fjoh_4987	FP1438
putative DNA polymerase III subunit	exonuclease, RNase T and DNA polymerase III	DNA polymerase III subunit	exonuclease	Probable DNA polymerase III subunit
FBFL15_2105	FCOL_12090	KQS_10170	Fjoh_4986	FP1437
fumarylacetoacetate hydrolase family protein	fumarylacetoacetate hydrolase	fumarylacetoacetate hydrolase family protein	fumarylacetoacetate (FAA) hydrolase	Fumarylacetoacetate hydrolase family protein
FBFL15_2106	FCOL_12085	KQS_10165	Fjoh_4985	FP2506
putative two-component system phosphotransfer protein (HPt)	putative two-component system phosphotransfer protein (HPt)	two-component system. Phosphotransfer protein (HPt)	hypothetical protein	Probable two-component system. Phosphotransfer protein (HPt)
FBFL15_2107	FCOL_12080	KQS_10160	Fjoh_4984	FP1434
CinA-like protein	CinA-like protein	CinA-like protein	competence/damage-inducible protein CinA	CinA-like protein
FBFL15_2108	FCOL_12075	KQS_10155	Fjoh_4983	FP1433
50S ribosomal protein L28	50S ribosomal protein L28	50S ribosomal protein L28	50S ribosomal protein L28	50S ribosomal protein L28
FBFL15_2109	FCOL_12070	KQS_10150	Fjoh_4982	FP1432
50S ribosomal protein L33	50S ribosomal protein L33	50S ribosomal protein L33	50S ribosomal protein L33	50S ribosomal protein L33
FBFL15_2110	FCOL_12065	KQS_10145	Fjoh_4981	FP1431
hypothetical protein	hypothetical protein	hypothetical protein	hypothetical protein	Hypothetical protein
FBFL15_2112	FCOL_12060	KQS_10140	Fjoh_4980	FP1430
cell division protein FtsY	signal recognition particle-docking protein FtsY	cell division protein FtsY	signal recognition particle-docking protein FtsY	Cell division protein FtsY
FBFL15_2118	FCOL_07345	KQS_09625	Fjoh_4935	FP0476
GTP-binding protein TypA	GTP-binding protein TypA	GTP-binding protein TypA	GTP-binding protein TypA	GTP-binding protein TypA
FBFL15_2119	FCOL_07350	KQS_09640	Fjoh_4938	FP1397
30S ribosomal protein S20	30S ribosomal protein S20	30S ribosomal protein S20	30S ribosomal protein S20	30S ribosomal protein S20
FBFL15_2122	FCOL_07355	KQS_09655	Fjoh_4939	FP1400
proline--tRNA ligase	prolyl-tRNA ligase	Proline--tRNA ligase	prolyl-tRNA synthetase	Proline--tRNA ligase
FBFL15_2124	FCOL_07365	KQS_09665	Fjoh_4941	FP1402
hypothetical protein	hypothetical protein	hypothetical protein	aromatic hydrocarbon degradation membrane protein	Protein of unknown function precursor
FBFL15_2126	FCOL_07370	KQS_09670	Fjoh_4942	FP1403
hypothetical protein	hypothetical protein	hypothetical protein	MiaB-like tRNA modifying protein YliG	hypothetical protein
FBFL15_2130	FCOL_07885	KQS_04675	Fjoh_0053	FP1443
shikimate kinase	shikimate kinase	shikimate kinase	shikimate kinase	Shikimate kinase
FBFL15_2131	FCOL_07880	KQS_04680	Fjoh_0052	FP1442
Bifunctional pyrimidine operon regulatory protein /uracil phosphoribosyltransferase	bifunctional pyrimidine operon regulatory protein/uracil phosphoribosyltransferase	Bifunctional protein : pyrimidine operon regulatory protein and uracil phosphoribosyltransferase	phosphoribosyltransferase	Bifunctional protein : pyrimidine operon regulatory protein and uracil phosphoribosyltransferase
FBFL15_2134	FCOL_07870	KQS_04690	Fjoh_0051	FP1440
putative ribosome-associated heat shock protein Hsp15	RNA-binding S4 domain-containing protein	ribosome-associated heat shock protein Hsp15	RNA-binding S4 domain-containing protein	Probable ribosome-associated heat shock protein Hsp15
FBFL15_2136	FCOL_06215	KQS_10410	Fjoh_0257	FP1504
putative ABC transporter ATPase	ABC transporter ATPase	ABC-type transport system, ATPase component	ABC transporter-like protein	Probable ABC-type transport system, ATPase component
FBFL15_2137	FCOL_06205	KQS_10400	Fjoh_0255	FP1501
3-oxoacyl-ACP synthase	3-oxoacyl-(acyl-carrier-protein) synthase III	3-oxoacyl-ACP synthase	3-oxoacyl-ACP synthase	3-oxoacyl-[acyl-carrier-protein] synthase III protein FabH2
FBFL15_2140	FCOL_07425	KQS_04650	Fjoh_0057	FP1449
phytoene dehydrogenase	phytoene dehydrogenase	Phytoene dehydrogenase	phytoene dehydrogenase-like protein	Phytoene dehydrogenase
FBFL15_2141	FCOL_07420	KQS_04645	Fjoh_0058	FP1450
phytoene synthase	Phytoene synthase	phytoene synthase	squalene/phytoene synthase	Phytoene synthase
FBFL15_2142	FCOL_07415	KQS_04640	Fjoh_0059	FP1451
Carotene hydroxylase	Beta-carotene hydroxylase	Carotene hydroxylase	carotene hydroxylase	Carotene hydroxylase
FBFL15_2144	FCOL_01105	KQS_10680	Fjoh_0234	FP1220
hypothetical protein	hypothetical protein	hypothetical protein	hypothetical protein	hypothetical protein
FBFL15_2145	FCOL_01100	KQS_10675	Fjoh_0233	FP1219
hypothetical protein	hypothetical protein	hypothetical protein	hypothetical protein	Protein of unknown function YqfO
FBFL15_2146	FCOL_01095	KQS_10670	Fjoh_0230	FP1473
tetraacyldisaccharide 4'-kinase	tetraacyldisaccharide 4'-kinase	tetraacyldisaccharide 4'-kinase	tetraacyldisaccharide 4'-kinase	Tetraacyldisaccharide 4'-kinase
FBFL15_2147	FCOL_01085	KQS_10660	Fjoh_0229	FP1471
putative hybrid two-component system sensor histidine kinase and response regulator receiver	two-component system sensor histidine kinase	hybrid two-component system sensor histidine kinase and response regulator receiver	histidine kinase	Probable hybrid two-component system sensor histidine kinase and response regulator receiver
FBFL15_2148	FCOL_01080	KQS_10655	Fjoh_0228	FP1470
glyceraldehyde-3-phosphate dehydrogenase	glyceraldehyde-3-phosphate dehydrogenase	glyceraldehyde-3-phosphate dehydrogenase	glyceraldehyde-3-phosphate dehydrogenase, type I	Glyceraldehyde-3-phosphate dehydrogenase (phosphorylating)
FBFL15_2149	FCOL_01075	KQS_10650	Fjoh_0227	FP1469
lipoyl synthase	lipoyl synthase	lipoyl synthase	lipoyl synthase	Lipoyl synthase
FBFL15_2158	FCOL_12990	KQS_09480	Fjoh_0760	FP0142
putative alcohol dehydrogenase	alcohol dehydrogenase	alcohol dehydrogenase	iron-containing alcohol dehydrogenase	Probable alcohol dehydrogenase
FBFL15_2160	FCOL_01750	KQS_06850	Fjoh_2840	FP1028
3-methyl-2-oxobutanoate dehydrogenase	3-methyl-2-oxobutanoate dehydrogenase	3-methyl-2-oxobutanoate dehydrogenase	dehydrogenase, E1 component	3-methyl-2-oxobutanoate dehydrogenase (2-methylpropanoyl-transferring)
FBFL15_2161	FCOL_07270	KQS_03120	Fjoh_2498	FP0732
hypothetical protein	hypothetical protein	hypothetical protein	hypothetical protein	hypothetical protein
FBFL15_2162	FCOL_07265	KQS_03125	Fjoh_2499	FP0733
hypothetical protein	hypothetical protein	hypothetical protein	hypothetical protein	hypothetical protein
FBFL15_2163	FCOL_07260	KQS_03130	Fjoh_2500	FP0734
tRNA (uracil-5-)-methyltransferase	RNA methyltransferase	tRNA (uracil-5-)-methyltransferase	RNA methyltransferase	tRNA (uracil-5-)-methyltransferase
FBFL15_2164	FCOL_00330	KQS_07205	Fjoh_4547	FP1796
bifunctional pyrimidine operon regulatory protein and uracil phosphoribosyltransferase	bifunctional pyrimidine operon regulatory protein/uracil phosphoribosyltransferase	Bifunctional protein : pyrimidine operon regulatory protein and uracil phosphoribosyltransferase	phosphoribosyltransferase	Bifunctional protein : pyrimidine operon regulatory protein and uracil phosphoribosyltransferase
FBFL15_2165	FCOL_00335	KQS_07200	Fjoh_4545	FP1795
aspartate carbamoyltransferase	aspartate carbamoyltransferase catalytic subunit	aspartate carbamoyltransferase	aspartate carbamoyltransferase	Aspartate carbamoyltransferase
FBFL15_2166	FCOL_00705	KQS_06700	Fjoh_4516	FP0985
hypothetical protein	hypothetical protein	hypothetical protein	hypothetical protein	hypothetical protein
FBFL15_2167	FCOL_00700	KQS_06695	Fjoh_4517	FP0986
putative modification methyltransferase	hypothetical protein	modification methyltransferase	hypothetical protein	Probable modification methyltransferase
FBFL15_2183	FCOL_04990	KQS_03570	Fjoh_0280	FP1232
hypothetical protein	hypothetical protein	hypothetical protein	hypothetical protein	hypothetical protein
FBFL15_2184	FCOL_07320	KQS_09760	Fjoh_4976	FP1409
nucleoside-diphosphate kinase	nucleoside diphosphate kinase	nucleoside-diphosphate kinase	nucleoside diphosphate kinase	Nucleoside-diphosphate kinase
FBFL15_2208	FCOL_04455	KQS_01975	Fjoh_1713	FP0403
hypothetical protein	hypothetical protein	hypothetical protein	GH3 auxin-responsive promoter	hypothetical protein
FBFL15_2209	FCOL_04450	KQS_01980	Fjoh_1714	FP0401
hypothetical protein	hypothetical protein	hypothetical protein	hypothetical protein	hypothetical protein
FBFL15_2214	FCOL_10550	KQS_10910	Fjoh_5007	FP0579
putative cytochrome c peroxidase	cytochrome-c peroxidase	cytochrome c peroxidase precursor	cytochrome-c peroxidase	Probable cytochrome c peroxidase precursor
FBFL15_2218	FCOL_04500	KQS_01915	Fjoh_1692	FP2094
hypothetical protein	hypothetical protein	hypothetical protein	hypothetical protein	Protein of unknown function precursor, putative outer membrane protein
FBFL15_2219	FCOL_04505	KQS_01910	Fjoh_1691	FP2095
Di-trans,poly-cis-decaprenylcistransferase	undecaprenyl pyrophosphate synthase	Di-trans,poly-cis-decaprenylcistransferase	UDP diphosphate synthase	Di-trans,poly-cis-decaprenylcistransferase
FBFL15_2220	FCOL_04510	KQS_01905	Fjoh_1690	FP2096
outer membrane protein assembly complex BamA	outer membrane protein precursor	Outer membrane protein assembly complex precursor, BamA	surface antigen (D15)	Outer membrane protein assembly complex precursor, BamA
FBFL15_2221	FCOL_04515	KQS_01900	Fjoh_1689	FP2097
outer membrane chaperone Skp	OmpH family outer membrane protein	Outer membrane chaperone precursor Skp (OmpH)	outer membrane chaperone Skp	Outer membrane chaperone precursor Skp (OmpH)
FBFL15_2222	FCOL_04520	KQS_01895	Fjoh_1688	FP2098
OmpH family P18 outer membrane protein	OmpH family outer membrane protein	Outer membrane protein precursor OmpH family P18	outer membrane chaperone Skp	Outer membrane protein precursor OmpH family P18
FBFL15_2223	FCOL_04525	KQS_01890	Fjoh_1687	FP2099
glutamate racemase	glutamate racemase	glutamate racemase	glutamate racemase	Glutamate racemase
FBFL15_2224	FCOL_04295	KQS_12340	Fjoh_1385	FP0314
prenyltransferase family protein	prenyltransferase	Prenyltransferase family protein	UbiA prenyltransferase	Prenyltransferase family protein
FBFL15_2225	FCOL_04300	KQS_12345	Fjoh_1387	FP0313
Mevalonate kinase	mevalonate kinase	Mevalonate kinase	mevalonate kinase-like protein	Mevalonate kinase
FBFL15_2226	FCOL_04305	KQS_12355	Fjoh_1389	FP0310
Diphosphomevalonate decarboxylase	diphosphomevalonate decarboxylase	Diphosphomevalonate decarboxylase	GHMP kinase	Diphosphomevalonate decarboxylase
FBFL15_2230	FCOL_04310	KQS_12365	Fjoh_1396	FP0308
hypothetical protein	hypothetical protein	hypothetical protein	hypothetical protein	hypothetical protein
FBFL15_2232	FCOL_04570	KQS_01840	Fjoh_1665	FP2113
hypothetical protein	hypothetical protein	hypothetical protein	hypothetical protein	hypothetical protein
FBFL15_2233	FCOL_04575	KQS_01835	Fjoh_1664	FP2112
hypothetical protein	hypothetical protein	YozB protein	hypothetical protein	YozB protein
FBFL15_2234	FCOL_04580	KQS_01830	Fjoh_1663	FP2111
putative cytochrome c oxidase biogenesis protein YpmQ	cytochrome c oxidase biogenesis protein	cytochrome c oxidase biogenesis protein YpmQ	electron transport protein SCO1/SenC	Probable cytochrome c oxidase biogenesis protein YpmQ
FBFL15_2235	FCOL_04585	KQS_01825	Fjoh_1662	FP2110
hypothetical protein	hypothetical protein	hypothetical protein	hypothetical protein	hypothetical protein
FBFL15_2236	FCOL_04590	KQS_01820	Fjoh_1661	FP2109
hypothetical protein	hypothetical protein	hypothetical protein	hypothetical protein	Probable transmembrane protein of unknown function
FBFL15_2237	FCOL_04595	KQS_01815	Fjoh_1660	FP2108
cytochrome c oxidase family protein	cytochrome c oxidase	Cytochrome c oxidase family protein	cytochrome c oxidase subunit III	Cytochrome c oxidase family protein
FBFL15_2238	FCOL_04600	KQS_01810	Fjoh_1659	FP2107
cytochrome c oxidase subunit III	cytochrome c oxidase	Cytochrome c oxidase, subunit III	cytochrome c oxidase subunit III	Cytochrome c oxidase, subunit III
FBFL15_2239	FCOL_04605	KQS_01805	Fjoh_1658	FP2106
protoheme IX farnesyltransferase	protoheme IX farnesyltransferase	Protoheme IX farnesyltransferase	protoheme IX farnesyltransferase	Protoheme IX farnesyltransferase
FBFL15_2240	FCOL_04260	KQS_02210	Fjoh_1430	FP2333
putative S41A family C-terminal processing peptidase	peptidase	S41A family C-terminal processing peptidase precursor	carboxyl-terminal protease	Probable S41A family C-terminal processing peptidase precursor
FBFL15_2241	FCOL_04255	KQS_02205	Fjoh_1429	FP2332
5'-nucleotidase	5'(3')-nucleotidase/polyphosphatase	5'-nucleotidase	stationary phase survival protein SurE	5'-nucleotidase SurE
FBFL15_2243	FCOL_04245	KQS_01540	Fjoh_1427	FP2330
lipid-A-disaccharide synthase	Lipid-A-disaccharide synthase	Lipid-A-disaccharide synthase	lipid-A-disaccharide synthase	Lipid-A-disaccharide synthase
FBFL15_2245	FCOL_04095	KQS_02340	Fjoh_1474	FP0336
Electron transfer flavoprotein subunit beta	electron transfer flavoprotein beta-subunit	Electron transfer flavoprotein subunit beta	electron transfer flavoprotein subunit beta	Electron transfer flavoprotein, beta subunit
FBFL15_2246	FCOL_04090	KQS_02345	Fjoh_1473	FP0335
electron transfer flavoprotein subunit alpha	electron transfer flavoprotein, alpha subunit	electron transfer flavoprotein subunit alpha	electron transfer flavoprotein subunit alpha	Electron transfer flavoprotein, alpha subunit
FBFL15_2247	FCOL_04085	KQS_02350	Fjoh_1472	FP0334
hypothetical protein	hypothetical protein	hypothetical protein	hypothetical protein	hypothetical protein
FBFL15_2248	FCOL_04080	KQS_02360	Fjoh_1471	FP0333
thymidylate synthase	thymidylate synthase	Thymidylate synthase	thymidylate synthase	Thymidylate synthase
FBFL15_2264	FCOL_00815	KQS_03820	Fjoh_2394	FP1934
putative acyltransferase	acyltransferase	acyltransferase	phospholipid/glycerol acyltransferase	Probable acyltransferase
FBFL15_2265	FCOL_00820	KQS_03815	Fjoh_2393	FP1935
putative pyrophosphohydrolase	pyrophosphohydrolase	pyrophosphohydrolase	NUDIX hydrolase	Probable pyrophosphohydrolase
FBFL15_2266	FCOL_05875	KQS_06540	Fjoh_2389	FP1763
putative S8 subtilisin family serine endopeptidase	serine endopeptidase	S8 subtilisin family serine endopeptidase precursor	peptidase S8/S53 subtilisin kexin sedolisin	Probable S8 subtilisin family serine endopeptidase precursor
FBFL15_2267	FCOL_05870	KQS_06535	Fjoh_2388	FP1775
tRNA (5-methylaminomethyl-2-thiouridylate)-methyltransferase	tRNA-specific 2-thiouridylase MnmA	tRNA (5-methyl aminomethyl-2-thiouridylate)-methyltransferase	tRNA-specific 2-thiouridylase MnmA	tRNA (5-methylaminomethyl-2-thiouridylate)-methyltransferase
FBFL15_2269	FCOL_00480	KQS_09945	Fjoh_4768	FP1739
hypothetical protein	hypothetical protein	hypothetical protein	hypothetical protein	hypothetical protein
FBFL15_2270	FCOL_00475	KQS_09950	Fjoh_4769	FP1740
hypothetical protein	hypothetical protein	hypothetical protein	hypothetical protein	hypothetical protein
FBFL15_2271	FCOL_00470	KQS_06180	Fjoh_4770	FP1741
branched-chain amino acid aminotransferase/4-amino-4-deoxychorismate lyase family protein	branched-chain amino acid aminotransferase	Branched-chain amino acid aminotransferase/4-amino-4-deoxychorismate lyase family protein	branched-chain amino acid aminotransferase	Branched-chain amino acid aminotransferase/4-amino-4-deoxychorismate lyase family protein
FBFL15_2272	FCOL_07745	KQS_03865	Fjoh_2737	FP1077
hypothetical protein	hypothetical protein	hypothetical protein	hypothetical protein	Protein of unknown function precursor
FBFL15_2273	FCOL_07750	KQS_03860	Fjoh_2736	FP1078
putative M42 family peptidase	M42 family peptidase	M42 family peptidase	peptidase M42 family protein	Probable M42 family peptidase
FBFL15_2275	FCOL_12275	KQS_10605	Fjoh_0212	FP2003
riboflavin synthase subunit beta	6,7-dimethyl-8-ribityllumazine synthase	Riboflavin synthase, beta subunit	6,7-dimethyl-8-ribityllumazine synthase	Riboflavin synthase, beta subunit
FBFL15_2276	FCOL_12280	KQS_10610	Fjoh_0213	FP2002
hypothetical protein	hypothetical protein	hypothetical protein	hypothetical protein	hypothetical protein
FBFL15_2277	FCOL_12285	KQS_10615	Fjoh_0214	FP2001
DNA replication and repair protein RecF	DNA replication and repair protein RecF	DNA replication and repair protein RecF	DNA replication and repair protein RecF	DNA replication and repair protein RecF
FBFL15_2278	FCOL_01000	KQS_05150	Fjoh_2589	FP1769
shikimate dehydrogenase	shikimate 5-dehydrogenase	shikimate dehydrogenase	shikimate dehydrogenase	Shikimate dehydrogenase
FBFL15_2279	FCOL_01585	KQS_05165	Fjoh_2590	FP1770
hypothetical protein	hypothetical protein	hypothetical protein	hypothetical protein	Protein of unknown function containing tetratricopeptide repeats
FBFL15_2303	FCOL_06395	KQS_08895	Fjoh_2707	FP0630
tRNA modification GTPase TrmE	tRNA modification GTPase TrmE	tRNA modification GTPase TrmE	tRNA modification GTPase TrmE	tRNA modification GTPase TrmE
FBFL15_2304	FCOL_07500	KQS_07385	Fjoh_4668	FP1424
putative ABC transporter ATPase and permease	ABC transporter permease/ATPase	ABC-type transport system, ATPase and permease components	ABC transporter transmembrane protein	Probable ABC-type transport system, ATPase and permease components
FBFL15_2305	FCOL_10215	KQS_01995	Fjoh_1525	FP0277
putative cytosine/adenosine deaminase	cytosine/adenosine deaminase	cytosine/adenosine deaminase	zinc-binding CMP/dCMP deaminase	Probable cytosine/adenosine deaminase
FBFL15_2322	FCOL_11975	KQS_04290	Fjoh_5049	FP0669
putative Na(+)-transporting system ATPase	ABC transporter, ATP-binding protein	ABC-type Na(+)-transporting system, ATPase component	ABC transporter-like protein	Probable ABC-type Na(+)-transporting system, ATPase component
FBFL15_2323	FCOL_11970	KQS_04295	Fjoh_5048	FP0668
putative Na(+)-transporting system permease	sodium ABC transporter permease	ABC-type Na(+)-transporting system, permease component	Na+ efflux ABC transporter permease component-like protein	Probable ABC-type Na(+)-transporting system, permease component
FBFL15_2324	FCOL_11965	KQS_04305	Fjoh_5047	FP0667
putative sigma-54 dependent two-component system response regulatory protein	two component sigma-54 specific Fis family transcriptional regulator	sigma-54 dependent two-component system response regulatory protein	two component sigma-54 specific Fis family transcriptional regulator	Probable sigma-54 dependent two-component system response regulatory protein
FBFL15_2325	FCOL_11960	KQS_04310	Fjoh_5046	FP0666
ATP-dependent RNA helicase, DEAD box family	DEAD-box ATP dependent DNA helicase	ATP-dependent RNA helicase, DEAD box family	DEAD/DEAH box helicase	ATP-dependent RNA helicase, DEAD box family
FBFL15_2334	FCOL_05615	KQS_10385	Fjoh_0251	FP1498
arginine--tRNA ligase	arginyl-tRNA ligase	arginine--tRNA ligase	arginyl-tRNA synthetase	Arginine--tRNA ligase
FBFL15_2337	FCOL_01695	KQS_10370	Fjoh_0245	FP1906
putative sugar O-acetyltransferase	sugar O-acetyltransferase	sugar O-acetyltransferase	membrane bound O-acyl transferase, MBOAT family protein	Probable sugar O-acetyltransferase
FBFL15_2338	FCOL_06000	KQS_10300	Fjoh_0244	FP1476
[truncated: 515 more rows]

## Sheet: Unique to F. columnareATCC49512
Unique genes to F. columnare ATCC 49512 genome
Flavobacterium_columnare_ATCC_49512
FCOL_00005
hypothetical protein
FCOL_00030
Crp/Fnr family transcriptional regulator
FCOL_00045
outer membrane efflux protein
FCOL_00245
neprilysin
FCOL_00395
glycerol kinase
FCOL_00405
major intrinsic protein
FCOL_00540
hypothetical protein
FCOL_00545
hypothetical protein
FCOL_00550
hypothetical protein
FCOL_00555
hypothetical protein
FCOL_00560
hypothetical protein
FCOL_00565
hypothetical protein
FCOL_00570
hypothetical protein
FCOL_00750
hypothetical protein
FCOL_00775
glycerophosphodiester phosphodiesterase
FCOL_00810
hypothetical protein
FCOL_00850
Muconate cycloisomerase
FCOL_01015
hypothetical protein
FCOL_01055
hypothetical protein
FCOL_01060
hypothetical protein
FCOL_01065
hypothetical protein
FCOL_01070
hypothetical protein
FCOL_01140
hypothetical protein
FCOL_01170
hypothetical protein
FCOL_01180
adhesin SprB
FCOL_01205
bifunctional WbnG and putative acetyltransferase
FCOL_01215
RfbU family LPS biosynthesis protein
FCOL_01230
nucleoside-diphosphate-sugar epimerase
FCOL_01235
hypothetical protein
FCOL_01245
hypothetical protein
FCOL_01280
putative adhesin
FCOL_01340
hypothetical protein
FCOL_01345
hypothetical protein
FCOL_01350
transposase
FCOL_01355
hypothetical protein
FCOL_01400
hypothetical protein
FCOL_01415
hypothetical protein
FCOL_01420
hypothetical protein
FCOL_01435
hypothetical protein
FCOL_01440
hypothetical protein
FCOL_01445
hypothetical protein
FCOL_01450
phage repressor
FCOL_01455
ATP-dependent lon protease
FCOL_01490
hypothetical protein
FCOL_01515
cytochrome c class I
FCOL_01520
hypothetical protein
FCOL_01525
putative nitric oxide reductase (Nor) complex membrane protein
FCOL_01530
NorD protein
FCOL_01535
nitric oxide reductase NorQ protein
FCOL_01560
nitric-oxide reductase subunit B
FCOL_01565
nitric oxide reductase, cytochrome c-containing subunit
FCOL_01595
hypothetical protein
FCOL_01610
hypothetical protein
FCOL_01620
hypothetical protein
FCOL_01625
SH3 type 3 domain-containing protein
FCOL_01630
hypothetical protein
FCOL_01645
hypothetical protein
FCOL_01648
putative CRISPR-associated (Cas) protein
FCOL_01725
putative ribosomal-protein-amino-acid N-acetyltransferase
FCOL_01815
hypothetical protein
FCOL_01820
hypothetical protein
FCOL_01825
hypothetical protein
FCOL_01830
hypothetical protein
FCOL_01835
hypothetical protein
FCOL_01840
hypothetical protein
FCOL_01845
transposase
FCOL_01850
transposase
FCOL_01855
hypothetical protein
FCOL_01860
hypothetical protein
FCOL_01865
transposase
FCOL_01910
acyltransferase 3
FCOL_01935
hypothetical protein
FCOL_01945
putative IS3 family transposase
FCOL_01950
transposase IS3/IS911 family protein
FCOL_02000
hypothetical protein
FCOL_02080
nitrate/nitrite antiporter
FCOL_02085
major facilitator transporter
FCOL_02090
nitrate reductase
FCOL_02095
4Fe-4S ferredoxin
FCOL_02100
Rieske (2Fe-2S) iron-sulfur domain protein
FCOL_02105
hypothetical protein
FCOL_02135
hypothetical protein
FCOL_02210
hypothetical protein
FCOL_02250
transposase
FCOL_02265
hypothetical protein
FCOL_02310
flippase
FCOL_02340
putative IS3 family transposase
FCOL_02345
transposase IS3/IS911 family protein
FCOL_02350
hypothetical protein
FCOL_02360
hypothetical protein
FCOL_02370
putative biopolymer transport protein
FCOL_02380
cobalamin biosynthesis protein CobW
FCOL_02385
cobaltochelatase, CobN subunit
FCOL_02390
ATP/cobalamin adenosyltransferase
FCOL_02395
magnesium chelatase
FCOL_02400
hypothetical protein
FCOL_02405
cobalamin biosynthesis protein CbiD
FCOL_02410
precorrin-6x reductase CbiJ/CobK
FCOL_02415
precorrin-4 C11-methyltransferase
FCOL_02420
precorrin-6y C5,15-methyltransferase subunit CbiE
FCOL_02425
Nitroreductase
FCOL_02430
precorrin-3B C17-methyltransferase
FCOL_02435
precorrin-2 C20-methyltransferase
FCOL_02440
cobalamin (vitamin B12) biosynthesis CbiX protein
FCOL_02445
uroporphyrin-III C-methyltransferase
FCOL_02450
epimerase
FCOL_02455
nickel permease
FCOL_02460
tonB-dependent receptor
FCOL_02465
cobalamin biosynthesis protein CobD
FCOL_02470
class I and II aminotransferase
FCOL_02475
cobyric acid synthase
FCOL_02480
GHMP kinase
FCOL_02485
cobyrinic acid a,c-diamide synthase
FCOL_02510
hypothetical protein
FCOL_02515
hypothetical protein
FCOL_02550
hypothetical protein
FCOL_02555
hypothetical protein
FCOL_02595
hypothetical protein
FCOL_02610
hypothetical protein
FCOL_02615
N-6 DNA methylase
FCOL_02620
restriction modification system DNA specificity domain-containing protein
FCOL_02625
type III restriction enzyme, res subunit
FCOL_02630
ATP-binding region ATPase domain protein
FCOL_02635
putative phage-like protein
FCOL_02640
hypothetical protein
FCOL_02645
hypothetical protein
FCOL_02650
hypothetical protein
FCOL_02720
catalase
FCOL_02725
catalase
FCOL_02730
ankyrin
FCOL_02755
hypothetical protein
FCOL_02760
hypothetical protein
FCOL_02885
fucosyl transferase
FCOL_02895
glycosyl transferase
FCOL_02905
glutathionylspermidine synthase
FCOL_02910
hypothetical protein
FCOL_02915
hypothetical protein
FCOL_02955
hypothetical protein
FCOL_05230
hypothetical protein
FCOL_08340
hypothetical protein
FCOL_02975
hypothetical protein
FCOL_03030
hypothetical protein
FCOL_03045
biopolymer transport ExbD protein
FCOL_03055
ATPase AAA
FCOL_03060
peptidase s8 and s53 subtilisin kexin sedolisin
FCOL_03100
hypothetical protein
FCOL_03105
hypothetical protein
FCOL_03125
major facilitator superfamily transporter
FCOL_03140
hypothetical protein
FCOL_03170
exopolyphosphatase
FCOL_03175
TonB-dependent receptor, plug
FCOL_03180
hypothetical protein
FCOL_03185
hypothetical protein
FCOL_03190
hypothetical protein
FCOL_03195
hypothetical protein
FCOL_03275
signal transduction histidine kinase LytS
FCOL_03280
LytTR family two component transcriptional regulator
FCOL_03285
GCN5-like N-acetyltransferase
FCOL_03310
hypothetical protein
FCOL_03340
hypothetical protein
FCOL_03345
hypothetical protein
FCOL_03425
DNA/RNA non-specific endonuclease
FCOL_03435
proteptide peptidase M4 and M36
FCOL_03545
yd repeat protein
FCOL_03560
hypothetical protein
IDENTICAL PARALOGS:
FCOL_10915
hypothetical protein
FCOL_03565
hypothetical protein
IDENTICAL PARALOGS:
FCOL_10910
hypothetical protein
FCOL_03570
hypothetical protein
FCOL_03585
Arginase
FCOL_03615
hypothetical protein
FCOL_03660
hypothetical protein
FCOL_03665
hypothetical protein
FCOL_03670
glycosyl transferase
FCOL_03675
hypothetical protein
IDENTICAL PARALOGS:
FCOL_05660
hypothetical protein
FCOL_05940
hypothetical protein
FCOL_06355
hypothetical protein
FCOL_08555
hypothetical protein
FCOL_09190
hypothetical protein
FCOL_10805
hypothetical protein
FCOL_11950
hypothetical protein
FCOL_12485
hypothetical protein
FCOL_03690
hypothetical protein
FCOL_03705
hypothetical protein
FCOL_03740
hypothetical protein
IDENTICAL PARALOGS:
FCOL_07890
hypothetical protein
FCOL_12840
hypothetical protein
FCOL_03750
Rhs element Vgr protein
FCOL_03755
hypothetical protein
FCOL_03760
hypothetical protein
FCOL_03765
hypothetical protein
FCOL_03770
Rhs element Vgr protein
FCOL_03785
hypothetical protein
FCOL_03790
hypothetical protein
FCOL_03795
hypothetical protein
FCOL_03800
hypothetical protein
FCOL_03805
hypothetical protein
FCOL_03900
hypothetical protein
FCOL_03925
hypothetical protein
FCOL_03940
putative ECF family RNA polymerase sigma factor
FCOL_03985
homoserine O-acetyltransferase
FCOL_03990
hypothetical protein
FCOL_03995
hypothetical protein
FCOL_04000
transposase
FCOL_04005
hypothetical protein
FCOL_04010
coagulation factor 5/8 type domain-containing protein
FCOL_04015
hypothetical protein
FCOL_04025
hypothetical protein
FCOL_04050
cystathionine gamma-synthase
FCOL_04155
hypothetical protein
FCOL_04160
Peroxiredoxin
FCOL_04265
hypothetical protein
FCOL_04270
transposase
FCOL_04275
hypothetical protein
FCOL_04280
hypothetical protein
FCOL_04355
hypothetical protein
FCOL_04360
peptidase M23
FCOL_04365
hypothetical protein
FCOL_04410
transposase, family 12
FCOL_04415
hypothetical protein
FCOL_04610
hypothetical protein
FCOL_04635
zinc finger SWIM domain-containing protein
FCOL_04655
hypothetical protein
FCOL_04660
hypothetical protein
FCOL_04665
fibronectin type iii domain protein
FCOL_04670
hypothetical protein
FCOL_04675
hypothetical protein
FCOL_04680
endonuclease V
FCOL_04695
hypothetical protein
FCOL_04700
membrane protein
FCOL_04805
hypothetical protein
FCOL_04955
hypothetical protein
FCOL_05030
hypothetical protein
FCOL_05045
hypothetical protein
FCOL_05095
acyltransferase
FCOL_05105
hypothetical protein
FCOL_05110
hypothetical protein
FCOL_05115
RNA-directed DNA polymerase (Reverse transcriptase)
FCOL_05130
hypothetical protein
FCOL_05165
hypothetical protein
FCOL_05170
Crp/Fnr family transcriptional regulator
FCOL_05220
hypothetical protein
FCOL_05255
integrase
FCOL_05260
hypothetical protein
FCOL_05265
hypothetical protein
FCOL_05270
phage tail tape measure protein, TP901 family
FCOL_05275
hypothetical protein
FCOL_05280
hypothetical protein
FCOL_05285
hypothetical protein
FCOL_05290
hypothetical protein
FCOL_05295
hypothetical protein
FCOL_05305
Co-activator of prophage gene expression IbrA
FCOL_05315
hypothetical protein
FCOL_05325
hypothetical protein
FCOL_05330
hypothetical protein
FCOL_05335
peptidase M15B and M15C DD-carboxypeptidase VanY/endolysin
FCOL_05340
hypothetical protein
FCOL_05345
hypothetical protein
FCOL_05350
hypothetical protein
FCOL_05355
hypothetical protein
FCOL_05360
hypothetical protein
FCOL_05365
hypothetical protein
FCOL_05370
hypothetical protein
FCOL_05375
hypothetical protein
FCOL_05380
hypothetical protein
FCOL_05385
hypothetical protein
FCOL_05390
hypothetical protein
FCOL_05395
membrane protein
FCOL_05400
hypothetical protein
FCOL_05405
hypothetical protein
FCOL_05410
hypothetical protein
FCOL_05415
peptidase S49
FCOL_05420
hypothetical protein
FCOL_05425
hypothetical protein
FCOL_05430
tyrosine type site-specific recombinase
FCOL_05435
hypothetical protein
FCOL_05445
hypothetical protein
FCOL_05450
hypothetical protein
FCOL_05455
hypothetical protein
FCOL_05460
hypothetical protein
FCOL_05465
hypothetical protein
FCOL_05470
hypothetical protein
FCOL_05475
DNA primase
FCOL_05480
hypothetical protein
FCOL_05485
LuxR family transcriptional regulator protein
FCOL_05490
hypothetical protein
FCOL_05495
phage repressor
FCOL_05500
polysaccharide lyase family 8
FCOL_05505
hypothetical protein
FCOL_05510
hypothetical protein
FCOL_05515
hypothetical protein
FCOL_05520
transposase
FCOL_05525
hypothetical protein
FCOL_05530
integrase catalytic subunit
FCOL_05535
hypothetical protein
FCOL_05540
hypothetical protein
FCOL_05545
hypothetical protein
FCOL_05550
transcription activator effector binding protein
FCOL_05555
transposase IS1182 family protein
FCOL_05570
transposase IS1182 family protein
FCOL_05575
hypothetical protein
FCOL_05580
hypothetical protein
FCOL_05585
hypothetical protein
FCOL_05590
hypothetical protein
FCOL_05595
integrase family protein
FCOL_05600
hypothetical protein
FCOL_05650
lipoprotein
FCOL_05655
hypothetical protein
FCOL_05665
dCMP deaminase
FCOL_05690
hypothetical protein
FCOL_05735
AraC family transcriptional regulator
FCOL_05745
hypothetical protein
FCOL_05780
leucyl aminopeptidase
FCOL_05815
rhodanese domain protein
FCOL_05860
hypothetical protein
FCOL_05910
hypothetical protein
FCOL_05915
hypothetical protein
FCOL_05920
hypothetical protein
FCOL_05925
hypothetical protein
FCOL_05945
Deoxycytidylate deaminase
FCOL_05950
hypothetical protein
FCOL_05955
hypothetical protein
FCOL_05960
transposase
FCOL_05965
hypothetical protein
IDENTICAL PARALOGS:
FCOL_06370
hypothetical protein
FCOL_05970
transposase, IS4 family protein
IDENTICAL PARALOGS:
FCOL_06375
transposase, IS4 family protein
FCOL_06062
hypothetical protein
FCOL_06125
transcriptional regulator, crp/fnr family protein
FCOL_06135
hypothetical protein
FCOL_06220
putative AraC family transcriptional regulator
FCOL_06265
PAS/PAC sensor hybrid histidine kinase
FCOL_06275
hypothetical protein
FCOL_06295
hypothetical protein
FCOL_06305
transcriptional regulator, crp/fnr family protein
FCOL_06335
hypothetical protein
FCOL_06360
neprilysin
FCOL_06385
hypothetical protein
FCOL_06390
hypothetical protein
FCOL_06410
hypothetical protein
FCOL_06415
hypothetical protein
FCOL_06420
hypothetical protein
FCOL_06440
hypothetical protein
FCOL_06510
cytochrome cbb3 oxidase subunit CcoP
FCOL_06545
glycosyl hydrolase
FCOL_06555
hypothetical protein
FCOL_06560
hypothetical protein
FCOL_06565
membrane protein
FCOL_06575
hypothetical protein
FCOL_06580
Amidohydrolase 3
FCOL_06625
membrane protein
FCOL_06630
hypothetical protein
FCOL_06645
hypothetical protein
FCOL_06800
hypothetical protein
FCOL_06815
antirepressor
FCOL_06885
hypothetical protein
FCOL_06890
secretion protein HlyD family protein
FCOL_06895
hypothetical protein
FCOL_06975
hypothetical protein
FCOL_06980
hypothetical protein
FCOL_06990
integrase family protein
FCOL_06995
hypothetical protein
FCOL_07000
hypothetical protein
FCOL_07005
hypothetical protein
FCOL_07015
DeoR family transcriptional regulator
FCOL_07035
transposase IS1182 family protein
FCOL_07040
phage-associated protein-like protein
FCOL_07045
hypothetical protein
FCOL_07070
putative adhesin
FCOL_07175
hypothetical protein
FCOL_07180
metalloprotease
FCOL_07235
hypothetical protein
FCOL_07240
hypothetical protein
FCOL_07245
hypothetical protein
FCOL_07250
hypothetical protein
FCOL_07255
hypothetical protein
FCOL_07330
McrBC 5-methylcytosine restriction system component-like protein
FCOL_07360
prolyl-tRNA ligase
FCOL_07375
hypothetical protein
FCOL_07380
hypothetical protein
FCOL_07385
thiol-activated cytolysin
FCOL_07410
lycopene cyclase
FCOL_07440
transcriptional regulator, MarR family protein
FCOL_07450
glutathione peroxidase BsaA
FCOL_07490
hypothetical protein
FCOL_07505
thioesterase superfamily protein
FCOL_07510
TPR domain-containing protein
FCOL_07550
hypothetical protein
FCOL_07565
cytosine-specific methyltransferase
FCOL_07570
histidine kinase
FCOL_07575
hypothetical protein
FCOL_07580
restriction endonuclease
FCOL_07585
peptidase S8 and S53 subtilisin kexin sedolisin
FCOL_07610
amino acid permease-associated protein
FCOL_07620
peptidase S8 and S53 subtilisin kexin sedolisin
FCOL_07650
DNA-cytosine methyltransferase
FCOL_07655
type II site-specific deoxyribonuclease
FCOL_07660
putative nuclease
FCOL_07675
hypothetical protein
FCOL_07715
hypothetical protein
FCOL_07755
hypothetical protein
FCOL_07760
cyclase family protein
FCOL_07765
hypothetical protein
FCOL_07770
hypothetical protein
FCOL_07790
hypothetical protein
FCOL_07795
hypothetical protein
FCOL_07840
hypothetical protein
FCOL_07865
hypothetical protein
FCOL_07895
hypothetical protein
IDENTICAL PARALOGS:
FCOL_12835
hypothetical protein
FCOL_07900
Rhs element Vgr protein
IDENTICAL PARALOGS:
FCOL_12830
Rhs element Vgr protein
FCOL_07905
hypothetical protein
IDENTICAL PARALOGS:
FCOL_12825
hypothetical protein
FCOL_07910
hypothetical protein
FCOL_07915
Rhs element Vgr protein
FCOL_07925
IS256 family transposase
FCOL_07930
transposase mutator type
FCOL_07935
putative transposase, ISL3 family protein
FCOL_07940
hypothetical protein
FCOL_07985
peptidase S8/S53 subtilisin kexin sedolisin
FCOL_08000
histidine kinase
FCOL_08005
hypothetical protein
FCOL_08010
hypothetical protein
FCOL_08030
hypothetical protein
FCOL_08035
transposase, family 12
FCOL_08070
TonB-dependent receptor
FCOL_08075
hypothetical protein
FCOL_08085
hypothetical protein
FCOL_08090
hypothetical protein
FCOL_08165
hypothetical protein
FCOL_08185
hypothetical protein
FCOL_08260
Chondroitin AC lyase
FCOL_08280
hypothetical protein
FCOL_08300
transposase
FCOL_08355
hypothetical protein
FCOL_08375
sensory transduction histidine kinase
FCOL_08400
hypothetical protein
FCOL_08410
hypothetical protein
FCOL_08500
hypothetical protein
FCOL_08505
secretion protein HlyD family protein
FCOL_08515
ABC transporter permease
FCOL_08520
hypothetical protein
FCOL_08525
response regulator receiver protein
FCOL_08535
hypothetical protein
FCOL_08560
hypothetical protein
FCOL_08580
hypothetical protein
FCOL_08585
SH3 type 3 domain-containing protein
FCOL_08590
hypothetical protein
FCOL_08605
hypothetical protein
FCOL_08610
hypothetical protein
FCOL_08615
CRISPR-associated protein, Csn1 family
FCOL_08635
AsnC family transcriptional regulator
FCOL_08680
methyl-accepting chemotaxis sensory transducer
FCOL_08685
hypothetical protein
FCOL_08690
hypothetical protein
FCOL_08700
hypothetical protein
FCOL_08720
AAA ATPase
FCOL_08750
hypothetical protein
FCOL_08765
hypothetical protein
FCOL_08785
hypothetical protein
FCOL_08790
hypothetical protein
FCOL_08860
hypothetical protein
FCOL_08875
putative transposase, ISL3 family protein
FCOL_08980
TPR repeat-containing Zn-dependent protease
FCOL_08985
hypothetical protein
FCOL_08990
hypothetical protein
FCOL_08995
hypothetical protein
FCOL_09120
hypothetical protein
FCOL_09155
hypothetical protein
FCOL_09160
hypothetical protein
FCOL_09165
hypothetical protein
FCOL_09170
hypothetical protein
FCOL_09175
hypothetical protein
FCOL_09180
polysaccharide deacetylase
FCOL_09200
patatin
FCOL_09205
hypothetical protein
FCOL_09210
hypothetical protein
FCOL_09215
hypothetical protein
FCOL_09220
hypothetical protein
FCOL_09225
hypothetical protein
FCOL_09235
hypothetical protein
FCOL_09240
peptidase m15b and m15c dd-carboxypeptidase vany/endolysin
FCOL_09255
hypothetical protein
FCOL_09270
Rhs family protein
FCOL_09280
Rhs family protein
FCOL_09285
transposase
FCOL_09290
hypothetical protein
FCOL_09305
Rhs element Vgr protein
FCOL_09315
hypothetical protein
FCOL_09320
hypothetical protein
FCOL_09505
hypothetical protein
FCOL_09535
hypothetical protein
FCOL_09540
putative IS3 family transposase
FCOL_09545
transposase IS3/IS911 family protein
FCOL_09560
1-phosphatidylinositol phosphodiesterase
FCOL_09575
N-6 DNA methylase
FCOL_09595
hypothetical protein
FCOL_09605
phosphodiesterase I
FCOL_09620
short-chain dehydrogenase/reductase sdr
FCOL_09645
hypothetical protein
FCOL_09650
hypothetical protein
FCOL_09655
hypothetical protein
FCOL_09660
hypothetical protein
FCOL_09665
hypothetical protein
FCOL_09670
hypothetical protein
FCOL_09675
hypothetical protein
FCOL_09680
hypothetical protein
FCOL_09685
hypothetical protein
FCOL_09690
hypothetical protein
FCOL_09700
hypothetical protein
FCOL_09770
hypothetical protein
FCOL_09780
hypothetical protein
FCOL_09785
hypothetical protein
FCOL_09790
hypothetical protein
FCOL_09835
PKD domain-containing protein
FCOL_09840
hypothetical protein
FCOL_09845
YD repeat-containing protein
FCOL_09850
hypothetical protein
FCOL_09855
hypothetical protein
FCOL_09860
hypothetical protein
FCOL_09870
hypothetical protein
FCOL_09875
tyrosine recombinase XerD
FCOL_09880
integrase family protein
FCOL_09885
hypothetical protein
FCOL_09890
hypothetical protein
FCOL_09895
hypothetical protein
FCOL_09900
integrase catalytic subunit
FCOL_09905
transposase
FCOL_09910
hypothetical protein
FCOL_09950
hypothetical protein
FCOL_09955
glycosyl hydrolase, BNR repeat protein
FCOL_10090
hypothetical protein
FCOL_10115
hypothetical protein
FCOL_10190
hypothetical protein
FCOL_10365
hypothetical protein
FCOL_10375
DNA-binding response regulator, LuxR family protein
FCOL_10380
PAS/PAC domain protein
FCOL_10395
hypothetical protein
FCOL_10460
amine oxidase
FCOL_10495
RagB/SusD domain-containing protein
FCOL_10500
TonB-dependent receptor plug
FCOL_10555
hypothetical protein
FCOL_10560
outer membrane receptor (OMR) family transporter
FCOL_10565
hypothetical protein
FCOL_10570
hypothetical protein
FCOL_10580
nitrous-oxide metabolic protein NosY
FCOL_10585
ABC transporter
FCOL_10590
copper-binding protein
FCOL_10605
nitrous-oxide reductase
FCOL_10610
cytochrome c class I
FCOL_10630
hypothetical protein
FCOL_10710
hypothetical protein
FCOL_10730
TonB-dependent receptor
FCOL_10735
hypothetical protein
FCOL_10745
hypothetical protein
FCOL_10750
FAD dependent oxidoreductase
FCOL_10755
hydroxyproline-2-epimerase
FCOL_10760
aldehyde dehydrogenase
FCOL_10765
dihydrodipicolinate synthetase
FCOL_10770
AraC family transcriptional regulator
FCOL_10775
hypothetical protein
FCOL_10795
hypothetical protein
FCOL_10840
phospholipase C
FCOL_10905
hypothetical protein
FCOL_10920
yd repeat protein
FCOL_10925
hypothetical protein
FCOL_10930
integrase catalytic subunit
FCOL_11135
peptidase C1A papain
FCOL_11140
hypothetical protein
FCOL_11175
tonb-dependent siderophore receptor
FCOL_11190
LuxR family two component transcriptional regulator
FCOL_11210
IucA/IucC family protein
FCOL_11215
siderophore biosynthetic enzyme
FCOL_11220
IucA/IucC family protein
FCOL_11245
peptidase S8/S53 subtilisin kexin sedolisin
FCOL_11250
coagulation factor 5/8 type domain protein
FCOL_11255
hypothetical protein
FCOL_11260
hypothetical protein
FCOL_11265
hypothetical protein
FCOL_11270
hypothetical protein
FCOL_11275
peptidase m28
FCOL_11280
hypothetical protein
FCOL_11310
hypothetical protein
FCOL_11315
hypothetical protein
FCOL_11360
hypothetical protein
FCOL_11400
transposase DDE domain-containing protein
FCOL_11405
phosphoribosylaminoimidazole-succinocarboxamide synthase
FCOL_11410
hypothetical protein
FCOL_11415
hypothetical protein
FCOL_11425
transposase, family 12
FCOL_11445
hypothetical protein
FCOL_11455
hypothetical protein
FCOL_11460
hypothetical protein
FCOL_11465
hypothetical protein
FCOL_11470
hypothetical protein
FCOL_11490
hypothetical protein
FCOL_11495
hypothetical protein
FCOL_11500
dead-like helicase
FCOL_11515
hypothetical protein
FCOL_11520
integrase family protein
FCOL_11540
D-isomer specific 2-hydroxyacid dehydrogenase NAD-binding protein
FCOL_11545
hypothetical protein
FCOL_11550
hypothetical protein
FCOL_11565
polysaccharide lyase
FCOL_11585
hypothetical protein
FCOL_11590
hypothetical protein
FCOL_11595
putative glucanotransferase
FCOL_11600
hypothetical protein
FCOL_11605
putative glycosyltransferase
FCOL_11650
hypothetical protein
FCOL_11665
hypothetical protein
FCOL_11685
hypothetical protein
FCOL_11690
hypothetical protein
FCOL_11695
hypothetical protein
FCOL_11700
regulatory protein MarR
FCOL_11715
hypothetical protein
FCOL_11885
hypothetical protein
FCOL_11890
hypothetical protein
FCOL_11900
carbohydrate-selective porin oprb
FCOL_11915
hypothetical protein
FCOL_11920
sulfate transporter
FCOL_11925
NADH dehydrogenase (quinone)
FCOL_11930
hypothetical protein
FCOL_11935
hypothetical protein
FCOL_11990
hypothetical protein
FCOL_12010
hypothetical protein
FCOL_12035
hypothetical protein
FCOL_12040
hypothetical protein
FCOL_12045
tonb-dependent receptor plug
FCOL_12110
hypothetical protein
FCOL_12170
2-polyprenyl-3-methyl-5-hydroxy-6-metoxy-1, 4-benzoquinolmethylase
FCOL_12185
hypothetical protein
FCOL_12190
hypothetical protein
FCOL_12195
hypothetical protein
FCOL_12200
hypothetical protein
FCOL_12205
hypothetical protein
FCOL_12305
hypothetical protein
FCOL_12330
hypothetical protein
FCOL_12335
hypothetical protein
FCOL_12340
hypothetical protein
FCOL_12345
hypothetical protein
FCOL_12355
transposase IS1182 family protein
FCOL_12360
hypothetical protein
FCOL_12365
hypothetical protein
FCOL_12370
hypothetical protein
FCOL_12430
short-chain dehydrogenase/reductase sdr
FCOL_12435
hypothetical protein
FCOL_12440
hypothetical protein
FCOL_12445
hypothetical protein
FCOL_12455
hypothetical protein
FCOL_12460
hypothetical protein
FCOL_12470
integrase family protein
FCOL_12475
putative methyltransferase
FCOL_12480
hypothetical protein
FCOL_12490
hypothetical protein
FCOL_12495
group 1 glycosyl transferase
FCOL_12500
branched chain amino acid transaminase
FCOL_12505
HpcH/HpaI aldolase
FCOL_12510
undecaprenyl-phosphate galactose phosphotransferase
FCOL_12515
diaminopimelate decarboxylase
FCOL_12550
transposase IS3/IS911 family protein
IDENTICAL PARALOGS:
FCOL_12785
transposase IS3/IS911 family protein
FCOL_12555
putative IS3 family transposase
FCOL_12560
acyltransferase
FCOL_12580
glycosyl/glycerophosphate transferase
FCOL_12585
UDP-N-acetylglucosamine 2-epimerase
FCOL_12590
udp-glucose 4-epimerase
FCOL_12600
hypothetical protein
FCOL_12605
group 1 glycosyl transferase
FCOL_12615
family 2 glycosyl transferase
FCOL_12635
N-acetylneuraminate synthase
FCOL_12715
hypothetical protein
FCOL_12770
hypothetical protein
FCOL_12775
hypothetical protein
FCOL_12780
transposase mutator type
FCOL_12790
putative IS3 family transposase
FCOL_12795
hypothetical protein
FCOL_12800
hypothetical protein
FCOL_12805
RHS repeat-associated core domain protein
FCOL_12810
Rhs element Vgr protein
FCOL_12815
Rhs element Vgr protein
FCOL_12820
hypothetical protein
FCOL_12875
hypothetical protein
FCOL_12900
cytochrome-c peroxidase
FCOL_12910
S23 ribosomal protein
FCOL_12945
hypothetical protein
FCOL_12960
hypothetical protein
FCOL_12965
hypothetical protein
FCOL_12970
putative iron-regulated protein
FCOL_13100
hypothetical protein
FCOL_13150
acyltransferase 3
FCOL_13160
hypothetical protein
FCOL_13165
hypothetical protein
FCOL_13270
hypothetical protein
FCOL_13305
hypothetical protein
FCOL_13320
hypothetical protein
FCOL_13490
hypothetical protein
FCOL_13510
hypothetical protein
FCOL_13515
transposase
FCOL_13520
thiol-activated cytolysin

## Sheet: Unique to F. branchiophilumFL15
Unique genes to F. branchiophilum FL 15 genome
Flavobacterium_branchiophilum_FL_15_NC_016001 including plasmid
FBFL15_0020
hypothetical protein
FBFL15_0021
hypothetical protein
FBFL15_0022
hypothetical protein
FBFL15_0024
transposase IS1595 family
IDENTICAL PARALOGS:
FBFL15_1598
transposase IS1595 family
FBFL15_2309
transposase IS1595 family
FBFL15_0027
hypothetical protein
FBFL15_0028
hypothetical protein
FBFL15_0034
hypothetical protein
FBFL15_0037
hypothetical protein
FBFL15_0038
hypothetical protein
FBFL15_0039
hypothetical protein
FBFL15_0040
hypothetical protein
FBFL15_0041
hypothetical protein
FBFL15_0050
TerZ/TerD family protein
FBFL15_0051
hypothetical protein
FBFL15_0052
hypothetical protein
FBFL15_0053
TerZ/TerD family protein
FBFL15_0054
TerZ/TerD family protein
FBFL15_0055
TelA-like protein
FBFL15_0056
hypothetical protein
FBFL15_0057
TerZ/TerD family protein
FBFL15_0058
TerZ/TerD family protein
FBFL15_0060
hypothetical protein
FBFL15_0061
hypothetical protein
FBFL15_0062
hypothetical protein
FBFL15_0063
hypothetical protein
FBFL15_0064
hypothetical protein
FBFL15_0065
hypothetical protein
FBFL15_0066
putative protein kinase
FBFL15_0069
putative type III modification methyltransferase
FBFL15_0070
hypothetical protein
FBFL15_0074
hypothetical protein
FBFL15_0077
hypothetical protein
FBFL15_0078
hypothetical protein
FBFL15_0086
putative oxidoreductase
FBFL15_0088
hypothetical protein
FBFL15_0090
hypothetical protein
FBFL15_0091
hypothetical protein
FBFL15_0092
hypothetical protein
FBFL15_0108
putative plasmid stabilization system protein
FBFL15_0109
hypothetical protein
FBFL15_0111
hypothetical protein
FBFL15_0113
hypothetical protein
FBFL15_0114
hypothetical protein
FBFL15_0115
putative AMP-dependent synthetase and ligase
FBFL15_0116
hypothetical protein
FBFL15_0117
transposase IS1634 family
FBFL15_0119
hypothetical protein
FBFL15_0120
hypothetical protein
FBFL15_0121
putative type II endonuclease-methyltransferase fusion protein
FBFL15_0122
putative ATP-dependent helicase
FBFL15_0123
putative DNA-binding protein
FBFL15_0125
major facilitator superfamily (MFS) permease
FBFL15_0126
putative twin-arginine translocation pathway signal protein
FBFL15_0127
hypothetical protein
FBFL15_0128
putative twin-arginine translocation pathway signal protein
FBFL15_0129
putative twin-arginine translocation pathway signal protein
FBFL15_0130
xylose isomerase-like TIM barrel domain-containing protein
FBFL15_0133
hypothetical protein
FBFL15_0141
transposase IS1634 family
FBFL15_0152
cytochrome c family protein
FBFL15_0153
hypothetical protein
FBFL15_0159
Bleomycin resistance protein
FBFL15_0160
hypothetical protein
FBFL15_0161
Bleomycin resistance protein
FBFL15_0162
hypothetical protein
FBFL15_0163
hypothetical protein
FBFL15_0164
putative endonuclease
FBFL15_0165
hypothetical protein
FBFL15_0166
putative type II modification methyltransferase
FBFL15_0167
putative transcriptional regulator
FBFL15_0172
hypothetical protein
FBFL15_0204
hypothetical protein
FBFL15_0206
hypothetical protein
FBFL15_0208
hypothetical protein
FBFL15_0211
putative TonB-dependent outer membrane receptor
FBFL15_0216
hypothetical protein
FBFL15_0217
putative truncated plasmid stabilization system protein
FBFL15_0218
hypothetical protein
FBFL15_0220
hypothetical protein
FBFL15_0222
hypothetical protein
FBFL15_0225
transposase IS1634 family
FBFL15_0226
hypothetical protein
FBFL15_0228
hypothetical protein
FBFL15_0231
hypothetical protein
FBFL15_0233
hypothetical protein
FBFL15_0243
hypothetical protein
FBFL15_0247
hypothetical protein
FBFL15_0248
adenine-specific DNA-methyltransferase
FBFL15_0249
putative secreted exopolyphosphatase
FBFL15_0250
hypothetical protein
FBFL15_0254
hypothetical protein
FBFL15_0255
hypothetical protein
FBFL15_0270
hypothetical protein
FBFL15_0272
hypothetical protein
FBFL15_0274
hypothetical protein
FBFL15_0276
hypothetical protein
FBFL15_0277
putative lipoprotein
FBFL15_0278
AraC family transcriptional regulator
FBFL15_0293
hypothetical protein
FBFL15_0294
hypothetical protein
FBFL15_0295
hypothetical protein
FBFL15_0314
hypothetical protein
FBFL15_0322
hypothetical protein
FBFL15_0342
hypothetical protein
FBFL15_0343
hypothetical protein
FBFL15_0347
AraC family transcriptional regulator
FBFL15_0354
hypothetical protein
FBFL15_0355
hypothetical protein
FBFL15_0356
hypothetical protein
FBFL15_0358
putative adhesin
FBFL15_0370
hypothetical protein
FBFL15_0373
hypothetical protein
FBFL15_0375
hypothetical protein
FBFL15_0377
hypothetical protein
FBFL15_0378
hypothetical protein
FBFL15_0381
hypothetical protein
FBFL15_0382
putative TonB-dependent outer membrane receptor
FBFL15_0385
putative penicillin-binding protein
FBFL15_0386
hypothetical protein
FBFL15_0387
hypothetical protein
FBFL15_0394
two component system response regulatory protein
FBFL15_0413
hypothetical protein
FBFL15_0414
hypothetical protein
FBFL15_0415
hypothetical protein
FBFL15_0416
hypothetical protein
FBFL15_0426
hypothetical protein
FBFL15_0430
hypothetical protein
FBFL15_0431
hypothetical protein
FBFL15_0432
alpha/beta hydrolase
FBFL15_0433
hypothetical protein
FBFL15_0434
major facilitator superfamily (MFS) permease
FBFL15_0437
putative adhesin
FBFL15_0452
hypothetical protein
FBFL15_0453
hypothetical protein
FBFL15_0454
hypothetical protein
FBFL15_0455
hypothetical protein
FBFL15_0465
LytTR family two component system response regulatory protein
FBFL15_0466
two component system sensor histidine kinase
FBFL15_0467
hypothetical protein
FBFL15_0468
hypothetical protein
FBFL15_0469
hypothetical protein
FBFL15_0470
putative type II restriction endonuclease
FBFL15_0471
putative type II modification methyltransferase
FBFL15_0472
hypothetical protein
FBFL15_0473
PA-phosphatase-like phosphoesterase
FBFL15_0474
hypothetical protein
FBFL15_0475
hypothetical protein
FBFL15_0483
hypothetical protein
FBFL15_0484
hypothetical protein
FBFL15_0487
putative adhesin
FBFL15_0493
hypothetical protein
FBFL15_0495
putative anti ECF-type sigma factor
FBFL15_0502
hypothetical protein
FBFL15_0504
hypothetical protein
FBFL15_0519
hypothetical protein
FBFL15_0520
Streptopain family cystein protease
FBFL15_0521
putative adhesin
FBFL15_0522
hypothetical protein
FBFL15_0527
transposase IS110 family
FBFL15_0533
hypothetical protein
FBFL15_0535
hypothetical protein
FBFL15_0536
hypothetical protein
FBFL15_0540
SusC-like TonB-dependent outer membrane receptor
FBFL15_0541
putative SusD/RagB family lipoprotein
FBFL15_0542
putative adhesin
FBFL15_0543
putative adhesin
FBFL15_0544
PA-phosphatase-like phosphoesterase
FBFL15_0545
hypothetical protein
FBFL15_0547
hypothetical protein
FBFL15_0548
putative fructokinase
FBFL15_0570
hypothetical protein
FBFL15_0571
putative methyltransferase
FBFL15_0572
hypothetical protein
FBFL15_0573
hypothetical protein
FBFL15_0574
hypothetical protein
FBFL15_0576
hypothetical protein
FBFL15_0577
hypothetical protein
FBFL15_0578
putative GNAT family acetyltransferase
FBFL15_0599
hypothetical protein
FBFL15_0601
hypothetical protein
FBFL15_0602
hypothetical protein
FBFL15_0603
hypothetical protein
FBFL15_0605
hypothetical protein
FBFL15_0606
hypothetical protein
FBFL15_0607
putative lipoprotein
FBFL15_0608
two component system sensor histidine kinase
FBFL15_0609
hypothetical protein
FBFL15_0626
hypothetical protein
FBFL15_0627
putative ATPase
FBFL15_0636
Sterol desaturase family protein
FBFL15_0646
hypothetical protein
FBFL15_0647
hypothetical protein
FBFL15_0657
putative lipoprotein
FBFL15_0658
hypothetical protein
FBFL15_0661
putative outer membrane protein
FBFL15_0663
hypothetical protein
FBFL15_0665
hypothetical protein
FBFL15_0668
hypothetical protein
FBFL15_0673
putative type II endonuclease-methyltransferase fusion protein
FBFL15_0679
hypothetical protein
FBFL15_0680
hypothetical protein
FBFL15_0686
hypothetical protein
FBFL15_0690
glycoside hydrolase family protein
FBFL15_0691
hypothetical protein
FBFL15_0692
putative penicillin-binding protein
FBFL15_0693
hypothetical protein
FBFL15_0694
hypothetical protein
FBFL15_0695
hypothetical protein
FBFL15_0696
hypothetical protein
FBFL15_0697
hypothetical protein
FBFL15_0698
hypothetical protein
FBFL15_0701
two component system sensor histidine kinase
FBFL15_0720
hypothetical protein
FBFL15_0721
hypothetical protein
FBFL15_0722
hypothetical protein
FBFL15_0723
Superfamily II DNA/RNA helicase
FBFL15_0728
TerC family membrane protein
FBFL15_0729
leucine-rich repeat protein
FBFL15_0730
hypothetical protein
FBFL15_0739
hypothetical protein
FBFL15_0742
putative methyltransferase
FBFL15_0744
hypothetical protein
IDENTICAL PARALOGS:
FBFL15_0745
hypothetical protein
FBFL15_0747
hypothetical protein
FBFL15_0748
hypothetical protein
FBFL15_0746
hypothetical protein
FBFL15_0749
hypothetical protein
FBFL15_0751
putative glucose-1-phosphate cytidylyltransferase
FBFL15_0752
CDP-glucose 4,6-dehydratase
FBFL15_0753
lipopolysaccharide biosynthesis protein RfbH
FBFL15_0754
putative nucleoside-diphosphate-sugar epimerase
FBFL15_0755
glycosyl transferase family protein
FBFL15_0756
putative acetyltransferase
FBFL15_0757
glycosyl transferase family protein
FBFL15_0758
hypothetical protein
FBFL15_0764
hypothetical protein
FBFL15_0765
glycosyl transferase family protein
FBFL15_0766
glycoside hydrolase family protein
FBFL15_0768
bifunctional WbnG and putative acetyltransferase
FBFL15_0769
hypothetical protein
FBFL15_0771
putative polysaccharide deacetylase
FBFL15_0772
formyltransferase family protein
FBFL15_0773
hypothetical protein
FBFL15_0774
hypothetical protein
FBFL15_0775
glycoside hydrolase family protein
FBFL15_0776
glycoside hydrolase family protein
FBFL15_0777
glycoside hydrolase family protein
FBFL15_0778
hypothetical protein
FBFL15_0779
hypothetical protein
FBFL15_0799
putative adhesin
FBFL15_0809
hypothetical protein
FBFL15_0815
hypothetical protein
FBFL15_0816
hypothetical protein
FBFL15_0817
hypothetical protein
FBFL15_0818
putative type I restriction-modification system, DNA specificity domain containing protein
FBFL15_0820
putative type I modification methyltransferase
FBFL15_0822
hypothetical protein
FBFL15_0823
putative transcriptional regulator
FBFL15_0835
hypothetical protein
FBFL15_0836
hypothetical protein
FBFL15_0837
putative type II modification methyltransferase
FBFL15_0838
hypothetical protein
FBFL15_0839
hypothetical protein
FBFL15_0840
putative lipoprotein
FBFL15_0845
hypothetical protein
FBFL15_0848
hypothetical protein
FBFL15_0849
hypothetical protein
FBFL15_0850
hypothetical protein
FBFL15_0854
putative type I modification methyltransferase
FBFL15_0855
hypothetical protein
FBFL15_0860
hypothetical protein
FBFL15_0861
putative Mg(2+) transporter, MgtC
FBFL15_0862
hypothetical protein
FBFL15_0866
thioredoxin
FBFL15_0867
putative heavy metal transport (copper)/detoxification protein
FBFL15_0868
hypothetical protein
FBFL15_0869
putative transmembrane heavy metal transport (copper)/detoxification protein
FBFL15_0871
hypothetical protein
FBFL15_0872
hypothetical protein
FBFL15_0873
hypothetical protein
IDENTICAL PARALOGS:
FBFL15_0878
hypothetical protein
FBFL15_0874
hypothetical protein
IDENTICAL PARALOGS:
FBFL15_0879
hypothetical protein
FBFL15_0875
hypothetical protein
IDENTICAL PARALOGS:
FBFL15_0880
hypothetical protein
FBFL15_0876
hypothetical protein
IDENTICAL PARALOGS:
FBFL15_0881
hypothetical protein
FBFL15_0877
hypothetical protein
IDENTICAL PARALOGS:
FBFL15_0882
hypothetical protein
FBFL15_0883
hypothetical protein
FBFL15_0884
hypothetical protein
FBFL15_0885
hypothetical protein
FBFL15_0886
hypothetical protein
FBFL15_0893
hypothetical protein
FBFL15_0894
hypothetical protein
FBFL15_0900
hypothetical protein
FBFL15_0913
LuxR family transcriptional regulator
FBFL15_0914
hypothetical protein
FBFL15_0915
hypothetical protein
FBFL15_0916
putative lipoprotein
FBFL15_0917
superoxide dismutase
FBFL15_0918
superoxide dismutase
FBFL15_0919
putative toxin
FBFL15_0920
putative adhesin
FBFL15_0921
hypothetical protein
FBFL15_0922
hypothetical protein
FBFL15_0923
hypothetical protein
FBFL15_0946
putative GNAT family acetyltransferase
FBFL15_0960
hypothetical protein
FBFL15_0961
hypothetical protein
FBFL15_0962
hypothetical protein
FBFL15_0963
hypothetical protein
FBFL15_0964
hypothetical protein
FBFL15_0973
hypothetical protein
FBFL15_0975
hypothetical protein
FBFL15_0977
hypothetical protein
FBFL15_0985
putative secreted exopolyphosphatase
FBFL15_0986
hypothetical protein
FBFL15_0987
hypothetical protein
FBFL15_1000
Beta-glucosidase
FBFL15_1008
hypothetical protein
FBFL15_1009
hypothetical protein
FBFL15_1012
hypothetical protein
FBFL15_1013
hypothetical protein
FBFL15_1014
hypothetical protein
FBFL15_1015
hypothetical protein
FBFL15_1016
hypothetical protein
FBFL15_1017
hypothetical protein
FBFL15_1018
hypothetical protein
FBFL15_1029
Hexapeptide transferase family protein
FBFL15_1030
putative oxidoreductase
FBFL15_1032
putative sugar epimerase
FBFL15_1035
putative methyltransferase
FBFL15_1036
putative polysaccharide biosynthesis protein
FBFL15_1037
glycoside hydrolase family protein
FBFL15_1038
hypothetical protein
FBFL15_1039
hypothetical protein
FBFL15_1040
glycoside hydrolase family protein
FBFL15_1041
glycoside hydrolase family protein
FBFL15_1042
asparagine synthetase AsnB2
FBFL15_1043
imidazole glycerol phosphate synthase subunit HisH
FBFL15_1044
imidazole glycerol phosphate synthase subunit HisF
FBFL15_1045
hypothetical protein
FBFL15_1046
putative LPS biosynthesis protein WbpG
FBFL15_1047
putative sugar transferase involved in polysaccharide synthesis
FBFL15_1048
putative polysaccharide exporter lipoprotein
FBFL15_1049
putative tyrosine-protein kinase involved in exopolysaccharide biosynthesis
FBFL15_1054
putative hemagglutinin-like protein
FBFL15_1059
class III aminotransferase
FBFL15_1060
putative GNAT family acetyltransferase
FBFL15_1061
hypothetical protein
FBFL15_1064
hypothetical protein
FBFL15_1065
hypothetical protein
FBFL15_1074
putative Crp/Fnr family transcriptional regulator
FBFL15_1095
hypothetical protein
FBFL15_1098
Scramblase family protein
FBFL15_1104
hypothetical protein
FBFL15_1114
hypothetical protein
FBFL15_1117
hypothetical protein
FBFL15_1132
hypothetical protein
FBFL15_1133
hypothetical protein
FBFL15_1134
hypothetical protein
FBFL15_1136
putative oxidoreductase
FBFL15_1138
cytochrome D ubiquinol oxidase subunit II
FBFL15_1141
hypothetical protein
FBFL15_1149
bifunctional Valine--tRNA ligase and putative adhesin
FBFL15_1156
hypothetical protein
FBFL15_1168
hypothetical protein
FBFL15_1171
hypothetical protein
FBFL15_1183
hypothetical protein
FBFL15_1184
hypothetical protein
FBFL15_1186
putative transposase, ISL3 family
IDENTICAL PARALOGS:
FBFL15_2867
putative transposase, ISL3 family
FBFL15_1187
hypothetical protein
FBFL15_1188
putative OmpA family outer membrane protein
FBFL15_1190
putative adhesin
FBFL15_1197
putative TetR family transcriptional regulator
FBFL15_1198
hypothetical protein
FBFL15_1200
hypothetical protein
FBFL15_1213
hypothetical protein
FBFL15_1233
putative acyltransferase
FBFL15_1244
hypothetical protein
FBFL15_1245
putative ribosomal-protein-amino-acid N-acetyltransferase
FBFL15_1247
hypothetical protein
FBFL15_1248
hypothetical protein
FBFL15_1249
hypothetical protein
FBFL15_1250
hypothetical protein
FBFL15_1251
hypothetical protein
FBFL15_1252
hypothetical protein
FBFL15_1253
hypothetical protein
FBFL15_1254
hypothetical protein
FBFL15_1255
hypothetical protein
FBFL15_1256
hypothetical protein
FBFL15_1257
hypothetical protein
FBFL15_1258
hypothetical protein
FBFL15_1259
hypothetical protein
FBFL15_1260
hypothetical protein
FBFL15_1261
hypothetical protein
FBFL15_1272
hypothetical protein
FBFL15_1273
hypothetical protein
FBFL15_1274
hypothetical protein
FBFL15_1275
hypothetical protein
FBFL15_1276
hypothetical protein
FBFL15_1277
transposase IS110 family
IDENTICAL PARALOGS:
FBFL15_1716
transposase IS110 family
FBFL15_1284
hypothetical protein
FBFL15_1295
acyltransferase
FBFL15_1296
putative monooxygenase
FBFL15_1297
putative aspartate transaminase AspC4
FBFL15_1304
hypothetical protein
FBFL15_1305
hypothetical protein
FBFL15_1306
transposase IS5 family
FBFL15_1309
putative type II restriction endonuclease
FBFL15_1310
hypothetical protein
FBFL15_1314
hypothetical protein
FBFL15_1319
putative lipoprotein
FBFL15_1320
putative lipoprotein
FBFL15_1321
putative glycoside hydrolase family protein
FBFL15_1329
putative adhesin
FBFL15_1332
hypothetical protein
FBFL15_1333
hypothetical protein
FBFL15_1340
glycosyl transferase family protein
FBFL15_1341
glycosyl transferase family protein
FBFL15_1342
hypothetical protein
FBFL15_1343
glycoside hydrolase family protein
FBFL15_1347
AraC family transcriptional regulator
FBFL15_1350
putative hybrid two-component system sensor histidine kinase and response regulator receiver
FBFL15_1354
hypothetical protein
FBFL15_1355
hypothetical protein
FBFL15_1371
putative anti ECF-type sigma factor
FBFL15_1381
hypothetical protein
FBFL15_1392
putative acetyltransferase
FBFL15_1394
hypothetical protein
FBFL15_1400
hypothetical protein
FBFL15_1401
thioredoxin
FBFL15_1402
hypothetical protein
FBFL15_1403
hypothetical protein
FBFL15_1410
putative adhesin
FBFL15_1411
hypothetical protein
FBFL15_1424
hypothetical protein
FBFL15_1430
asparagine synthetase AsnB1
FBFL15_1431
putative dehydrogenase
FBFL15_1435
putative AAA family ATPase
FBFL15_1438
putative dioxygenase
FBFL15_1441
hypothetical protein
FBFL15_1442
hypothetical protein
FBFL15_1444
hypothetical protein
FBFL15_1445
hypothetical protein
FBFL15_1446
hypothetical protein
FBFL15_1447
hypothetical protein
FBFL15_1450
hypothetical protein
FBFL15_1451
hypothetical protein
FBFL15_1452
hypothetical protein
FBFL15_1455
glyoxalase
FBFL15_1457
hypothetical protein
FBFL15_1458
hypothetical protein
FBFL15_1459
hypothetical protein
FBFL15_1470
hypothetical protein
FBFL15_1471
hypothetical protein
FBFL15_1472
hypothetical protein
FBFL15_1473
hypothetical protein
FBFL15_1474
hypothetical protein
FBFL15_1475
hypothetical protein
FBFL15_1476
hypothetical protein
FBFL15_1486
thioredoxin
FBFL15_1487
putative fusion hypothetical protein
FBFL15_1495
hypothetical protein
FBFL15_1497
hypothetical protein
FBFL15_1498
3-methyl-2-oxobutanoate dehydrogenase
FBFL15_1499
branched-chain amino acid aminotransferase/4-amino-4-deoxychorismate lyase family protein
FBFL15_1500
dihydrolipoyllysine-residue (2-methylpropanoyl) transferase
FBFL15_1502
phenylacetic acid degradation protein MaoC (PaaZ)
FBFL15_1503
Beta-ketoadipyl-CoA thiolase PaaJ
FBFL15_1504
acyl-coenzyme A thioesterase PaaI
FBFL15_1505
3-hydroxybutyryl-CoA dehydrogenase
FBFL15_1506
enoyl-CoA hydratase
FBFL15_1507
phenylacetic acid degradation protein PaaD
FBFL15_1508
phenylacetic acid degradation protein PaaC
FBFL15_1509
phenylacetic acid degradation protein PaaB
FBFL15_1510
phenylacetic acid degradation protein PaaA
FBFL15_1511
putative phenylacetic acid degradation NADH oxidoreductase PaaE
FBFL15_1517
hypothetical protein
FBFL15_1518
hypothetical protein
FBFL15_1519
hypothetical protein
FBFL15_1520
hypothetical protein
FBFL15_1521
putative 3-demethylubiquinone-9 3-O-methyltransferase
FBFL15_1529
hypothetical protein
FBFL15_1530
glycosyl transferase family protein
FBFL15_1531
hypothetical protein
FBFL15_1546
hypothetical protein
FBFL15_1547
hypothetical protein
FBFL15_1567
putative S1 family peptidase
FBFL15_1572
hypothetical protein
FBFL15_1574
hypothetical protein
FBFL15_1578
hypothetical protein
FBFL15_1579
glycoside hydrolase family protein
FBFL15_1581
hypothetical protein
FBFL15_1582
putative sugar transferase
FBFL15_1588
hypothetical protein
FBFL15_1589
hypothetical protein
FBFL15_1620
hypothetical protein
FBFL15_1621
transcriptional regulator
FBFL15_1634
putative bifunctional putative glyoxalase family protein/hypothetical protein
FBFL15_1653
hypothetical protein
FBFL15_1662
hypothetical protein
FBFL15_1676
hypothetical protein
FBFL15_1683
hypothetical protein
FBFL15_1684
putative membrane fusion efflux lipoprotein
FBFL15_1717
hypothetical protein
FBFL15_1718
hypothetical protein
FBFL15_1725
putative transmembrane ligand-binding sensor protein
FBFL15_1726
leucyl aminopeptidase
FBFL15_1737
putative transcriptional regulator
FBFL15_1738
putative RNA-directed DNA polymerase
FBFL15_1739
hypothetical protein
FBFL15_1740
hypothetical protein
FBFL15_1741
putative two-component system response regulatory protein
FBFL15_1742
hypothetical protein
FBFL15_1743
putative ATP-dependent RNA helicase
FBFL15_1744
hypothetical protein
FBFL15_1745
putative ATP-dependent exodeoxyribonuclease
FBFL15_1746
hypothetical protein
FBFL15_1747
peptidyl-dipeptidase
FBFL15_1753
hypothetical protein
FBFL15_1754
hypothetical protein
FBFL15_1755
hypothetical protein
FBFL15_1758
hypothetical protein
FBFL15_1759
putative outer membrane protein
FBFL15_1760
hypothetical protein
FBFL15_1761
hypothetical protein
FBFL15_1780
hypothetical protein
FBFL15_1782
hypothetical protein
FBFL15_1786
putative outer membrane protein
FBFL15_1794
putative type I restriction endonuclease
FBFL15_1795
hypothetical protein
FBFL15_1796
hypothetical protein
FBFL15_1797
putative type I restriction-modification system, DNA specificity domain containing protein
FBFL15_1798
hypothetical protein
FBFL15_1799
hypothetical protein
FBFL15_1800
putative type I modification methyltransferase
FBFL15_1813
putative glycogen debranching protein
FBFL15_1828
hypothetical protein
FBFL15_1829
hypothetical protein
FBFL15_1849
putative adhesin
FBFL15_1866
hypothetical protein
FBFL15_1868
hypothetical protein
FBFL15_1869
hypothetical protein
FBFL15_1870
hypothetical protein
FBFL15_1885
hypothetical protein
FBFL15_1888
hypothetical protein
FBFL15_1899
hypothetical protein
FBFL15_1922
putative phosphatase
FBFL15_1930
hypothetical protein
FBFL15_1932
putative type II restriction endonuclease
FBFL15_1955
hypothetical protein
FBFL15_1956
putative acetyltransferase
FBFL15_1957
hypothetical protein
FBFL15_1958
hypothetical protein
FBFL15_1959
putative type I modification methyltransferase, M and S subunits
FBFL15_1961
transposase IS110 family
IDENTICAL PARALOGS:
FBFL15_2326
transposase IS110 family
FBFL15_1963
hypothetical protein
FBFL15_1964
putative nuclease
FBFL15_1965
hypothetical protein
FBFL15_1966
hypothetical protein
FBFL15_1973
hypothetical protein
FBFL15_1975
hypothetical protein
FBFL15_1976
hypothetical protein
FBFL15_1984
Rhs family protein
FBFL15_1985
Rhs family protein
FBFL15_1986
hypothetical protein
FBFL15_1987
hypothetical protein
FBFL15_1990
putative lipoprotein
FBFL15_1992
hypothetical protein
FBFL15_1994
putative lipoprotein
FBFL15_1996
hypothetical protein
FBFL15_1998
hypothetical protein
FBFL15_2001
hypothetical protein
FBFL15_2003
hypothetical protein
FBFL15_2004
hypothetical protein
FBFL15_2005
Txe/YoeB family addiction module toxin
FBFL15_2008
hypothetical protein
FBFL15_2012
Rhs family protein
FBFL15_2014
hypothetical protein
FBFL15_2025
hypothetical protein
FBFL15_2028
hypothetical protein
FBFL15_2029
hypothetical protein
FBFL15_2030
hypothetical protein
FBFL15_2033
hypothetical protein
FBFL15_2034
hypothetical protein
FBFL15_2035
hypothetical protein
FBFL15_2041
putative adhesin
FBFL15_2042
hypothetical protein
FBFL15_2049
hypothetical protein
FBFL15_2052
putative hybrid two-component system sensor histidine kinase and response regulator receiver
FBFL15_2075
class V aminotransferase
FBFL15_2080
hypothetical protein
FBFL15_2085
hypothetical protein
FBFL15_2086
hypothetical protein
FBFL15_2093
hypothetical protein
FBFL15_2113
putative hybrid two-component system sensor histidine kinase and response regulator receiver
FBFL15_2114
putative hybrid two-component system sensor histidine kinase and response regulator receiver
FBFL15_2117
putative hybrid two-component system sensor histidine kinase and response regulator receiver
FBFL15_2123
hypothetical protein
FBFL15_2132
putative type II restriction endonuclease
FBFL15_2133
putative modification methyltransferase
FBFL15_2150
hypothetical protein
FBFL15_2151
putative lipoprotein
FBFL15_2152
hypothetical protein
FBFL15_2153
hypothetical protein
FBFL15_2154
hypothetical protein
FBFL15_2155
hypothetical protein
FBFL15_2156
hypothetical protein
FBFL15_2168
putative polysaccharide deacetylase
FBFL15_2169
putative cytochrome c peroxidase
FBFL15_2170
hypothetical protein
FBFL15_2171
hypothetical protein
FBFL15_2172
LytTR family two component system response regulatory protein
FBFL15_2173
two component system sensor histidine kinase
FBFL15_2174
putative TonB-dependent outer membrane receptor
FBFL15_2175
putative cytochrome c oxidase biogenesis protein
FBFL15_2176
putative lipoprotein
FBFL15_2177
hypothetical protein
FBFL15_2178
putative endonuclease-methyltransferase fusion protein
FBFL15_2179
putative transcriptional regulator
FBFL15_2180
hypothetical protein
FBFL15_2181
hypothetical protein
FBFL15_2182
hypothetical protein
FBFL15_2186
hypothetical protein
FBFL15_2187
hypothetical protein
FBFL15_2188
hypothetical protein
FBFL15_2191
hypothetical protein
FBFL15_2192
hypothetical protein
FBFL15_2193
hypothetical protein
FBFL15_2194
hypothetical protein
FBFL15_2195
hypothetical protein
FBFL15_2196
hypothetical protein
FBFL15_2197
hypothetical protein
FBFL15_2198
hypothetical protein
FBFL15_2199
hypothetical protein
FBFL15_2200
hypothetical protein
FBFL15_2201
hypothetical protein
FBFL15_2202
hypothetical protein
FBFL15_2203
hypothetical protein
FBFL15_2204
hypothetical protein
FBFL15_2205
hypothetical protein
FBFL15_2206
hypothetical protein
FBFL15_2207
hypothetical protein
FBFL15_2217
putative hybrid two-component system sensor histidine kinase and response regulator receiver
FBFL15_2228
hypothetical protein
FBFL15_2229
hypothetical protein
FBFL15_2249
glycoside hydrolase family protein
FBFL15_2250
glycoside hydrolase family protein
FBFL15_2251
glycoside hydrolase family protein
FBFL15_2252
glycoside hydrolase family protein
FBFL15_2253
putative sugar acetyltransferase
FBFL15_2254
hypothetical protein
FBFL15_2255
putative exopolysaccharide exporter
FBFL15_2256
glycoside hydrolase family protein
FBFL15_2257
putative exopolysaccharide exporter
FBFL15_2258
putative tyrosine-protein kinase involved in exopolysaccharide biosynthesis
FBFL15_2259
putative polysaccharide exporter lipoprotein
FBFL15_2260
putative two-component system response regulatory protein
FBFL15_2261
putative hybrid two-component system sensor histidine kinase and response regulator receiver
FBFL15_2268
hypothetical protein
FBFL15_2274
putative adhesin
FBFL15_2282
putative plasmid maintenance system antidote protein
FBFL15_2283
putative plasmid maintenance system killer protein
FBFL15_2284
hypothetical protein
FBFL15_2285
hypothetical protein
FBFL15_2286
hypothetical protein
FBFL15_2287
hypothetical protein
FBFL15_2289
hypothetical protein
FBFL15_2290
Superfamily II helicase
FBFL15_2291
hypothetical protein
FBFL15_2292
hypothetical protein
FBFL15_2293
putative helicase
FBFL15_2294
hypothetical protein
FBFL15_2295
excisionase
FBFL15_2296
hypothetical protein
FBFL15_2297
phage integrase
FBFL15_2298
hypothetical protein
FBFL15_2299
excisionase
FBFL15_2301
hypothetical protein
FBFL15_2302
excisionase
FBFL15_2307
hypothetical protein
FBFL15_2308
hypothetical protein
FBFL15_2310
hypothetical protein
FBFL15_2311
hypothetical protein
FBFL15_2312
hypothetical protein
FBFL15_2313
hypothetical protein
FBFL15_2314
hypothetical protein
FBFL15_2316
hypothetical protein
FBFL15_2328
DNA repair exonuclease SbcC
FBFL15_2329
DNA repair exonuclease SbcD
FBFL15_2331
hypothetical protein
FBFL15_2332
putative adhesin
FBFL15_2333
putative adhesin
FBFL15_2343
hypothetical protein
FBFL15_2366
hypothetical protein
FBFL15_2370
putative bifunctional putative glucosaminidase/peptidoglycan-binding lipoprotein
FBFL15_2375
hypothetical protein
FBFL15_2380
putative AAA family ATPase
FBFL15_2392
putative adhesin
FBFL15_2393
hypothetical protein
FBFL15_2403
putative lipoprotein
FBFL15_2405
hypothetical protein
FBFL15_2406
hypothetical protein
FBFL15_2407
Levanase
FBFL15_2408
major facilitator superfamily (MFS) permease
FBFL15_2410
bleomycin resistance protein
FBFL15_2414
hypothetical protein
FBFL15_2415
putative ubiquinone/menaquinone biosynthesis methyltransferase
FBFL15_2421
hypothetical protein
FBFL15_2422
hypothetical protein
FBFL15_2423
LytTR family two component system response regulatory protein
FBFL15_2424
two component system sensor histidine kinase
FBFL15_2427
hypothetical protein
FBFL15_2428
hypothetical protein
FBFL15_2430
hypothetical protein
FBFL15_2431
hypothetical protein
FBFL15_2432
putative GNAT family acetyltransferase
FBFL15_2433
glycoside hydrolase family protein
FBFL15_2442
putative hybrid two-component system sensor histidine kinase and response regulator receiver
FBFL15_2452
hypothetical protein
FBFL15_2453
hypothetical protein
FBFL15_2455
glycoside hydrolase family protein
FBFL15_2462
two component system response regulatory protein
FBFL15_2463
two component system sensor histidine kinase
FBFL15_2472
hypothetical protein
FBFL15_2490
hypothetical protein
FBFL15_2491
hypothetical protein
FBFL15_2492
hypothetical protein
FBFL15_2493
hypothetical protein
FBFL15_2494
hypothetical protein
FBFL15_2506
putative N6 adenine-specific DNA methyltransferase
FBFL15_2509
hypothetical protein
FBFL15_2510
putative N6 adenine-specific DNA methyltransferase
FBFL15_2511
hypothetical protein
FBFL15_2512
RhuM-like protein
FBFL15_2513
RhuM-like protein
FBFL15_2515
hypothetical protein
FBFL15_2516
putative 5 (3 )-deoxyribonucleotidase
FBFL15_2517
hypothetical protein
FBFL15_2518
hypothetical protein
FBFL15_2519
hypothetical protein
FBFL15_2521
putative transcriptional regulator
FBFL15_2522
hypothetical protein
FBFL15_2523
hypothetical protein
FBFL15_2524
hypothetical protein
FBFL15_2525
hypothetical protein
FBFL15_2526
hypothetical protein
FBFL15_2527
hypothetical protein
FBFL15_2531
hypothetical protein
FBFL15_2532
hypothetical protein
FBFL15_2534
AraC family transcriptional regulator
FBFL15_2581
hypothetical protein
FBFL15_2583
hypothetical protein
FBFL15_2584
AraC family transcriptional regulator
FBFL15_2585
hypothetical protein
FBFL15_2587
hypothetical protein
FBFL15_2588
hypothetical protein
FBFL15_2589
hypothetical protein
FBFL15_2605
hypothetical protein
FBFL15_2612
oligo-1,6-glucosidase
FBFL15_2613
hypothetical protein
FBFL15_2626
hypothetical protein
FBFL15_2627
arginase
FBFL15_2629
hypothetical protein
FBFL15_2634
hypothetical protein
FBFL15_2636
putative GNAT family acetyltransferase
FBFL15_2640
putative GNAT family acetyltransferase
FBFL15_2642
hypothetical protein
FBFL15_2644
hypothetical protein
FBFL15_2654
hypothetical protein
FBFL15_2656
hypothetical protein
FBFL15_2657
hypothetical protein
FBFL15_2658
putative transcriptional regulator
FBFL15_2660
putative pectinesterase
FBFL15_2661
glycoside hydrolase
FBFL15_2663
putative pectate lyase
FBFL15_2691
putative OLD family ATP-dependent endonuclease
FBFL15_2692
ATP-dependent DNA helicase PcrA
FBFL15_2696
putative CDP-alcohol phosphatidyltransferase
FBFL15_2697
putative phosphatidate cytidylyltransferase
FBFL15_2698
hypothetical protein
FBFL15_2711
putative OmpA family outer membrane protein
FBFL15_2712
putative adhesin
FBFL15_2715
LytTR family two component system response regulatory protein
FBFL15_2718
hypothetical protein
FBFL15_2719
hypothetical protein
FBFL15_2720
Small GTP-binding protein, Ras family
FBFL15_2721
putative hybrid two-component system sensor histidine kinase and response regulator receiver
FBFL15_2735
hypothetical protein
FBFL15_2736
hypothetical protein
FBFL15_2737
hypothetical protein
FBFL15_2738
hypothetical protein
FBFL15_2739
hypothetical protein
FBFL15_2740
hypothetical protein
FBFL15_2745
hypothetical protein
FBFL15_2746
hypothetical protein
FBFL15_2747
hypothetical protein
FBFL15_2748
hypothetical protein
FBFL15_2752
AraC family transcriptional regulator
FBFL15_2753
hypothetical protein
FBFL15_2757
hypothetical protein
FBFL15_2772
hypothetical protein
FBFL15_2773
hypothetical protein
FBFL15_2780
putative bacteriophage Gp25 protein
FBFL15_2781
hypothetical protein
FBFL15_2783
hypothetical protein
FBFL15_2787
hypothetical protein
FBFL15_2788
hypothetical protein
FBFL15_2789
putative twin-arginine translocation pathway signal protein
FBFL15_2790
hypothetical protein
FBFL15_2791
hypothetical protein
FBFL15_2792
hypothetical protein
FBFL15_2793
hypothetical protein
FBFL15_2794
hypothetical protein
FBFL15_2795
hypothetical protein
FBFL15_2796
hypothetical protein
FBFL15_2797
hypothetical protein
FBFL15_2798
hypothetical protein
FBFL15_2799
hypothetical protein
FBFL15_2800
hypothetical protein
FBFL15_2802
hypothetical protein
FBFL15_2803
hypothetical protein
FBFL15_2804
hypothetical protein
FBFL15_2805
hypothetical protein
FBFL15_2806
hypothetical protein
FBFL15_2807
hypothetical protein
FBFL15_2808
Vgr family protein
FBFL15_2810
hypothetical protein
FBFL15_2812
hypothetical protein
FBFL15_2814
hypothetical protein
FBFL15_2815
hypothetical protein
FBFL15_2817
hypothetical protein
FBFL15_2819
hypothetical protein
FBFL15_2823
hypothetical protein
FBFL15_2824
hypothetical protein
FBFL15_2826
hypothetical protein
FBFL15_2830
hypothetical protein
FBFL15_2833
putative lipoprotein
FBFL15_2834
hypothetical protein
FBFL15_2835
Vgr family protein
FBFL15_2840
hypothetical protein
FBFL15_2842
hypothetical protein
FBFL15_2844
hypothetical protein
FBFL15_2846
hypothetical protein
FBFL15_2848
hypothetical protein
FBFL15_2850
hypothetical protein
FBFL15_2851
hypothetical protein
FBFL15_2852
hypothetical protein
FBFL15_2855
hypothetical protein
FBFL15_2856
hypothetical protein
FBFL15_2857
hypothetical protein
FBFL15_2858
Vgr family protein
FBFL15_2859
hypothetical protein
FBFL15_2860
hypothetical protein
FBFL15_2861
hypothetical protein
FBFL15_2862
Rhs family protein
FBFL15_2863
hypothetical protein
FBFL15_2865
hypothetical protein
FBFL15_2870
hypothetical protein
FBFL15_2871
hypothetical protein
FBFL15_2873
hypothetical protein
FBFL15_2875
hypothetical protein
FBFL15_2877
hypothetical protein
FBFL15_2879
hypothetical protein
FBFL15_2881
hypothetical protein
FBFL15_2883
hypothetical protein
FBFL15_2885
hypothetical protein
IDENTICAL PARALOGS:
FBFL15_2894
hypothetical protein
FBFL15_2887
hypothetical protein
FBFL15_2889
hypothetical protein
FBFL15_2891
hypothetical protein
FBFL15_2896
hypothetical protein
FBFL15_2898
hypothetical protein
FBFL15_2900
hypothetical protein
FBFL15_2902
hypothetical protein
FBFL15_2903
hypothetical protein
FBFL15_2907
hypothetical protein
FBFL15_2908
hypothetical protein
FBFL15_2909
RNA-directed DNA polymerase
FBFL15_2915
hypothetical protein
FBFL15_2918
hypothetical protein
FBFL15_2919
hypothetical protein
FBFL15_2923
hypothetical protein
FBFL15_2929
hypothetical protein
FBFL15_2930
hypothetical protein
FBFL15_2931
hypothetical protein
FBFL15_2932
hypothetical protein
FBFL15_2933
hypothetical protein
FBFL15_2934
hypothetical protein
FBFL15_2935
hypothetical protein
FBFL15_2936
transcriptional regulator
FBFL15_2947
hypothetical protein
FBFL15_2950
hypothetical protein
FBFL15_2951
AraC family transcriptional regulator
FBFL15_2952
hypothetical protein
FBFL15_2953
hypothetical protein
FBFL15_2962
putative type II restriction endonuclease
FBFL15_2963
Type II modification methyltransferase HpaII
FBFL15_2964
hypothetical protein
FBFL15_2965
carbonic anhydrase family lipoprotein
FBFL15_2966
hypothetical protein
FBFL15_2970
thioredoxin
FBFL15_2975
putative transcriptional regulator
FBFL15_2976
hypothetical protein
FBFL15_2977
hypothetical protein
FBFL15_2978
hypothetical protein
FBFL15_2991
hypothetical protein
FBFL15_2994
hypothetical protein
FBFL15_2995
hypothetical protein
FBFL15_2996
putative hybrid periplasmic ligand-binding sensor and transcriptional regulator, LytR/AlgR family
FBFL15_2997
hypothetical protein
FBFL15_3016
hypothetical protein
FBFL15_3018
putative mannosyltransferase
FBFL15_3019
hypothetical protein
FBFL15_3020
putative lipoprotein
FBFL15_3021
hypothetical protein
FBFL15_3022
hypothetical protein
FBFL15_3023
putative methyltransferase
FBFL15_3025
hypothetical protein
FBFL15_3026
putative polysaccharide biosynthesis protein
FBFL15_3027
putative glycosyl transferase
FBFL15_3029
two component system sensor histidine kinase
FBFL15_3030
hypothetical protein
FBFL15_3031
hypothetical protein
FBFL15_3032
hypothetical protein
FBFL15_3033
hypothetical protein
FBFL15_3036
hypothetical protein
FBFL15_3037
hypothetical protein
FBFL15_3038
hypothetical protein
FBFL15_3039
hypothetical protein
FBFL15_3043
AraC family transcriptional regulator
FBFL15_3049
putative lipoprotein
FBFL15_3064
hypothetical protein
FBFL15_3065
hypothetical protein
FBFL15_3066
hypothetical protein
FBFL15_3069
hypothetical protein
FBFL15_p0001
Plasmid replication initiation protein
FBFL15_p0002
Hypothetical protein
FBFL15_p0003
Mobilization protein
FBFL15_p0004
Protein of unknown function. Probable antitoxin.
FBFL15_p0005
Addiction module toxin, Txe/YoeB family

## Sheet: Unique toF.psychrophilumJIP0286
Unique genes to F.psychrophilum JIP 0286 genome
Flavobacterium_psychrophilum_JIP_02_86
FP0006
Protein of unknown function precursor; putative adhesin
FP0016
Putative adhesin precursor SprB
FP0027
Probable type I endonuclease-methyltransferase fusion protein
FP0028
hypothetical protein
FP0029
Hypothetical protein
FP0039
Probable ribosomal-protein-amino-adic N-acetyltransferase
FP0040
Hypothetical protein precursor
FP0056
Hypothetical protein
FP0057
hypothetical protein
FP0065
hypothetical protein
FP0069
hypothetical protein
FP0073
Protein of unknown function precursor
FP0074
hypothetical protein
FP0075
Probable lipoprotein precursor
FP0091
Hypothetical protein
FP0096
Probable lipoprotein precursor
FP0097
Flavomodulin
FP0102
Putative plasmid stabilization system protein
FP0103
Hypothetical protein
FP0116
hypothetical protein
FP0117
Hypothetical protein
FP0118
Hypothetical protein
FP0121
Putative outer membrane protein precursor
FP0134
Hypothetical protein
FP0151
Probable phospholipid N-methyltransferase
FP0158
hypothetical protein
FP0166
Probable cell surface protein (Leucine-rich repeat protein) precursor
FP0167
Probable cell surface protein (Leucine-rich repeat protein) precursor
FP0169
Probable cell surface protein (Leucine-rich repeat protein) precursor
FP0170
Probable cell surface protein (Leucine-rich repeat protein) precursor
FP0171
Probable cell surface protein (Leucine-rich repeat protein) precursor
FP0172
Probable cell surface protein (Leucine-rich repeat protein) precursor
FP0173
Probable cell surface protein (Leucine-rich repeat protein) precursor
FP0174
Probable cell surface protein (Leucine-rich repeat protein) precursor
FP0175
Probable cell surface protein (Leucine-rich repeat protein) precursor
FP0176
Probable cell surface protein (Leucine-rich repeat protein) precursor
FP0177
Probable cell surface protein (Leucine-rich repeat protein) precursor
FP0178
Probable cell surface protein (Leucine-rich repeat protein) precursor
FP0179
Probable cell surface protein (Leucine-rich repeat protein) precursor
FP0180
Probable cell surface protein (Leucine-rich repeat protein) precursor
FP0214
Hypothetical protein
FP0215
Protein of unknown function precursor
FP0216
Protein of unknown function precursor
FP0235
Hypothetical protein
FP2503
Hypothetical protein
FP0244
Hypothetical protein
FP0245
DNA-damage-inducible protein D
FP0253
Probable transcriptional regulator, AraC family
FP0254
hypothetical protein
FP2516
Transposase IS3 family
IDENTICAL PARALOGS:
FP2522
Transposase IS3 family
FP2548
Transposase IS3 family
FP2564
Transposase IS3 family
FP2567
Transposase IS3 family
FP2572
Transposase IS3 family
FP0264
Hypothetical protein
FP0265
Probable outer membrane protein precursor
FP0278
hypothetical protein
FP0280
Probable M36 fungalysin family metalloprotease precursor
FP2518
Transposase IS982 family
IDENTICAL PARALOGS:
FP2533
Transposase IS982 family
FP2557
Transposase IS982 family
FP0296
Probable outer membrane efflux protein precursor
FP0306
hypothetical protein
FP0312
Hypothetical protein
FP0317
Putative transcriptional regulator
FP0318
Hypothetical protein
FP2519
Protein of unknown function precursor; putative adhesin
FP1165
Benzil reductase YueD
FP1126
hypothetical protein
FP1124
Hypothetical protein
FP1122
hypothetical protein
FP1116
hypothetical protein
FP1115
Probable transmembrane protein of unknown function
FP1111
Cyanophycin synthetase
FP1110
Cyanophycinase
FP1109
Asparaginase 2
FP1104
Putative sensor (PAS) domain for methyl-accepting chemotaxis sensory transducer
FP1103
Major facilitator superfamily (MFS) permease
FP1102
hypothetical protein
FP1088
Probable methyltransferase
FP1086
Hypothetical protein
FP1085
hypothetical protein
FP1084
hypothetical protein
FP1083
Hypothetical protein
FP1516
Two-component system sensor histidine kinase
FP1515
hypothetical protein
FP1514
hypothetical protein
FP1503
hypothetical protein
FP2520
Transposase IS256 family
IDENTICAL PARALOGS:
FP2538
Transposase IS256 family
FP2560
Transposase IS256 family
FP1494
Probable transmembrane protein of unknown function
FP1492
hypothetical protein
FP1483
hypothetical protein
FP1482
hypothetical protein
FP1481
hypothetical protein
FP1479
Protein of unknown function precursor
FP1478
Probable lipoprotein precursor
FP1477
Probable lipoprotein precursor
FP1468
hypothetical protein
FP1413
Probable sugar O-acetyltransferase
FP1412
Probable sugar O-acetyltransferase
FP1410
hypothetical protein
FP1401
Hypothetical lipoprotein precursor
FP0483
hypothetical protein
FP0484
hypothetical protein
FP0485
hypothetical protein
FP0486
Protein of unknown function. Probable truncated protein
FP0487
Putative mobilization protein, TraG family
FP2523
Transposase IS256 family
IDENTICAL PARALOGS:
FP2558
Transposase IS256 family
FP2568
Transposase IS256 family
FP2578
Transposase IS256 family
FP2584
Transposase IS256 family
FP0488
Hypothetical protein
FP0489
Probable mobilization protein BmgA
FP0490
Probable mobilization protein BmgB
FP2524
Putative excision protein of mobilizable transposon TraP
FP0491
hypothetical protein
FP0492
Hypothetical protein
FP0493
Hypothetical protein
FP0494
hypothetical protein
FP2525
Probable transposase
FP0495
hypothetical protein
FP0497
Probable ribosomal-protein-amino-adic N-acetyltransferase
FP0547
hypothetical protein
FP2509
Hypothetical protein
FP0551
Probable transcriptional regulator
FP0552
hypothetical protein
FP0553
hypothetical protein
FP0554
hypothetical protein
FP2527
Transposase IS982 family
IDENTICAL PARALOGS:
FP2535
Transposase IS982 family
FP2582
Transposase IS982 family
FP2528
Transposase IS3 family
FP0557
hypothetical protein
FP0559
Hypothetical protein precursor
FP0560
Hypothetical protein
FP0561
hypothetical protein
FP0562
hypothetical protein
FP0563
hypothetical protein
FP0570
Probable transmembrane protein of unknown function
FP0576
Hypothetical protein
FP0591
Probable transmembrane protein of unknown function
FP0592
Hypothetical protein
FP0593
hypothetical protein
FP0594
Hypothetical protein
FP0595
Protein of unknown function precursor; putative adhesin
FP0596
hypothetical protein
FP0609
hypothetical protein
FP0617
hypothetical protein
FP0625
Hypothetical protein
FP0626
Hypothetical protein
FP0627
hypothetical protein
FP0628
Hypothetical protein
FP0629
Hypothetical protein
FP0634
GTP cyclohydrolase I
FP0647
hypothetical protein
FP0648
hypothetical protein
FP0679
Probable transcriptional regulator
FP0684
Probable outer membrane protein precursor, OmpA family
FP0688
Protein of unknown function precursor; putative adhesin
FP0689
Protein of unknown function precursor
FP0705
hypothetical protein
FP0710
Two-component system sensor histidine kinase
FP0711
Probable lipoprotein precursor
FP0712
Hypothetical lipoprotein precursor
FP0714
Hypothetical protein, putative pseudogene
FP0731
Protein of unknown function precursor
FP0737
hypothetical protein
FP0740
hypothetical protein
FP0759
Probable transmembrane protein of unknown function
FP0760
hypothetical protein
FP2534
Probable transposase
FP0774
hypothetical protein
FP0775
Hypothetical protein
FP0776
Putative phage tail protein
FP0777
Hypothetical protein
FP0778
hypothetical protein
FP0779
Hypothetical protein
FP0780
Hypothetical protein precursor
FP0781
Hypothetical protein
FP0782
hypothetical protein
FP0783
Hypothetical protein
FP0784
hypothetical protein
FP0785
hypothetical protein
FP0786
hypothetical protein
FP0787
hypothetical protein
FP0788
Hypothetical protein
FP0789
Hypothetical protein
FP0790
Hypothetical protein
FP0791
Hypothetical protein
FP0792
hypothetical protein
FP0793
hypothetical protein
FP0794
hypothetical protein
FP0795
hypothetical protein
FP0796
Hypothetical protein
FP0797
hypothetical protein
FP0798
Hypothetical protein
FP0799
Probable transcriptional regulator, XRE family
FP0800
Protein of unknown function IbrA
FP0803
Hypothetical protein
FP0805
hypothetical protein
FP0806
hypothetical protein
FP0807
hypothetical protein
FP0808
Putative S49 family serine protease
FP0809
hypothetical protein
FP0810
N-acetylmuramoyl-L-alanine amidase
FP0811
Hypothetical protein
FP0812
Hypothetical protein
FP0813
Hypothetical protein
FP0814
hypothetical protein
FP0815
hypothetical protein
FP0816
hypothetical protein
FP0817
hypothetical protein
FP0818
Hypothetical protein
FP0819
Hypothetical protein
FP0820
Hypothetical protein
FP0821
Hypothetical protein
FP0822
hypothetical protein
FP0823
Hypothetical protein
FP0824
Hypothetical protein
FP0825
Hypothetical protein
FP0826
Hypothetical protein
FP0827
Hypothetical protein
FP0828
Hypothetical protein
FP0829
hypothetical protein
FP0830
Hypothetical protein
FP0831
Probable transcriptional regulator, LuxR family
FP0832
Hypothetical protein
FP0833
Hypothetical protein
FP0846
Hypothetical protein
FP0847
hypothetical protein
FP0848
hypothetical protein
FP0850
Probable transcriptional regulator, AraC family
FP0851
Probable TonB-dependent outer membrane receptor precursor
FP0852
Hypothetical protein
FP0855
Probable two-component system response regulatory protein
FP0856
Probable two-component system sensor histidine kinase
FP0857
Putative DNA binding protein
FP0858
Probable type II modification methyltransferase
FP0859
hypothetical protein
FP0865
Probable aminotransferase
FP0866
hypothetical protein
FP0872
Putative endonuclease
FP0879
Protein of unknown function precursor
FP0886
Probable S41 family peptidase precursor
FP0889
Probable transmembrane protein of unknown function
FP2536
Transposase ISNCY family
FP1071
hypothetical protein
FP2540
Transposase IS30 family
FP1059
Adenine deaminase
FP1057
Hypothetical protein
FP1050
Hypothetical protein
FP1046
Hypothetical protein
FP1035
hypothetical protein
FP1017
Two-component system sensor histidine kinase
FP0999
hypothetical protein
FP0998
Probable myosin-crossreactive antigen
FP0997
3-hydroxyacyl-CoA dehydrogenase family protein
FP0994
Probable transcriptional regulator, AraC family
FP0989
Protein of unknown function precursor
FP0987
hypothetical protein
FP0984
Probable transcriptional regulator, AraC family
FP0983
Probable TonB-dependent outer membrane receptor precursor
FP0971
Hypothetical protein
FP0967
Hypothetical protein
FP2510
Hypothetical protein
FP0941
Hypothetical protein
FP0934
Probable universal stress protein, UspA family
FP0930
Hypothetical protein
FP0920
Cytochrome c oxidase family protein
FP0919
Cytochrome c oxidase family protein
FP0918
hypothetical protein
FP0917
Cytochrome c family protein
FP0916
Probable transcriptional regulator, AraC family
FP0915
hypothetical protein
FP0911
hypothetical protein
FP0907
Hypothetical protein precursor
FP0905
hypothetical protein
FP0902
Peptidase, M48 family
FP0901
Protein of unknown function precursor
FP1524
Probable CRISPR-associated (Cas) protein. csn1 family, subtype Nmeni
FP1527
hypothetical protein
FP1528
Hypothetical protein
FP1529
Hypothetical protein
FP1530
hypothetical protein
FP1533
hypothetical protein
FP1534
hypothetical protein
FP1535
hypothetical protein
FP1536
hypothetical protein
FP1537
hypothetical protein
FP1542
Hypothetical protein
FP1545
Hypothetical protein
FP1546
hypothetical protein
FP1549
hypothetical protein
FP1550
Hypothetical protein
FP1551
Hypothetical protein
FP1553
hypothetical protein
FP1554
hypothetical protein
FP1555
Hypothetical protein
FP1556
hypothetical protein
FP1557
hypothetical protein
FP1558
Hypothetical protein
FP1559
hypothetical protein
FP1560
hypothetical protein
FP1561
hypothetical protein
FP1562
Predicted ATP-dependent endonuclease of the OLD family
FP1563
hypothetical protein
FP1564
hypothetical protein
FP1565
hypothetical protein
FP1566
Probable modification methyltransferase
FP1567
Probable endonuclease-methyltransferase fusion protein
FP1569
hypothetical protein
FP1571
hypothetical protein
FP1573
Hypothetical protein
FP1574
Hypothetical protein
FP1575
Hypothetical protein
FP1576
Hypothetical protein
FP1577
hypothetical protein
FP1578
hypothetical protein
FP1579
Putative thioesterase
FP1580
3-methyl-2-oxobutanoate hydroxymethyltransferase panB2
FP1581
Putative ATP/GTP-binding protein precursor
FP1582
2-dehydropantoate 2-reductase
FP1584
Hypothetical protein
FP1586
Probable acetyl-CoA acetyltransferase
FP1597
Hypothetical protein
FP1599
Probable arsenate reductase (glutaredoxin)
FP1611
Hypothetical protein precursor
FP1629
hypothetical protein
FP1637
Protein of unknown function WbhW
FP1639
Glycosyl transferase, group 1 family protein
FP1641
GDP-4-dehydro-D-rhamnose reductase
FP1642
Glycosyl transferase, group 2 family protein
FP1646
CDP-alcohol phosphatidyltransferase class-I family protein
FP1662
Protein of unknown function precursor; putative adhesin
FP1671
hypothetical protein
FP2633
Potassium-transporting ATPase F subunit
FP1703
hypothetical protein
FP1719
Probable protein-methionine-S-oxide reductase MrsB2
FP1731
Esterase/lipase/thioesterase family protein precursor
FP1757
Probable transcriptional regulator, AraC family
FP1758
hypothetical protein
FP1759
Hypothetical protein
FP1760
Protein of unknown function precursor
FP1781
Probable ferredoxin
FP1803
Hypothetical protein
FP1824
Hypothetical protein
FP1830
Protein of unknown function precursor; putative adhesin
FP1843
Hypothetical protein
FP1844
Hypothetical protein
FP1845
Hypothetical protein
FP1846
Probable transmembrane protein of unknown function
FP1859
hypothetical protein
FP1878
hypothetical protein
FP1879
Protein of unknown function related to arylsulfatase regulator (Fe-S oxidoreductase)
FP1880
Hypothetical protein
FP1881
Hypothetical protein
FP1917
Hypothetical protein
FP1918
Hypothetical protein
FP1938
Putative plasmid stabilization system protein
FP1939
Hypothetical protein
FP1947
hypothetical protein
FP1948
hypothetical protein
FP1949
hypothetical protein
FP1951
hypothetical protein
FP1959
Protein of unknown function precursor; putative adhesin
FP1976
hypothetical protein
FP1977
Protein of unknown function precursor
FP1978
Gliding motility protein RemH precursor
FP1997
Asparagine synthetase [glutamine-hydrolyzing]
FP2031
Hypothetical protein
FP2076
Probable transmembrane protein of unknown function; putative anti ECF-type sigma factor
FP2137
Probable modification methyltransferase
IDENTICAL PARALOGS:
FP2147
Probable modification methyltransferase
FP2138
Protein of unknown function precursor
FP2139
Hypothetical lipoprotein precursor
FP2140
hypothetical protein
FP2141
Major facilitator superfamily (MFS) permease
FP2142
hypothetical protein
FP2143
Hypothetical protein
FP2144
Hypothetical protein
FP2145
Hypothetical protein
FP2146
Hypothetical protein
FP2148
Hypothetical protein
IDENTICAL PARALOGS:
FP2187
Hypothetical protein
FP2149
Probable type II restriction endonuclease
FP2150
Probable type II modification methyltransferase
FP2151
Probable transmembrane protein of unknown function
FP2152
Probable transmembrane protein of unknown function
FP2153
Hypothetical lipoprotein precursor
FP2154
Protein of unknown function; putative pseudogene, C-terminal region
FP2155
Protein of unknown function; putative pseudogene, N-terminal region
FP2156
Putative transporter
FP2157
Hypothetical protein
FP2158
hypothetical protein
FP2159
hypothetical protein
FP2160
hypothetical protein
FP2161
hypothetical protein
FP2162
Protein of unknown function precursor
FP2163
Hypothetical protein
FP2165
Two-component system response regulatory protein, LytTR family
FP2170
hypothetical protein
FP2171
hypothetical protein
FP2172
hypothetical protein
FP2173
hypothetical protein
FP2175
Hypothetical protein
FP2177
hypothetical protein
FP2178
Probable phage protein
FP2179
hypothetical protein
FP2569
Transposase IS1182 family
FP2180
hypothetical protein
FP2181
hypothetical protein
FP2182
Probable penicillin-binding protein precursor
FP2570
Transposase IS1182 family
FP2183
hypothetical protein
FP2184
Hypothetical protein
FP2185
hypothetical protein
FP2188
hypothetical protein
FP0451
hypothetical protein
FP0439
Probable transmembrane protein of unknown function
FP0425
hypothetical protein
FP0402
Protein of unknown function. Putative N-acetylmuramoyl-L-alanine amidase
FP0392
hypothetical protein
FP0391
hypothetical protein
FP0390
SOS mutagenesis; error-prone repair; processed to UmuD'; forms complex with UmuC
FP0388
Hypothetical protein
FP0387
hypothetical protein
FP0386
Hypothetical protein
FP0385
Hypothetical protein
FP2579
Probable transposase
FP0383
Hypothetical protein
FP0360
Probable phosphate-selective porin precursor
FP0349
hypothetical protein
FP0340
Putative carboxypeptidase
FP0332
Hypothetical protein
FP0331
hypothetical protein
FP0330
Protein of unknown function precursor
FP2513
Protein of unknown function precursor; putative adhesin
FP1173
Hypothetical protein
FP1195
Probable DNA polymerase III, epsilon subunit
FP1203
Hypothetical protein precursor
FP1212
hypothetical protein
FP1223
Probable ion transporter
FP1224
hypothetical protein
FP1226
hypothetical protein
FP1227
Probable transcriptional regulator, XRE family
FP1230
hypothetical protein
FP1231
Hypothetical protein
FP1243
Probable peptidase
FP1253
Hexapeptide transferase family protein
FP1259
hypothetical protein
FP1261
Glycosyl transferase, group 2 family protein
FP1262
Glycosyl transferase, group 4 family protein
FP1263
Probable transmembrane protein of unknown function
FP1264
Glycosyl transferase, group 2 family protein
FP1265
Glycosyl transferase, group 1 family protein
FP1268
hypothetical protein
FP1271
Protein of unknown function precursor
FP1272
Hypothetical lipoprotein precursor
FP1273
Hypothetical protein precursor
FP1279
Putative acetyltransferase
FP1280
hypothetical protein
FP1281
Probable nucleoside-diphosphate-sugar epimerase
FP1282
Probable carbamoyl-phosphate synthase
FP1287
Putative sugar epimerase
FP1289
Probable rhamnosyl transferase
FP1290
hypothetical protein
FP1291
Probable polysaccharide export protein
FP1292
Probable transmembrane protein of unknown function
FP1305
Hypothetical protein
FP1306
hypothetical protein
FP1310
Putative outer membrane protein
FP1365
Tryptophan repeat gene family protein
FP1368
hypothetical protein
FP1375
Probable transmembrane protein of unknown function
FP1376
Glycosyl transferase, group 2 family protein
FP1380
hypothetical protein
FP2201
Hypothetical protein precursor
FP2202
hypothetical protein
FP2226
Hypothetical protein precursor
FP2236
Hypothetical protein precursor
FP2244
Protein of unknown function precursor; putative adhesin
FP2266
hypothetical protein
FP2281
hypothetical protein
FP2585
Probable transposase
FP2293
hypothetical protein
FP2294
hypothetical protein
FP2295
hypothetical protein
FP2296
hypothetical protein
FP2297
Putative bacterial general secretion pathway protein
FP2298
Putative bacterial general secretion pathway protein
FP2299
Putative bacterial general secretion pathway protein D precursor
FP2301
Putative bacterial general secretion pathway protein
FP2303
Probable outer membrane protein precursor, OmpH family
FP2304
Probable lipoprotein precursor
FP2305
Hypothetical protein precursor
FP2306
hypothetical protein
FP2307
Protein of unknown function precursor
FP2308
Protein of unknown function precursor
FP2309
hypothetical protein
FP2310
Protein of unknown function precursor; putative adhesin
FP2311
Hypothetical lipoprotein precursor
FP2312
hypothetical protein
FP2313
hypothetical protein
FP2314
hypothetical protein
FP2315
hypothetical protein
FP2316
Hypothetical protein precursor
FP2318
hypothetical protein
FP2319
Hypothetical protein
FP2320
Hypothetical protein
FP2322
hypothetical protein
FP2323
hypothetical protein
FP2324
hypothetical protein
FP2340
Hypothetical protein
FP2343
Hypothetical protein
FP2344
Hypothetical protein
FP2346
Glyoxalase family protein
FP2353
Probable membrane-associated esterase
FP2356
Hypothetical protein
FP2388
Probable lipoprotein precursor
FP2398
Hypothetical protein
FP2413
Protein of unknown function precursor; putative adhesin
FP2424
Probable lipoprotein precursor
FP2425
Probable lipoprotein precursor
FP2428
Probable transmembrane protein of unknown function
FP2436
Hypothetical protein
FP2443
Esterase/lipase/thioesterase family protein
FP2444
Hypothetical protein
FP2445
Hypothetical protein
FP2447
Protein of unknown function. Probable antitoxin.
FP2448
hypothetical protein
FP2453
Major facilitator superfamily (MFS) permease
FP2454
Putative siderophore biosynthesis protein
FP2455
hypothetical protein
FP2487
hypothetical protein

## Sheet: Unique to F. indicum GPTSA100_9
Unique genes to F. indicum GPTSA100-9 genome
Flavobacterium indicum GPTSA100_9
KQS_00040
hypothetical protein
KQS_00230
hypothetical protein
KQS_00270
penicillin-binding protein
KQS_00335
hypothetical protein
KQS_00360
BatE protein
KQS_00375
hypothetical protein
KQS_00390
hypothetical protein
KQS_00395
hypothetical protein
KQS_00400
hypothetical protein
KQS_00410
hypothetical protein
KQS_00420
hypothetical protein
KQS_00425
hypothetical protein
KQS_00430
hypothetical protein
KQS_00435
hypothetical protein
KQS_00440
hypothetical protein
KQS_00495
hypothetical protein
KQS_00500
hypothetical protein
KQS_00505
bacteriophage protein Gp37/Gp68
KQS_00510
hypothetical protein
KQS_00515
hypothetical protein
KQS_00520
hypothetical protein
KQS_00525
hypothetical protein
KQS_00530
hypothetical protein
KQS_00555
hypothetical protein
KQS_00560
hypothetical protein
KQS_00565
hypothetical protein
KQS_00590
Transposase IS3 family
IDENTICAL PARALOGS:
KQS_07710
Transposase IS3 family
KQS_07820
Transposase IS3 family
KQS_08065
Transposase IS3 family
KQS_00610
hypothetical protein
KQS_00700
hypothetical protein
KQS_00705
hypothetical protein
KQS_00710
hypothetical protein
KQS_00715
hypothetical protein
KQS_00720
hypothetical protein
KQS_00725
hypothetical protein
KQS_00825
hypothetical protein
KQS_00860
DNA-binding protein
KQS_00865
hypothetical protein
KQS_00870
hypothetical protein
KQS_00875
hypothetical protein
KQS_00885
DNA-binding protein, putative phage transcription regulator
KQS_00890
hypothetical protein
KQS_00900
hypothetical protein
KQS_00915
hypothetical protein
KQS_00925
Rhs family protein
KQS_00935
hypothetical protein
KQS_00940
hypothetical protein
KQS_00945
Helicase
KQS_00950
hypothetical protein
KQS_00965
bifunctional protein: peptidase S8/S53 and putative adhesin
KQS_00970
bifunctional lipoprotein precursor: glycosyl hydrolase and putative adhesin
KQS_00995
putative HlyD-family transporter
KQS_01005
lipoprotein precursor
KQS_01010
hypothetical protein
KQS_01015
hypothetical protein
KQS_01020
hypothetical protein
KQS_01025
hypothetical protein
KQS_01030
hypothetical protein
KQS_01035
hypothetical protein
KQS_01040
hypothetical protein
KQS_01125
hypothetical protein
KQS_01130
hypothetical protein
KQS_01135
hypothetical protein
KQS_01140
transcriptional regulator, AraC family
KQS_01170
hypothetical protein
KQS_01205
hypothetical protein
KQS_01210
hypothetical protein
KQS_01215
hypothetical protein
KQS_01220
hypothetical protein
KQS_01235
acyl carrier protein
KQS_01240
dehydratase
KQS_01245
TonB-dependent outer membrane receptor precursor
KQS_01260
hypothetical protein
KQS_01270
hypothetical protein
KQS_01295
hypothetical protein
KQS_01310
hypothetical protein
KQS_01315
hypothetical protein
KQS_01320
hypothetical protein
KQS_01325
hypothetical protein
KQS_01330
hypothetical protein
KQS_01335
hypothetical protein
KQS_01340
Transposase IS110 family
KQS_01345
hypothetical protein
KQS_01350
sensor protein precursor
IDENTICAL PARALOGS:
KQS_05115
sensor protein precursor
KQS_01355
hypothetical protein
KQS_01375
hypothetical protein
KQS_01380
hypothetical protein
KQS_01390
hypothetical protein
KQS_01395
hypothetical protein
IDENTICAL PARALOGS:
KQS_05070
hypothetical protein
KQS_01400
Endonuclease/Exonuclease/phosphatase family protein
KQS_01405
hypothetical protein
KQS_01410
hypothetical protein
IDENTICAL PARALOGS:
KQS_04950
hypothetical protein
KQS_05130
hypothetical protein
KQS_01415
hypothetical protein
KQS_01420
hypothetical protein
IDENTICAL PARALOGS:
KQS_05055
hypothetical protein
KQS_05080
hypothetical protein
KQS_01425
hypothetical protein
IDENTICAL PARALOGS:
KQS_05065
hypothetical protein
KQS_05075
hypothetical protein
KQS_05095
hypothetical protein
KQS_05125
hypothetical protein
KQS_01430
hypothetical protein
KQS_01465
hypothetical protein
KQS_01490
hypothetical protein
KQS_01505
hybrid two-component system sensor histidine kinase and response regulator receiver
KQS_01535
hypothetical protein
KQS_01555
hypothetical protein
KQS_01610
hypothetical protein
KQS_01615
bifunctional protein Monooxygenase/ dehydrogenase
KQS_01620
hypothetical protein
KQS_01625
Acetate--CoA ligase
KQS_01635
thioesterase
KQS_01640
nitrilase
KQS_01645
gentisate 1,2-dioxygenase
KQS_01655
Asp/Glu racemase family protein
KQS_01725
hypothetical protein
KQS_01735
hypothetical protein
KQS_01740
hypothetical protein
KQS_01745
hypothetical protein
KQS_01755
hypothetical protein
KQS_01760
hypothetical protein
KQS_01765
hypothetical protein
KQS_01875
hypothetical protein
KQS_01940
outer membrane protein precursor
KQS_01970
outer membrane protein precursor, OmpA family
KQS_02035
hypothetical protein
KQS_02055
hypothetical protein
KQS_02060
Two-component system response regulatory protein, LytTR family
KQS_02065
Two-component system sensor histidine kinase
KQS_02070
hypothetical protein
KQS_02145
lipoprotein precursor
KQS_02260
asparagine synthetase
KQS_02275
outer membrane protein precursor
KQS_02280
hypothetical protein
KQS_02290
Glycoside hydrolase precursor family 2
KQS_02320
hypothetical protein
KQS_02365
hypothetical protein
KQS_02405
hypothetical protein
KQS_02415
hypothetical protein
KQS_02465
hypothetical protein
KQS_02470
hypothetical protein
KQS_02520
GTP cyclohydrolase I
KQS_02535
hypothetical protein
KQS_02550
hypothetical protein
KQS_02575
hypothetical protein
KQS_02585
Two-component system sensor histidine kinase
KQS_02590
hypothetical protein
KQS_02635
hypothetical protein
KQS_02650
hypothetical protein
KQS_02675
hypothetical protein
KQS_02725
hypothetical protein
KQS_02755
hypothetical protein
KQS_02770
hypothetical protein
KQS_02775
hypothetical protein
KQS_02995
hypothetical protein
KQS_03110
hypothetical protein
KQS_03220
hypothetical protein
KQS_03250
hypothetical protein
KQS_03285
putative lipopolysaccharide biosynthesis protein
KQS_03290
hypothetical protein
KQS_03295
Glycosyl transferase, group 1 family protein
KQS_03300
Glycosyl transferase, group 1 family protein
KQS_03305
hypothetical protein
KQS_03310
Glycosyltransferase family 4 protein
KQS_03340
putative acetyltransferase
KQS_03370
ABC-type transport system, ATPase and permease components
KQS_03380
hypothetical protein
KQS_03385
hypothetical protein
KQS_03390
hypothetical protein
KQS_03395
N-acetylneuraminate synthase
KQS_03400
UDP-N-acetylglucosamine 2-epimerase
KQS_03405
N-acylneuraminate cytidylyltransferase
KQS_03410
asparagine synthetase
KQS_03435
hypothetical protein
KQS_03440
hypothetical protein
KQS_03445
Glycosyl transferase, group 2 family protein
KQS_03470
hypothetical protein
KQS_03475
hypothetical protein
KQS_03535
hypothetical protein
KQS_03565
lipoprotein precursor
KQS_03575
hypothetical protein
KQS_03665
hypothetical protein
KQS_03670
ABC-type transport system, ATPase component
KQS_03675
hypothetical protein
KQS_03725
hypothetical protein
KQS_03750
hypothetical protein
KQS_03805
lipoprotein precursor
KQS_03915
lipoprotein precursor
KQS_03925
hypothetical protein
KQS_03930
Two-component system response regulatory protein
KQS_03960
hypothetical protein
KQS_03965
Dienelactone hydrolase family protein precursor
KQS_03995
hypothetical protein
KQS_04000
hypothetical protein
KQS_04005
hypothetical protein
KQS_04085
hypothetical protein
KQS_04090
hypothetical protein
KQS_04095
hypothetical protein
KQS_04115
hypothetical protein
KQS_04120
hypothetical protein
KQS_04165
hypothetical protein
KQS_04205
hypothetical protein
KQS_04245
putative hybrid glycoside hydrolase, group 92(-20) family protein precursor
KQS_04300
hypothetical protein
KQS_04320
hypothetical protein
KQS_04325
hybrid two-component system sensor histidine kinase and response regulator receiver
KQS_04425
hypothetical protein
KQS_04430
hypothetical protein
KQS_04455
Glutaminase
KQS_04465
hydrolase (HAD superfamily)
KQS_04530
hypothetical protein
KQS_04610
hypothetical protein
KQS_04705
membrane sulfatase
KQS_04760
hypothetical protein
KQS_04765
hypothetical protein
KQS_04770
hypothetical protein
KQS_04775
hypothetical protein
KQS_04780
Sialic acid synthase (N-acetylneuraminic acid synthetase)
KQS_04785
Acyl-CoA N-acyltransferase
KQS_04790
hypothetical protein
KQS_04795
hypothetical protein
KQS_04800
PLP-dependent aminotransferase, probably involved in biosynthesis of cell surface polysaccharide
KQS_04870
hypothetical protein
KQS_04875
hypothetical protein
KQS_04880
hypothetical protein
KQS_04890
hypothetical protein
KQS_04900
hypothetical protein
KQS_04905
hypothetical protein
KQS_04910
Transposase IS110 family
KQS_04915
hypothetical protein
KQS_04920
hypothetical protein
KQS_04925
lipoprotein precursor
KQS_04930
Transposase IS110 family
IDENTICAL PARALOGS:
KQS_05015
Transposase IS110 family
KQS_05045
Transposase IS110 family
KQS_04935
hypothetical protein
KQS_04940
hypothetical protein
KQS_04945
hypothetical protein
KQS_04955
hypothetical protein
KQS_04960
hypothetical protein
IDENTICAL PARALOGS:
KQS_05105
hypothetical protein
KQS_04965
hypothetical protein
KQS_04970
hypothetical protein
KQS_04975
hypothetical protein
KQS_04980
hypothetical protein
KQS_05005
Two-component system sensor histidine kinase
KQS_05020
hypothetical protein
KQS_05030
hypothetical protein
KQS_05050
hypothetical protein
KQS_05085
hypothetical protein
KQS_05090
hypothetical protein
KQS_05100
hypothetical protein
KQS_05110
hypothetical protein
KQS_05135
hypothetical protein
KQS_05140
hypothetical protein
KQS_05155
hypothetical protein
KQS_05160
hypothetical protein
KQS_05220
hypothetical protein
KQS_05225
hypothetical protein
KQS_05240
hypothetical protein
KQS_05280
hypothetical protein
KQS_05375
lipoprotein precursor
KQS_05385
Membrane protein containing an internal histidine kinase domain
KQS_05390
Two-component system response regulatory protein, LytTR family
KQS_05410
hypothetical protein
KQS_05415
hypothetical protein
KQS_05455
hypothetical protein
KQS_05475
glutathione peroxidase
KQS_05485
hypothetical protein
KQS_05525
hypothetical protein
KQS_05530
phage Tail Collar domain protein
KQS_05560
phosphate-selective porin O and P
KQS_05595
hypothetical protein
KQS_05685
hypothetical protein
KQS_05690
hypothetical protein
KQS_05705
hypothetical protein
KQS_05710
hypothetical protein
KQS_05725
hypothetical protein
KQS_05735
ABC-type transport system, ATPase component
KQS_05740
hypothetical protein
KQS_05795
hypothetical protein
KQS_05800
hypothetical protein
KQS_05805
hypothetical protein
KQS_05815
outer membrane protein precursor, OmpA family
KQS_05820
hypothetical protein
KQS_05855
hypothetical protein
KQS_05860
hypothetical protein
KQS_05870
hypothetical protein
KQS_05875
hypothetical protein
KQS_05890
hypothetical protein
KQS_05895
hypothetical protein
KQS_05900
hypothetical protein
KQS_05910
type II modification methyltransferase
KQS_05915
type II restriction endonuclease
KQS_05920
hypothetical protein
KQS_05925
Two-component system response regulatory protein
KQS_05930
Two-component system response regulatory protein
KQS_05935
hypothetical protein
KQS_05940
hypothetical protein
KQS_05950
hypothetical protein
KQS_05955
lipoprotein precursor
KQS_05960
hypothetical protein
KQS_05965
hypothetical protein
KQS_05975
Lipoprotein precursor, putative esterase
KQS_05980
hypothetical protein
KQS_05985
hypothetical protein
KQS_05990
hypothetical protein
KQS_05995
hypothetical protein
KQS_06000
hypothetical protein
KQS_06005
hypothetical protein
KQS_06010
hypothetical protein
KQS_06015
hypothetical protein
KQS_06020
hypothetical protein
KQS_06025
erythromycin esterase
KQS_06035
hypothetical protein
KQS_06040
hypothetical protein
KQS_06045
hypothetical protein
KQS_06050
hypothetical protein
KQS_06055
hypothetical protein
KQS_06060
hypothetical protein
KQS_06065
lipoprotein precursor
KQS_06070
hypothetical protein
KQS_06075
hypothetical protein
KQS_06080
hypothetical protein
KQS_06095
hypothetical protein
KQS_06140
hypothetical protein
KQS_06160
hypothetical protein
KQS_06165
hypothetical protein
KQS_06185
lipoprotein precursor
KQS_06190
lipoprotein precursor
KQS_06240
Na+/H+ antiporter
KQS_06250
hypothetical protein
KQS_06265
hypothetical protein
KQS_06275
hypothetical protein
KQS_06280
hypothetical protein
KQS_06285
hypothetical protein
KQS_06310
hypothetical protein
KQS_06315
hypothetical protein
KQS_06335
hypothetical protein
KQS_06355
Acyl transferase/acyl hydrolase/lysophospholipase family protein
KQS_06370
hypothetical protein
KQS_06390
TonB-dependent outer membrane receptor precursor
KQS_06395
hypothetical protein
KQS_06405
hypothetical protein
KQS_06430
hypothetical protein
KQS_06460
hypothetical protein
KQS_06470
Outer membrane protein precursor, OmpA family
KQS_06475
Outer membrane protein precursor, OmpA family
KQS_06480
outer membrane protein precursor, OmpA family
KQS_06575
outer membrane protein precursor, OmpA family
KQS_06585
hypothetical protein
KQS_06590
hypothetical protein
KQS_06685
hypothetical protein
KQS_06690
hypothetical protein
KQS_06735
lipoprotein precursor
KQS_06760
hypothetical protein
KQS_06830
hypothetical protein
KQS_06855
M54 archaelysin family metalloprotease precursor
KQS_06865
hypothetical protein
KQS_06915
hypothetical protein
KQS_07095
lipoprotein precursor
KQS_07105
lipoprotein precursor
KQS_07135
hypothetical protein
KQS_07160
N-acetylmuramoyl-L-alanine amidase precursor
KQS_07190
hypothetical protein
KQS_07330
hypothetical protein
KQS_07410
ABC transporter permease
KQS_07415
hypothetical protein
KQS_07420
hypothetical protein
KQS_07460
hypothetical protein
KQS_07520
Phage integrase family protein
KQS_07525
hypothetical protein
KQS_07530
Transcriptional regulator, XRE family
KQS_07535
type I modification methyltransferase, subunit M
KQS_07540
hypothetical protein
KQS_07550
type I modification methyltransferase, subunit S
KQS_07555
ATPase involved in DNA repair
KQS_07560
hypothetical protein
KQS_07565
type I modification methyltransferase, subunit R
KQS_07580
hypothetical protein
KQS_07585
hypothetical protein
KQS_07595
hypothetical protein
KQS_07605
hypothetical protein
KQS_07615
hypothetical protein
KQS_07625
Phage integrase family protein
KQS_07630
Integrase/recombinase
KQS_07635
hypothetical protein
KQS_07645
hypothetical protein
KQS_07655
hypothetical protein
KQS_07675
hypothetical protein
KQS_07680
hypothetical protein
KQS_07685
hypothetical protein
KQS_07690
hypothetical protein
KQS_07695
mobilization protein BmgA
KQS_07700
hypothetical protein
KQS_07715
hypothetical protein
KQS_07720
hypothetical protein
KQS_07725
hypothetical protein
KQS_07730
hypothetical protein
KQS_07745
hypothetical protein
KQS_07750
hypothetical protein
KQS_07755
hypothetical protein
KQS_07760
hypothetical protein
KQS_07765
lipoprotein precursor
KQS_07775
hypothetical protein
KQS_07780
hypothetical protein
KQS_07785
hypothetical protein
KQS_07790
hypothetical protein
KQS_07830
hypothetical protein
KQS_07835
hypothetical protein
KQS_07840
hypothetical protein
KQS_07845
hypothetical protein
KQS_07895
hypothetical protein
KQS_07915
hypothetical protein
KQS_07935
hypothetical protein
KQS_07940
Inner membrane protein CreD
KQS_07950
Activator of Hsp90 ATPase 1 family protein
KQS_07960
hypothetical protein
KQS_07965
hypothetical protein
KQS_07985
LysR family transcriptional regulator
KQS_07990
Isocitrate dehydrogenase (NADP+)
KQS_07995
hypothetical protein
KQS_08000
hypothetical protein
KQS_08005
hypothetical protein
KQS_08010
putative translation factor
KQS_08015
transmembrane protein. Putative permease
KQS_08020
hypothetical protein
KQS_08025
Two-component system response regulatory protein, LytTR family
KQS_08030
Two-component system sensor histidine kinase
KQS_08035
hypothetical protein
KQS_08045
hypothetical protein
KQS_08050
hypothetical protein
KQS_08075
RCC1 (Regulator of Chromosome Condensation) repeat domain protein precursor
KQS_08080
RCC1 (Regulator of Chromosome Condensation) repeat domain protein precursor
KQS_08085
RCC1 (Regulator of Chromosome Condensation) repeat domain protein precursor
KQS_08095
hypothetical protein
KQS_08100
hypothetical protein
KQS_08105
ATP-dependent endonuclease
KQS_08110
hypothetical protein
KQS_08115
hypothetical protein
KQS_08130
hypothetical protein
KQS_08135
hypothetical protein
KQS_08140
hypothetical protein
KQS_08145
hypothetical protein
KQS_08150
hypothetical protein
KQS_08155
hypothetical protein
KQS_08160
Glycoside hydrolase family 19, putative chitinase
KQS_08165
hypothetical protein
KQS_08170
hypothetical protein
KQS_08175
hypothetical protein
KQS_08180
hypothetical protein
KQS_08185
hypothetical protein
KQS_08190
hypothetical protein
KQS_08195
hypothetical protein
KQS_08200
hypothetical protein
KQS_08205
hypothetical protein
KQS_08210
hypothetical protein
KQS_08215
hypothetical protein
KQS_08220
hypothetical protein
KQS_08225
hypothetical protein
KQS_08230
hypothetical protein
KQS_08235
hypothetical protein
KQS_08265
hypothetical protein
KQS_08270
Thioredoxin family protein
KQS_08275
putative stress-induced protein OsmC family
KQS_08280
TonB-dependent outer membrane receptor precursor
KQS_08295
hypothetical protein
KQS_08300
Phosphopantothenate--cysteine ligase
KQS_08305
hypothetical protein
KQS_08310
M43B familly metallopeptidase
KQS_08320
hypothetical protein
KQS_08325
hypothetical protein
KQS_08330
transcriptional regulator, AraC family
KQS_08340
hypothetical protein
KQS_08345
hypothetical protein
KQS_08350
hypothetical protein
KQS_08355
hypothetical protein
KQS_08360
hypothetical protein
KQS_08370
hypothetical protein
KQS_08375
hypothetical protein
KQS_08380
hypothetical protein
KQS_08385
hypothetical protein
KQS_08390
short-chain type dehydrogenase
KQS_08395
putative peroxidase
KQS_08400
transcriptional regulator, AraC family
KQS_08405
cAMP-binding protein
KQS_08410
hypothetical protein
KQS_08415
hypothetical protein
KQS_08435
putative peroxidase
KQS_08440
putative peroxidase
KQS_08450
hypothetical protein
KQS_08455
hypothetical protein
KQS_08460
hypothetical protein
KQS_08465
RNA polymerase ECF-type sigma factor
KQS_08475
hypothetical protein
KQS_08480
Glycosyl transferase, group 2 family protein
KQS_08485
Glycosyl transferase, group 2 family protein
KQS_08490
hypothetical protein
KQS_08495
hypothetical protein
KQS_08500
hypothetical protein
KQS_08505
NADH oxidase
KQS_08510
Glycosyl transferase, group 2 family protein
KQS_08515
lipoprotein precursor
KQS_08520
Sterol desaturase family protein
KQS_08525
Phosphate transporter family protein
KQS_08530
type 11 methyltransferase
KQS_08535
Purine-nucleoside phosphorylase
KQS_08540
hypothetical protein
KQS_08545
hypothetical protein
KQS_08550
4-carboxymuconolactone decarboxylase
KQS_08555
Thioredoxin family protein
KQS_08625
hypothetical protein
KQS_08655
hypothetical protein
KQS_08665
hypothetical protein
KQS_08780
hypothetical protein
KQS_08785
putative antirepressor
KQS_08810
hypothetical protein
KQS_08815
hypothetical protein
KQS_08820
hypothetical protein
KQS_08825
hypothetical protein
KQS_08830
hypothetical protein
KQS_08840
S9 prolyl oligopeptidase family protein
KQS_08875
hypothetical protein
KQS_08880
Tryptophan repeat gene family protein
KQS_08900
putative sulfurtransferase DndC
KQS_08905
DNA sulfur modification protein DndD
KQS_08910
putative bifunctional DNA sulfur modification protein DndE/hypothetical protein
KQS_08915
hypothetical protein
KQS_08920
putative DNA sulfur modification protein
KQS_08925
hypothetical protein
KQS_08935
AMP-dependent synthetase and ligase
KQS_08940
hypothetical protein
KQS_08945
Two-component system sensor histidine kinase
KQS_08950
Two-component system response regulatory protein, LuxR family
KQS_08965
two-component system response regulatory protein
KQS_08970
two-component system sensor histidine kinase
KQS_08975
hypothetical protein
KQS_08980
hypothetical protein
KQS_08985
hypothetical protein
KQS_09000
Thiol:disulfide interchange lipoprotein precursor
KQS_09085
Glycosyl transferase, group 1 family protein
KQS_09090
Glycosyl transferase, group 2 family protein
KQS_09100
hypothetical protein
KQS_09120
hypothetical protein
KQS_09155
lipoprotein precursor
KQS_09165
hypothetical protein
KQS_09210
lipoprotein precursor
KQS_09220
hypothetical protein
KQS_09240
hypothetical protein
KQS_09315
hypothetical protein
KQS_09365
hypothetical protein
KQS_09370
hypothetical protein
KQS_09425
hypothetical protein
KQS_09430
hypothetical protein
KQS_09485
hypothetical protein
KQS_09530
lipoprotein precursor
KQS_09565
hypothetical protein
KQS_09590
hypothetical protein
KQS_09630
hypothetical protein
KQS_09635
hypothetical protein
KQS_09660
hypothetical protein
KQS_09675
hypothetical protein
KQS_09680
hypothetical protein
KQS_09715
hypothetical protein
KQS_09735
transmembrane sensor hybrid histidine kinase
KQS_09745
hypothetical protein
KQS_09755
hypothetical protein
KQS_09820
hypothetical protein
KQS_09835
hypothetical protein
KQS_09840
hypothetical protein
KQS_09850
hypothetical protein
KQS_09855
hypothetical protein
KQS_09860
hypothetical protein
IDENTICAL PARALOGS:
KQS_09865
hypothetical protein
KQS_09955
hypothetical protein
KQS_09985
hypothetical protein
KQS_09990
lipoprotein precursor
KQS_10135
hypothetical protein
KQS_10200
lipoprotein precursor
KQS_10225
hypothetical protein
KQS_10235
hypothetical protein
KQS_10240
hypothetical protein
KQS_10255
acyltransferase
KQS_10260
hypothetical protein
KQS_10280
lipoprotein precursor
KQS_10290
hypothetical protein
KQS_10310
hypothetical protein
KQS_10320
hypothetical protein
KQS_10340
hypothetical protein
KQS_10355
hypothetical protein
KQS_10395
hypothetical protein
KQS_10415
outer membrane protein precursor, OmpA family
KQS_10435
hypothetical protein
KQS_10445
hypothetical protein
KQS_10645
hypothetical protein
KQS_10690
hypothetical protein
KQS_10695
hypothetical protein
KQS_10700
hypothetical protein
KQS_10705
hypothetical protein
KQS_10710
hypothetical protein
KQS_10715
transcriptional regulator, XRE family
KQS_10725
hypothetical protein
KQS_10845
lipoprotein precursor
KQS_10865
lipoprotein precursor
KQS_10925
hypothetical protein
KQS_10930
hypothetical protein
KQS_10955
hypothetical protein
KQS_10960
hypothetical protein
KQS_10970
hypothetical protein
KQS_10990
lipoprotein precursor
KQS_11005
hypothetical protein
KQS_11010
hypothetical protein
KQS_11015
outer membrane protein precursor, OmpA family
KQS_11020
hypothetical protein
KQS_11025
two-component system response regulatory protein, LuxR family
KQS_11030
two-component system sensor histidine kinase
KQS_11035
two-component system sensor histidine kinase
KQS_11045
hypothetical protein
KQS_11050
hypothetical protein
KQS_11055
hypothetical protein
KQS_11070
hypothetical protein
KQS_11090
hypothetical protein
KQS_11110
hypothetical protein
KQS_11145
hypothetical protein
KQS_11155
hypothetical protein
KQS_11165
hypothetical protein
KQS_11180
hypothetical protein
KQS_11195
lipoprotein precursor
KQS_11200
hypothetical protein
KQS_11220
Excinuclease ABC, C subunit N-terminal region
KQS_11225
Excinuclease ABC, C subunit N-terminal region
KQS_11335
hypothetical protein
KQS_11340
hypothetical protein
KQS_11345
hypothetical protein
KQS_11370
hypothetical protein
KQS_11390
hypothetical protein
KQS_11395
hypothetical protein
KQS_11400
hypothetical protein
KQS_11405
hypothetical protein
KQS_11410
hypothetical protein
KQS_11415
hypothetical protein
KQS_11455
Biopolymer transport ExbD_like protein
KQS_11460
lipoprotein precursor
KQS_11480
hypothetical protein
KQS_11490
hypothetical protein
KQS_11500
hypothetical protein
KQS_11505
Two-component system sensor histidine kinase
KQS_11635
hypothetical protein
KQS_11640
transmembrane protein
KQS_11650
hypothetical protein
KQS_11675
putative transporting permease
KQS_11695
hypothetical protein
KQS_11765
hypothetical protein
KQS_11775
hypothetical protein
KQS_11785
hypothetical protein
KQS_11865
hypothetical protein
KQS_11900
hypothetical protein
KQS_11905
hypothetical protein
KQS_11915
hypothetical protein
KQS_11920
hypothetical protein
KQS_11925
transcriptional regulator, LuxR-family
KQS_11950
hypothetical protein
KQS_11955
hypothetical protein
KQS_11970
hypothetical protein
KQS_11980
hypothetical protein
KQS_12005
hypothetical protein
KQS_12025
hypothetical protein
KQS_12115
hypothetical protein
KQS_12155
hypothetical protein
KQS_12160
hypothetical protein
KQS_12165
hypothetical protein
KQS_12175
hypothetical protein
KQS_12190
vitamin K-dependent gamma-carboxylase
KQS_12285
Excinuclease ABC, C subunit N-terminal region
KQS_12290
Excinuclease ABC, C subunit N-terminal region
KQS_12295
Excinuclease ABC, C subunit N-terminal region
KQS_12330
bifunctional protein precursor : putative endonuclease 1 precursor and putative adhesin
KQS_12390
hypothetical protein
KQS_12395
hypothetical protein
KQS_12400
hypothetical protein
KQS_12430
hypothetical protein
KQS_12560
hypothetical protein
KQS_12580
lipoprotein precursor
KQS_12615
hypothetical protein
KQS_12620
hypothetical protein
KQS_12675
hypothetical protein
KQS_12700
hypothetical protein
KQS_12710
hypothetical protein
KQS_12745
hypothetical protein
KQS_12785
hypothetical protein
KQS_12810
hypothetical protein
KQS_12915
Histone deacetylase family protein
KQS_12925
single-stranded DNA-binding protein
KQS_12930
hypothetical protein
KQS_12945
lipoprotein precursor
KQS_13000
hypothetical protein
KQS_13005
ABC-type iron(III) dicitrate-transport system component, TonB-dependent outer membrane receptor FecA
KQS_13015
zinc/iron permease
KQS_13040
hypothetical protein
KQS_13070
hypothetical protein
KQS_13075
hypothetical protein
KQS_13115
hypothetical protein
KQS_13150
hypothetical protein
KQS_13225
hypothetical protein
KQS_13230
Thioredoxin family protein precursor
KQS_13240
hypothetical protein
KQS_13245
hypothetical protein
KQS_13260
hypothetical protein
KQS_13265
hypothetical protein
KQS_13270
Two-component system response regulatory protein, LuxR family
KQS_13280
hypothetical protein
KQS_13285
hypothetical protein
KQS_13290
hypothetical protein
KQS_13295
lipoprotein precursor
KQS_13300
hypothetical protein
KQS_13305
Two-component system sensor histidine kinase
KQS_13310
Two-component system response regulatory protein, LuxR family
KQS_13315
Two-component system sensor histidine kinase
KQS_13330
hypothetical protein
KQS_13355
bifunctional protein precursor: M12B family metalloprotease precursor and putative adhesin
KQS_13360
hypothetical protein
KQS_13380
hypothetical protein
KQS_13400
hypothetical protein
KQS_13425
hypothetical protein
KQS_13545
hypothetical protein
KQS_13555
hypothetical protein
KQS_13585
Pyridoxal phosphate-dependent amino acid decarboxylase
KQS_13650
hypothetical protein
KQS_13660
hypothetical protein
KQS_13730
hypothetical protein
KQS_13765
transcriptional regulator, AraC family
KQS_13770
putative hemagglutinin-related protein precursor
KQS_13830
Glycosyl transferase, group 1 family protein
KQS_13835
hypothetical protein
KQS_13840
Glycosyl transferase, group 1 family protein
KQS_13845
polysaccharide biosynthesis protein
KQS_13850
Polysaccharide biosynthesis protein, putative O-antigen transporter
KQS_13855
lipoprotein precursor
KQS_13860
hypothetical protein
KQS_13865
aminotransferase
KQS_13900
outer membrane protein precursor
KQS_13910
transmembrane peptidase, M23/M37 family
KQS_13945
hypothetical protein
KQS_13950
hypothetical protein

## Sheet: Unique to F. johnsoniae UW101
Unique genes to F. johnsoniae UW101 genome
Flavobacterium_johnsoniae_UW101
Fjoh_0008
hypothetical protein
Fjoh_0028
cyclic nucleotide-binding protein
Fjoh_0029
alkylhydroperoxidase
Fjoh_0030
signal transduction histidine kinase
Fjoh_0031
signal transduction histidine kinase
Fjoh_0032
hypothetical protein
Fjoh_0037
hypothetical protein
Fjoh_0038
histidine kinase, dimerisation and phosphoacceptor region
Fjoh_0039
hypothetical protein
Fjoh_0040
hypothetical protein
Fjoh_0046
hypothetical protein
Fjoh_0047
hypothetical protein
Fjoh_0050
hypothetical protein
Fjoh_0054
hypothetical protein
Fjoh_0055
hypothetical protein
Fjoh_0065
hypothetical protein
Fjoh_0066
glyoxalase/bleomycin resistance protein/dioxygenase
Fjoh_0069
hypothetical protein
Fjoh_0070
hypothetical protein
Fjoh_0072
hypothetical protein
Fjoh_0073
hypothetical protein
Fjoh_0074
endonuclease/exonuclease/phosphatase
Fjoh_0075
short-chain dehydrogenase/reductase SDR
Fjoh_0076
hypothetical protein
Fjoh_0079
hypothetical protein
Fjoh_0085
hypothetical protein
Fjoh_0093
peptidase S41
Fjoh_0104
anion transporter
Fjoh_0105
hypothetical protein
Fjoh_0107
hypothetical protein
Fjoh_0134
esterase/lipase-like protein
Fjoh_0135
hypothetical protein
Fjoh_0143
hypothetical protein
Fjoh_0144
hypothetical protein
Fjoh_0145
GntR family transcriptional regulator
Fjoh_0147
ECF subfamily RNA polymerase sigma-24 factor
Fjoh_0148
hypothetical protein
Fjoh_0149
FecR anti-FecI sigma factor
Fjoh_0150
TonB-dependent receptor, plug
Fjoh_0151
hypothetical protein
Fjoh_0152
hypothetical protein
Fjoh_0153
NAD-dependent epimerase/dehydratase
Fjoh_0154
hypothetical protein
Fjoh_0155
Zn-dependent hydrolase
Fjoh_0156
helix-turn-helix domain-containing protein
Fjoh_0157
deaminase-reductase domain-containing protein
Fjoh_0158
methionine aminopeptidase
Fjoh_0159
hypothetical protein
Fjoh_0160
ECF subfamily RNA polymerase sigma-24 factor
Fjoh_0161
FecR anti-FecI sigma factor
Fjoh_0163
hypothetical protein
Fjoh_0164
hypothetical protein
Fjoh_0168
aldo/keto reductase
Fjoh_0170
Na+/H+ antiporter
Fjoh_0171
PH1107-like glycosidase
Fjoh_0172
hypothetical protein
Fjoh_0173
response regulator receiver protein
Fjoh_0174
hypothetical protein
Fjoh_0175
hypothetical protein
Fjoh_0176
radical SAM domain-containing protein
Fjoh_0177
hypothetical protein
Fjoh_0178
hypothetical protein
Fjoh_0180
helix-turn-helix domain-containing protein
Fjoh_0181
hypothetical protein
Fjoh_0183
fibronectin, type III domain-containing protein
Fjoh_0186
major facilitator transporter
Fjoh_0187
cupin
Fjoh_0189
hypothetical protein
Fjoh_0190
helix-turn-helix domain-containing protein
Fjoh_0191
heavy metal translocating P-type ATPase
Fjoh_0192
multicopper oxidase, type 3
Fjoh_0200
hypothetical protein
Fjoh_0217
class I and II aminotransferase
Fjoh_0219
N-acetyltransferase GCN5
Fjoh_0226
peptidase M48, Ste24p
Fjoh_0232
hypothetical protein
Fjoh_0237
hypothetical protein
Fjoh_0238
hypothetical protein
Fjoh_0241
hypothetical protein
Fjoh_0242
CorA family Mg2+ transporter protein
Fjoh_0254
excinuclease ABC subunit C
Fjoh_0256
hypothetical protein
Fjoh_0261
hypothetical protein
Fjoh_0262
hypothetical protein
Fjoh_0272
alkylhydroperoxidase
Fjoh_0273
DGPFAETKE family protein
Fjoh_0274
RNA polymerase ECF-subfamily sigma factor
Fjoh_0275
hypothetical protein
Fjoh_0276
peptidase M24
Fjoh_0277
alcohol dehydrogenase
Fjoh_0278
hypothetical protein
Fjoh_0296
hypothetical protein
Fjoh_0297
hypothetical protein
Fjoh_0300
hypothetical protein
Fjoh_0306
acyltransferase
Fjoh_0308
group 1 glycosyl transferase
Fjoh_0310
glycosyl transferase family protein
Fjoh_0313
hypothetical protein
Fjoh_0314
glycosyl transferase family protein
Fjoh_0316
hypothetical protein
Fjoh_0317
glycosyl transferase family protein
Fjoh_0319
hypothetical protein
Fjoh_0320
acyl carrier protein
Fjoh_0321
type 12 methyltransferase
Fjoh_0322
hypothetical protein
Fjoh_0324
FkbM family methyltransferase
Fjoh_0326
group 1 glycosyl transferase
Fjoh_0335
hypothetical protein
Fjoh_0336
glycosyl transferase family protein
Fjoh_0337
NAD-dependent epimerase/dehydratase
Fjoh_0338
group 1 glycosyl transferase
Fjoh_0339
hypothetical protein
Fjoh_0340
group 1 glycosyl transferase
Fjoh_0341
group 1 glycosyl transferase
Fjoh_0342
hypothetical protein
Fjoh_0343
glycosyl transferase family protein
Fjoh_0344
hypothetical protein
Fjoh_0345
hypothetical protein
Fjoh_0346
WavE lipopolysaccharide synthesis
Fjoh_0347
nucleotidyl transferase
Fjoh_0348
hypothetical protein
Fjoh_0349
nucleotidyl transferase
Fjoh_0350
HAD family hydrolase
Fjoh_0351
hypothetical protein
Fjoh_0352
lipopolysaccharide biosynthesis protein
Fjoh_0353
polysaccharide export protein
Fjoh_0355
mannose-1-phosphate guanylyltransferase
Fjoh_0357
NusG antitermination factor
Fjoh_0405
hypothetical protein
Fjoh_0407
hypothetical protein
Fjoh_0408
hypothetical protein
Fjoh_0411
hypothetical protein
Fjoh_0415
alpha-2-macroglobulin domain-containing protein
Fjoh_0417
hypothetical protein
Fjoh_0422
glucose/sorbosone dehydrogenase-like protein
Fjoh_0423
TonB-dependent receptor
Fjoh_0427
hypothetical protein
Fjoh_0431
HicB family protein
Fjoh_0432
hypothetical protein
Fjoh_0433
sodium/hydrogen exchanger
Fjoh_0434
hypothetical protein
Fjoh_0436
hypothetical protein
Fjoh_0437
hypothetical protein
Fjoh_0438
hypothetical protein
Fjoh_0452
hypothetical protein
Fjoh_0462
type 11 methyltransferase
Fjoh_0463
glyoxalase/bleomycin resistance protein/dioxygenase
Fjoh_0464
MarR family transcriptional regulator
Fjoh_0465
XRE family transcriptional regulator
Fjoh_0466
MerR family transcriptional regulator
Fjoh_0468
hypothetical protein
Fjoh_0469
integral membrane sensor signal transduction histidine kinase
Fjoh_0470
two component sigma-54 specific Fis family transcriptional regulator
Fjoh_0471
ABC transporter-like protein
Fjoh_0472
hypothetical protein
Fjoh_0473
hypothetical protein
Fjoh_0474
short-chain dehydrogenase/reductase SDR
Fjoh_0475
cyclic nucleotide-binding protein
Fjoh_0476
hypothetical protein
Fjoh_0477
helix-turn-helix domain-containing protein
Fjoh_0478
hypothetical protein
Fjoh_0479
short-chain dehydrogenase/reductase SDR
Fjoh_0481
hypothetical protein
Fjoh_0496
ribosomal protein N-acetylase-like protein
Fjoh_0497
helix-turn-helix domain-containing protein
Fjoh_0498
beta-lactamase
Fjoh_0499
hypothetical protein
Fjoh_0500
beta-lactamase
Fjoh_0501
hypothetical protein
Fjoh_0503
hypothetical protein
Fjoh_0504
hypothetical protein
Fjoh_0520
hypothetical protein
Fjoh_0527
hypothetical protein
Fjoh_0528
hypothetical protein
Fjoh_0536
TonB-dependent receptor
Fjoh_0537
helix-turn-helix domain-containing protein
Fjoh_0538
helix-turn-helix domain-containing protein
Fjoh_0545
TonB-dependent receptor
Fjoh_0546
hypothetical protein
Fjoh_0549
hypothetical protein
Fjoh_0552
hypothetical protein
Fjoh_0559
two component LuxR family transcriptional regulator
Fjoh_0560
histidine kinase
Fjoh_0561
hypothetical protein
Fjoh_0562
hypothetical protein
Fjoh_0563
ECF subfamily RNA polymerase sigma-24 factor
Fjoh_0564
alpha/beta hydrolase fold protein
Fjoh_0566
hypothetical protein
Fjoh_0572
hypothetical protein
Fjoh_0573
hypothetical protein
Fjoh_0577
ankyrin
Fjoh_0582
hypothetical protein
Fjoh_0585
hypothetical protein
Fjoh_0587
hypothetical protein
Fjoh_0592
alpha/beta hydrolase
Fjoh_0593
hypothetical protein
Fjoh_0594
hypothetical protein
Fjoh_0597
hypothetical protein
Fjoh_0602
two component regulator
Fjoh_0603
PKD domain-containing protein
Fjoh_0604
PKD domain-containing protein
Fjoh_0605
hypothetical protein
Fjoh_0606
YD repeat-containing protein
Fjoh_0607
hypothetical protein
Fjoh_0608
phage integrase
Fjoh_0609
hypothetical protein
Fjoh_0622
hypothetical protein
Fjoh_0623
hypothetical protein
Fjoh_0624
hypothetical protein
Fjoh_0625
hypothetical protein
Fjoh_0626
hypothetical protein
Fjoh_0627
hypothetical protein
Fjoh_0628
hypothetical protein
Fjoh_0629
hypothetical protein
Fjoh_0630
hypothetical protein
Fjoh_0631
hypothetical protein
Fjoh_0632
XRE family transcriptional regulator
Fjoh_0633
hypothetical protein
Fjoh_0637
histidine kinase
Fjoh_0638
two component sigma-54 specific Fis family transcriptional regulator
Fjoh_0639
hypothetical protein
Fjoh_0640
hypothetical protein
Fjoh_0641
hypothetical protein
Fjoh_0642
hypothetical protein
Fjoh_0643
hypothetical protein
Fjoh_0651
hypothetical protein
Fjoh_0652
DNA-cytosine methyltransferase
Fjoh_0653
hypothetical protein
Fjoh_0654
DNA mismatch endonuclease vsr
Fjoh_0655
hypothetical protein
Fjoh_0656
hypothetical protein
Fjoh_0657
hypothetical protein
Fjoh_0658
hypothetical protein
Fjoh_0662
hypothetical protein
Fjoh_0665
TonB-dependent receptor, plug
Fjoh_0666
RagB/SusD domain-containing protein
Fjoh_0667
gluconate transporter
Fjoh_0668
endoribonuclease L-PSP
Fjoh_0669
ribokinase-like domain-containing protein
Fjoh_0670
KDPG and KHG aldolase
Fjoh_0671
alanine racemase
Fjoh_0672
peptidase M19, renal dipeptidase
Fjoh_0673
DeoR family transcriptional regulator
Fjoh_0674
beta-N-acetylhexosaminidase
Fjoh_0679
hypothetical protein
Fjoh_0680
hypothetical protein
Fjoh_0681
hypothetical protein
Fjoh_0682
response regulator receiver protein
Fjoh_0683
N-acetyltransferase GCN5
Fjoh_0684
hypothetical protein
Fjoh_0685
hypothetical protein
Fjoh_0686
XRE family transcriptional regulator
Fjoh_0687
hypothetical protein
Fjoh_0689
alpha/beta hydrolase fold protein
Fjoh_0694
hypothetical protein
Fjoh_0695
hypothetical protein
Fjoh_0701
roadblock/LC7 family protein
Fjoh_0702
hypothetical protein
Fjoh_0705
hypothetical protein
Fjoh_0711
hypothetical protein
Fjoh_0713
short-chain dehydrogenase/reductase SDR
Fjoh_0733
hypothetical protein
Fjoh_0734
hypothetical protein
Fjoh_0749
appr-1-p processing domain-containing protein
Fjoh_0751
adenylosuccinate synthetase
Fjoh_0752
hypothetical protein
Fjoh_0753
hypothetical protein
Fjoh_0754
hypothetical protein
Fjoh_0757
PKD domain-containing protein
Fjoh_0761
hypothetical protein
Fjoh_0763
TonB-dependent receptor
Fjoh_0764
hypothetical protein
Fjoh_0765
hypothetical protein
Fjoh_0766
cytochrome-c peroxidase
Fjoh_0769
hypothetical protein
Fjoh_0772
hypothetical protein
Fjoh_0773
hypothetical protein
Fjoh_0774
glycoside hydrolase
Fjoh_0775
glycoside hydrolase family 3 protein
Fjoh_0776
glycoside hydrolase
Fjoh_0777
hypothetical protein
Fjoh_0778
glycoside hydrolase
Fjoh_0779
glycoside hydrolase
Fjoh_0780
hypothetical protein
Fjoh_0781
RagB/SusD domain-containing protein
Fjoh_0782
TonB-dependent receptor, plug
Fjoh_0783
NUDIX hydrolase
Fjoh_0784
NUDIX hydrolase
Fjoh_0785
hypothetical protein
Fjoh_0787
hypothetical protein
Fjoh_0788
helix-turn-helix, type 11 domain-containing protein
Fjoh_0789
DinB family protein
Fjoh_0790
DinB family protein
Fjoh_0793
histidine kinase
Fjoh_0794
hypothetical protein
Fjoh_0800
hypothetical protein
Fjoh_0803
hypothetical protein
Fjoh_0804
hypothetical protein
Fjoh_0805
hypothetical protein
Fjoh_0806
hypothetical protein
Fjoh_0808
D-galactoside/L-rhamnose binding SUEL lectin
Fjoh_0812
GumN family protein
Fjoh_0815
NADH-flavin reductase-like protein
Fjoh_0816
hypothetical protein
Fjoh_0817
hypothetical protein
Fjoh_0834
hypothetical protein
Fjoh_0835
hypothetical protein
Fjoh_0836
TM2 domain-containing protein
Fjoh_0837
TM2 domain-containing protein
Fjoh_0838
hypothetical protein
Fjoh_0841
hypothetical protein
Fjoh_0848
hypothetical protein
Fjoh_0849
hypothetical protein
Fjoh_0850
hypothetical protein
Fjoh_0852
hypothetical protein
Fjoh_0853
hypothetical protein
Fjoh_0854
hypothetical protein
Fjoh_0855
PhzF family phenazine biosynthesis protein
Fjoh_0856
zinc finger CDGSH-type domain-containing protein
Fjoh_0858
hypothetical protein
Fjoh_0859
hypothetical protein
Fjoh_0860
hypothetical protein
Fjoh_0861
hypothetical protein
Fjoh_0864
OmpA/MotB domain-containing protein
Fjoh_0865
hypothetical protein
Fjoh_0869
nitrilase/cyanide hydratase and apolipoprotein N-acyltransferase
Fjoh_0872
rhodanese domain-containing protein
Fjoh_0873
LysR family transcriptional regulator
Fjoh_0874
N-acetyltransferase GCN5
Fjoh_0878
hypothetical protein
Fjoh_0880
hypothetical protein
Fjoh_0892
hypothetical protein
Fjoh_0893
hypothetical protein
Fjoh_0894
hypothetical protein
Fjoh_0895
hypothetical protein
Fjoh_0896
hypothetical protein
Fjoh_0897
ankyrin
Fjoh_0898
ankyrin
Fjoh_0899
hypothetical protein
Fjoh_0900
hypothetical protein
Fjoh_0901
hypothetical protein
Fjoh_0904
hypothetical protein
Fjoh_0906
RND family efflux transporter MFP subunit
Fjoh_0907
hydrophobe/amphiphile efflux-1 (HAE1) family protein
Fjoh_0908
RND efflux system outer membrane lipoprotein
Fjoh_0909
hypothetical protein
Fjoh_0910
hypothetical protein
Fjoh_0911
XRE family transcriptional regulator
Fjoh_0912
fibronectin, type III domain-containing protein
Fjoh_0913
hypothetical protein
Fjoh_0914
hypothetical protein
Fjoh_0915
hypothetical protein
Fjoh_0916
hypothetical protein
Fjoh_0917
phage-associated protein
Fjoh_0918
hypothetical protein
Fjoh_0919
hypothetical protein
Fjoh_0920
hypothetical protein
Fjoh_0921
phage-associated protein
Fjoh_0922
hypothetical protein
Fjoh_0923
hypothetical protein
Fjoh_0925
regulatory protein ArsR
Fjoh_0927
hypothetical protein
Fjoh_0929
FAD-dependent pyridine nucleotide-disulfide oxidoreductase
Fjoh_0930
hypothetical protein
Fjoh_0931
ferric uptake regulator family protein
Fjoh_0934
hypothetical protein
Fjoh_0940
hypothetical protein
Fjoh_0943
hypothetical protein
Fjoh_0947
hypothetical protein
Fjoh_0948
hypothetical protein
Fjoh_0949
N-acetyltransferase GCN5
Fjoh_0952
hypothetical protein
Fjoh_0953
fructose-1,6-bisphosphate aldolase
Fjoh_0954
hypothetical protein
Fjoh_0956
hypothetical protein
Fjoh_0964
hypothetical protein
Fjoh_0965
hypothetical protein
Fjoh_0966
hypothetical protein
Fjoh_0971
hypothetical protein
Fjoh_0974
hypothetical protein
Fjoh_0979
hypothetical protein
Fjoh_0980
hypothetical protein
Fjoh_0982
hypothetical protein
Fjoh_0991
LytTR family two component transcriptional regulator
Fjoh_0992
signal transduction histidine kinase LytS
Fjoh_0994
hypothetical protein
Fjoh_0997
hypothetical protein
Fjoh_0998
hypothetical protein
Fjoh_1002
hypothetical protein
Fjoh_1011
hypothetical protein
Fjoh_1013
hypothetical protein
Fjoh_1018
hypothetical protein
Fjoh_1022
licheninase
Fjoh_1026
hypothetical protein
Fjoh_1027
hypothetical protein
Fjoh_1030
hypothetical protein
Fjoh_1031
hypothetical protein
Fjoh_1032
hypothetical protein
Fjoh_1033
polysaccharide biosynthesis protein
Fjoh_1034
hypothetical protein
Fjoh_1035
group 1 glycosyl transferase
Fjoh_1036
group 1 glycosyl transferase
Fjoh_1047
hypothetical protein
Fjoh_1072
hypothetical protein
Fjoh_1073
hypothetical protein
Fjoh_1082
hypothetical protein
Fjoh_1083
hypothetical protein
Fjoh_1092
hypothetical protein
Fjoh_1099
hypothetical protein
Fjoh_1112
SSS family solute/sodium (Na+) symporter
Fjoh_1113
galactose-1-phosphate uridylyltransferase
Fjoh_1114
galactokinase
Fjoh_1115
aldose 1-epimerase
Fjoh_1116
regulatory protein GntR
Fjoh_1117
NUDIX hydrolase
Fjoh_1118
alpha-N-arabinofuranosidase
Fjoh_1119
ribulokinase
Fjoh_1120
L-ribulose-5-phosphate 4-epimerase
Fjoh_1121
L-arabinose isomerase
Fjoh_1122
aldose 1-epimerase
Fjoh_1123
PKD domain-containing protein
Fjoh_1124
OsmC family protein
Fjoh_1125
hypothetical protein
Fjoh_1132
hypothetical protein
Fjoh_1133
ECF subfamily RNA polymerase sigma-24 factor
Fjoh_1134
hypothetical protein
Fjoh_1142
sulfatase
Fjoh_1143
hypothetical protein
Fjoh_1144
hypothetical protein
Fjoh_1145
hypothetical protein
Fjoh_1146
hypothetical protein
Fjoh_1147
response regulator receiver protein
Fjoh_1148
meta-pathway phenol degradation-like protein
Fjoh_1149
hypothetical protein
Fjoh_1150
abortive infection protein
Fjoh_1151
helix-turn-helix domain-containing protein
Fjoh_1153
hypothetical protein
Fjoh_1154
hypothetical protein
Fjoh_1155
XRE family transcriptional regulator
Fjoh_1156
hypothetical protein
Fjoh_1157
hypothetical protein
Fjoh_1158
excinuclease ABC subunit C
Fjoh_1160
hypothetical protein
Fjoh_1161
hypothetical protein
Fjoh_1162
hypothetical protein
Fjoh_1163
secretion protein HlyD family protein
Fjoh_1164
ABC transporter-like protein
Fjoh_1165
NADH:flavin oxidoreductase
Fjoh_1167
major facilitator transporter
Fjoh_1169
hypothetical protein
Fjoh_1170
hypothetical protein
Fjoh_1177
hypothetical protein
Fjoh_1181
S23 ribosomal protein
Fjoh_1186
hypothetical protein
Fjoh_1188
hypothetical protein
Fjoh_1189
regulator of chromosome condensation, RCC1
Fjoh_1192
hypothetical protein
Fjoh_1193
hypothetical protein
Fjoh_1194
hypothetical protein
Fjoh_1195
hypothetical protein
Fjoh_1196
hypothetical protein
Fjoh_1197
hypothetical protein
Fjoh_1198
hypothetical protein
Fjoh_1199
hypothetical protein
Fjoh_1203
hypothetical protein
Fjoh_1204
hypothetical protein
Fjoh_1205
hypothetical protein
Fjoh_1206
hypothetical protein
Fjoh_1208
glycoside hydrolase
Fjoh_1209
Glycoside hydrolase family
Fjoh_1210
alpha amylase catalytic subunit
Fjoh_1211
hypothetical protein
Fjoh_1212
RagB/SusD domain-containing protein
Fjoh_1213
TonB-dependent receptor
Fjoh_1214
FecR anti-FecI sigma factor
Fjoh_1215
ECF subfamily RNA polymerase sigma-24 factor
Fjoh_1219
beta-lactamase
Fjoh_1222
hypothetical protein
Fjoh_1223
hypothetical protein
Fjoh_1224
cyclic-AMP phosphodiesterase
Fjoh_1226
hypothetical protein
Fjoh_1227
hypothetical protein
Fjoh_1228
hypothetical protein
Fjoh_1229
LemA family protein
Fjoh_1230
hypothetical protein
Fjoh_1231
Pectate lyase/Amb allergen
Fjoh_1232
hypothetical protein
Fjoh_1251
PepSY-associated TM helix domain-containing protein
Fjoh_1252
PepSY-associated TM helix domain-containing protein
Fjoh_1253
hypothetical protein
Fjoh_1254
hypothetical protein
Fjoh_1260
TonB-dependent receptor
Fjoh_1264
hypothetical protein
Fjoh_1269
hypothetical protein
Fjoh_1271
hypothetical protein
Fjoh_1272
hypothetical protein
Fjoh_1273
hypothetical protein
Fjoh_1274
hypothetical protein
Fjoh_1275
ECF subfamily RNA polymerase sigma-24 factor
Fjoh_1276
hypothetical protein
Fjoh_1277
peptidase S41
Fjoh_1281
major facilitator transporter
Fjoh_1282
LysR family transcriptional regulator
Fjoh_1283
hypothetical protein
Fjoh_1284
XRE family transcriptional regulator
Fjoh_1286
nitrilase/cyanide hydratase and apolipoprotein N-acyltransferase
Fjoh_1287
helix-turn-helix domain-containing protein
Fjoh_1288
GDSL family lipase
Fjoh_1291
response regulator receiver protein
Fjoh_1292
hypothetical protein
Fjoh_1293
hypothetical protein
Fjoh_1294
hypothetical protein
Fjoh_1295
hypothetical protein
Fjoh_1298
hypothetical protein
Fjoh_1302
hypothetical protein
Fjoh_1304
3-isopropylmalate dehydrogenase
Fjoh_1305
pyruvate carboxyltransferase
Fjoh_1308
helix-turn-helix domain-containing protein
Fjoh_1312
oxidoreductase domain-containing protein
Fjoh_1315
hypothetical protein
Fjoh_1321
hypothetical protein
Fjoh_1322
hypothetical protein
Fjoh_1323
hypothetical protein
Fjoh_1325
hypothetical protein
Fjoh_1328
hypothetical protein
Fjoh_1329
hypothetical protein
Fjoh_1330
ABC transporter-like protein
Fjoh_1331
RND family efflux transporter MFP subunit
Fjoh_1332
two component sigma-54 specific Fis family transcriptional regulator
Fjoh_1333
integral membrane sensor signal transduction histidine kinase
Fjoh_1339
hypothetical protein
Fjoh_1340
hypothetical protein
Fjoh_1341
hypothetical protein
Fjoh_1342
hypothetical protein
Fjoh_1344
histidine kinase
Fjoh_1345
LytTR family two component transcriptional regulator
Fjoh_1346
hypothetical protein
Fjoh_1347
hypothetical protein
Fjoh_1348
peptidase M1, membrane alanine aminopeptidase
Fjoh_1350
hypothetical protein
Fjoh_1351
hypothetical protein
Fjoh_1352
helix-turn-helix domain-containing protein
Fjoh_1353
outer membrane efflux protein
Fjoh_1354
secretion protein HlyD family protein
Fjoh_1355
major facilitator transporter
Fjoh_1356
HAD family hydrolase
Fjoh_1357
helix-turn-helix domain-containing protein
Fjoh_1358
hypothetical protein
Fjoh_1359
hypothetical protein
Fjoh_1361
hypothetical protein
Fjoh_1362
CopY family transcriptional regulator
Fjoh_1363
peptidase M56, BlaR1
Fjoh_1367
phytase
Fjoh_1368
TonB-dependent receptor
Fjoh_1372
hypothetical protein
Fjoh_1380
hypothetical protein
Fjoh_1383
hypothetical protein
Fjoh_1386
hypothetical protein
Fjoh_1392
cyclic nucleotide-binding protein
Fjoh_1393
hypothetical protein
Fjoh_1394
hypothetical protein
Fjoh_1395
HAD family hydrolase
Fjoh_1398
alpha amylase catalytic subunit
Fjoh_1407
hypothetical protein
Fjoh_1410
PKD domain-containing protein
Fjoh_1416
hypothetical protein
Fjoh_1423
hypothetical protein
Fjoh_1424
hypothetical protein
Fjoh_1434
hypothetical protein
Fjoh_1435
hypothetical protein
Fjoh_1436
hypothetical protein
Fjoh_1437
hypothetical protein
Fjoh_1439
hypothetical protein
Fjoh_1440
hypothetical protein
Fjoh_1443
hypothetical protein
Fjoh_1446
hypothetical protein
Fjoh_1461
hypothetical protein
Fjoh_1480
hypothetical protein
Fjoh_1481
hypothetical protein
Fjoh_1486
hypothetical protein
Fjoh_1487
hypothetical protein
Fjoh_1488
hypothetical protein
Fjoh_1497
RDD domain-containing protein
Fjoh_1499
hypothetical protein
Fjoh_1509
hypothetical protein
Fjoh_1512
type 11 methyltransferase
Fjoh_1514
pyridoxal-dependent decarboxylase
Fjoh_1515
TonB-dependent receptor
Fjoh_1518
hypothetical protein
Fjoh_1519
5- methyltetrahydropteroyltriglutamate/homocysteine S-methyltransferase
Fjoh_1520
AsnC family transcriptional regulator
Fjoh_1524
hypothetical protein
Fjoh_1526
hypothetical protein
Fjoh_1527
hypothetical protein
Fjoh_1528
hypothetical protein
Fjoh_1531
hypothetical protein
Fjoh_1533
hypothetical protein
Fjoh_1536
hypothetical protein
Fjoh_1537
hypothetical protein
Fjoh_1547
hypothetical protein
Fjoh_1551
peptidase M1, membrane alanine aminopeptidase
Fjoh_1559
two component regulator
Fjoh_1560
TonB-dependent receptor
Fjoh_1563
glycoside hydrolase
Fjoh_1564
glycoside hydrolase family 3 protein
Fjoh_1568
hypothetical protein
Fjoh_1569
hypothetical protein
Fjoh_1571
hypothetical protein
Fjoh_1572
2OG-Fe(II) oxygenase
Fjoh_1573
hypothetical protein
Fjoh_1574
hypothetical protein
Fjoh_1575
methylated-DNA--protein-cysteine methyltransferase
Fjoh_1576
small multidrug resistance protein
Fjoh_1577
hypothetical protein
Fjoh_1578
hypothetical protein
Fjoh_1581
globin
Fjoh_1582
hypothetical protein
Fjoh_1596
MOSC domain-containing protein
Fjoh_1606
hypothetical protein
Fjoh_1613
hypothetical protein
Fjoh_1614
hypothetical protein
Fjoh_1618
hypothetical protein
Fjoh_1619
hypothetical protein
Fjoh_1620
two component transcriptional regulator
Fjoh_1621
histidine kinase
Fjoh_1622
hypothetical protein
Fjoh_1631
acid phosphatase
Fjoh_1632
hypothetical protein
Fjoh_1643
cytochrome P450
Fjoh_1645
hypothetical protein
Fjoh_1646
hypothetical protein
Fjoh_1647
OmpA/MotB domain-containing protein
Fjoh_1648
hypothetical protein
Fjoh_1649
XRE family transcriptional regulator
Fjoh_1650
signal-transduction protein
Fjoh_1667
ABC transporter-like protein
Fjoh_1668
hypothetical protein
Fjoh_1669
hypothetical protein
Fjoh_1670
RND family efflux transporter MFP subunit
Fjoh_1675
hypothetical protein
Fjoh_1680
intradiol ring-cleavage dioxygenase
Fjoh_1681
signal transduction histidine kinase LytS
Fjoh_1682
hypothetical protein
Fjoh_1683
kelch repeat-containing protein
Fjoh_1684
hypothetical protein
Fjoh_1685
hypothetical protein
Fjoh_1686
aromatic hydrocarbon degradation membrane protein
Fjoh_1698
hypothetical protein
Fjoh_1705
helix-turn-helix domain-containing protein
Fjoh_1707
activator of Hsp90 ATPase 1 family protein
Fjoh_1709
glyoxalase/bleomycin resistance protein/dioxygenase
Fjoh_1715
ADP-heptose--LPS heptosyltransferase-like protein
Fjoh_1720
C-type lectin domain-containing protein
Fjoh_1729
hypothetical protein
Fjoh_1733
hypothetical protein
Fjoh_1736
hypothetical protein
Fjoh_1743
hypothetical protein
Fjoh_1745
hypothetical protein
Fjoh_1746
hypothetical protein
Fjoh_1750
hypothetical protein
Fjoh_1751
hypothetical protein
Fjoh_1752
hypothetical protein
Fjoh_1754
RNA procession exonuclease-like protein
Fjoh_1755
ATP dependent DNA ligase
Fjoh_1756
DEAD/DEAH box helicase
Fjoh_1757
metallophosphoesterase
Fjoh_1763
hypothetical protein
Fjoh_1769
hypothetical protein
Fjoh_1771
hypothetical protein
Fjoh_1777
hypothetical protein
Fjoh_1778
hypothetical protein
Fjoh_1779
hypothetical protein
Fjoh_1780
hypothetical protein
Fjoh_1781
hypothetical protein
Fjoh_1785
hypothetical protein
Fjoh_1786
hypothetical protein
Fjoh_1788
hypothetical protein
Fjoh_1795
hypothetical protein
Fjoh_1796
Rhs element Vgr protein
Fjoh_1797
hypothetical protein
Fjoh_1798
hypothetical protein
Fjoh_1799
hypothetical protein
Fjoh_1816
hypothetical protein
Fjoh_1817
Pyrrolo-quinoline quinone
Fjoh_1818
deaminase-reductase domain-containing protein
Fjoh_1819
hypothetical protein
Fjoh_1821
methyltransferase
Fjoh_1822
hypothetical protein
Fjoh_1823
hypothetical protein
Fjoh_1824
hypothetical protein
Fjoh_1825
hypothetical protein
Fjoh_1826
hypothetical protein
Fjoh_1827
hypothetical protein
Fjoh_1829
hypothetical protein
Fjoh_1830
hypothetical protein
Fjoh_1831
hypothetical protein
Fjoh_1832
hypothetical protein
Fjoh_1833
hypothetical protein
Fjoh_1834
LytTR family two component transcriptional regulator
Fjoh_1835
signal transduction histidine kinase LytS
Fjoh_1836
hypothetical protein
Fjoh_1837
hypothetical protein
Fjoh_1840
short-chain dehydrogenase/reductase SDR
Fjoh_1841
phosphodiesterase I
Fjoh_1846
hypothetical protein
Fjoh_1849
hypothetical protein
Fjoh_1861
hypothetical protein
Fjoh_1862
diacylglycerol kinase catalytic subunit
Fjoh_1865
leucine-rich repeat-containing protein
Fjoh_1866
hypothetical protein
Fjoh_1867
hypothetical protein
Fjoh_1869
hypothetical protein
Fjoh_1870
hypothetical protein
Fjoh_1871
glycosyl transferase family protein
Fjoh_1873
PKD domain-containing protein
Fjoh_1874
hypothetical protein
Fjoh_1875
TonB-dependent receptor
Fjoh_1876
hypothetical protein
Fjoh_1882
LemA family protein
Fjoh_1883
hypothetical protein
Fjoh_1884
hypothetical protein
Fjoh_1885
hypothetical protein
Fjoh_1886
hypothetical protein
Fjoh_1887
TonB-dependent receptor
Fjoh_1888
BadM/Rrf2 family transcriptional regulator
Fjoh_1896
hypothetical protein
Fjoh_1898
glycosyl transferase family protein
Fjoh_1899
hypothetical protein
Fjoh_1900
surface antigen (D15)
Fjoh_1905
beta-glucosidase
Fjoh_1909
D-isomer specific 2-hydroxyacid dehydrogenase
Fjoh_1915
hypothetical protein
Fjoh_1917
D-isomer specific 2-hydroxyacid dehydrogenase
Fjoh_1918
hypothetical protein
Fjoh_1920
hypothetical protein
Fjoh_1921
hypothetical protein
Fjoh_1924
TonB-dependent receptor, plug
Fjoh_1925
RagB/SusD domain-containing protein
Fjoh_1948
alpha-amylase
Fjoh_1953
kelch repeat-containing protein
Fjoh_1955
response regulator receiver protein
Fjoh_1956
integral membrane sensor signal transduction histidine kinase
Fjoh_1957
ATPase central domain-containing protein
Fjoh_1958
hypothetical protein
Fjoh_1959
hypothetical protein
Fjoh_1960
hypothetical protein
Fjoh_1962
hypothetical protein
Fjoh_1964
exodeoxyribonuclease III Xth
Fjoh_1965
DNA polymerase III subunit epsilon
Fjoh_1968
XRE family transcriptional regulator
Fjoh_1978
polysaccharide deacetylase
Fjoh_1979
aminopeptidase N-like protein
Fjoh_1980
ABC transporter-like protein
Fjoh_1982
hypothetical protein
Fjoh_1983
luciferase
Fjoh_1985
FG-GAP repeat-containing protein
Fjoh_1986
hypothetical protein
Fjoh_1988
integral membrane sensor signal transduction histidine kinase
Fjoh_1989
hypothetical protein
Fjoh_1990
alanine racemase
Fjoh_1991
helix-turn-helix domain-containing protein
Fjoh_1993
alpha-glucuronidase
Fjoh_1994
short-chain dehydrogenase/reductase SDR
Fjoh_1995
mannonate dehydratase
Fjoh_1996
endo-1,4-beta-xylanase
Fjoh_1997
sugar (glycoside-Pentoside-hexuronide) transporter
Fjoh_1998
alpha-N-arabinofuranosidase
Fjoh_1999
regulatory protein GntR
Fjoh_2000
carbohydrate kinase
Fjoh_2001
xylose isomerase
Fjoh_2002
translaldolase
Fjoh_2003
LysR family transcriptional regulator
Fjoh_2004
beta-lactamase domain-containing protein
Fjoh_2005
hypothetical protein
Fjoh_2006
ECF subfamily RNA polymerase sigma-24 factor
Fjoh_2007
FecR anti-FecI sigma factor
Fjoh_2008
TonB-dependent receptor
Fjoh_2009
hypothetical protein
Fjoh_2010
alkyl hydroperoxide reductase/ Thiol specific antioxidant/ Mal allergen
Fjoh_2011
alkyl hydroperoxide reductase/ Thiol specific antioxidant/ Mal allergen
Fjoh_2012
peptidase M16 domain-containing protein
Fjoh_2013
cytochrome c biogenesis protein, transmembrane region
Fjoh_2014
class V aminotransferase
Fjoh_2015
N-acetyltransferase GCN5
Fjoh_2017
hypothetical protein
Fjoh_2019
histidine kinase
Fjoh_2020
TonB-dependent receptor, plug
Fjoh_2021
RagB/SusD domain-containing protein
Fjoh_2022
hypothetical protein
Fjoh_2023
hypothetical protein
Fjoh_2024
glycoside hydrolase
Fjoh_2025
alpha-N-arabinofuranosidase
Fjoh_2026
aldose 1-epimerase
Fjoh_2027
glycoside hydrolase
Fjoh_2028
alpha-L-fucosidase
Fjoh_2029
glucosamine-6-phosphate deaminase
Fjoh_2030
LytTR family two component transcriptional regulator
Fjoh_2031
histidine kinase internal region
Fjoh_2033
Na+/solute symporter
Fjoh_2034
PH1107-like glycosidase
Fjoh_2035
hypothetical protein
Fjoh_2036
hypothetical protein
Fjoh_2038
beta-galactosidase
Fjoh_2040
alpha-L-fucosidase
Fjoh_2041
alpha-1,2-mannosidase
Fjoh_2042
glycoside hydrolase family 3 protein
Fjoh_2043
TonB-dependent receptor, plug
Fjoh_2044
hypothetical protein
Fjoh_2045
BNR repeat-containing glycosyl hydrolase
Fjoh_2046
hypothetical protein
Fjoh_2047
peptidase M28
Fjoh_2048
XRE family transcriptional regulator
Fjoh_2049
mechanosensitive ion channel MscS
Fjoh_2050
hypothetical protein
Fjoh_2051
hypothetical protein
Fjoh_2052
hypothetical protein
Fjoh_2053
hypothetical protein
Fjoh_2054
fibronectin type III domain-containing protein
Fjoh_2055
hypothetical protein
Fjoh_2056
hypothetical protein
Fjoh_2057
hypothetical protein
Fjoh_2058
hypothetical protein
Fjoh_2059
hypothetical protein
Fjoh_2060
hypothetical protein
Fjoh_2061
hypothetical protein
Fjoh_2063
hypothetical protein
Fjoh_2064
hypothetical protein
Fjoh_2066
hypothetical protein
Fjoh_2067
hypothetical protein
Fjoh_2068
hypothetical protein
Fjoh_2069
hypothetical protein
Fjoh_2070
CHAP domain-containing protein
Fjoh_2071
hypothetical protein
Fjoh_2072
hypothetical protein
Fjoh_2073
hypothetical protein
Fjoh_2074
hypothetical protein
Fjoh_2076
histidine kinase
Fjoh_2077
TonB-dependent receptor
Fjoh_2078
RagB/SusD domain-containing protein
Fjoh_2079
endo-1,4-beta-xylanase
Fjoh_2080
PKD domain-containing protein
Fjoh_2081
hypothetical protein
Fjoh_2082
beta-glucuronidase
Fjoh_2084
hypothetical protein
Fjoh_2086
4'-phosphopantetheinyl transferase
Fjoh_2087
NAD-dependent epimerase/dehydratase
Fjoh_2088
amino acid adenylation protein
Fjoh_2089
amino acid adenylation protein
Fjoh_2090
amino acid adenylation protein
Fjoh_2091
short-chain dehydrogenase/reductase SDR
Fjoh_2092
AMP-dependent synthetase/ligase
Fjoh_2093
amino acid adenylation protein
Fjoh_2094
class III aminotransferase
Fjoh_2095
amino acid adenylation protein
Fjoh_2096
beta-lactamase domain-containing protein
Fjoh_2097
amino acid adenylation protein
Fjoh_2098
TonB-dependent receptor
Fjoh_2099
thioesterase
Fjoh_2100
hypothetical protein
Fjoh_2101
cyclic peptide transporter
Fjoh_2102
amino acid adenylation protein
Fjoh_2103
alpha/beta hydrolase fold protein
Fjoh_2104
hypothetical protein
Fjoh_2105
beta-lactamase
Fjoh_2118
glycoside hydrolase family protein
Fjoh_2120
hypothetical protein
Fjoh_2121
major facilitator transporter
Fjoh_2122
hypothetical protein
Fjoh_2125
hypothetical protein
Fjoh_2126
KAP P-loop domain-containing protein
Fjoh_2127
hypothetical protein
Fjoh_2128
mechanosensitive ion channel MscS
Fjoh_2129
D-lactate dehydrogenase
Fjoh_2134
Lipocalin family protein
Fjoh_2141
oxidoreductase domain-containing protein
Fjoh_2142
hypothetical protein
Fjoh_2144
ABC transporter-like protein
Fjoh_2145
hypothetical protein
Fjoh_2147
activator of Hsp90 ATPase 1 family protein
Fjoh_2150
hypothetical protein
Fjoh_2152
hypothetical protein
Fjoh_2154
hypothetical protein
Fjoh_2155
hypothetical protein
Fjoh_2156
hypothetical protein
Fjoh_2157
XRE family transcriptional regulator
Fjoh_2158
hypothetical protein
Fjoh_2163
hypothetical protein
Fjoh_2164
signal transduction histidine kinase LytS
Fjoh_2165
LytTR family two component transcriptional regulator
Fjoh_2167
class I and II aminotransferase
Fjoh_2169
hypothetical protein
Fjoh_2171
alpha/beta hydrolase
Fjoh_2172
hypothetical protein
Fjoh_2173
plasmid stabilization system protein
Fjoh_2176
endoribonuclease L-PSP
Fjoh_2177
hypothetical protein
Fjoh_2183
hypothetical protein
Fjoh_2185
hypothetical protein
Fjoh_2187
NADPH-dependent FMN reductase
Fjoh_2188
xylose isomerase domain-containing protein
Fjoh_2189
cupin
Fjoh_2190
major facilitator transporter
Fjoh_2193
GreA/GreB family elongation factor
Fjoh_2194
alkyl hydroperoxide reductase
Fjoh_2195
alpha/beta hydrolase
Fjoh_2197
hypothetical protein
Fjoh_2198
alpha/beta hydrolase domain-containing protein
Fjoh_2204
hypothetical protein
Fjoh_2206
hypothetical protein
Fjoh_2207
hypothetical protein
Fjoh_2208
phosphate-selective porin O and P
Fjoh_2209
hypothetical protein
Fjoh_2211
hypothetical protein
Fjoh_2212
hypothetical protein
Fjoh_2214
hypothetical protein
Fjoh_2215
hypothetical protein
Fjoh_2216
hypothetical protein
Fjoh_2218
hypothetical protein
Fjoh_2219
hypothetical protein
Fjoh_2220
NUDIX hydrolase
Fjoh_2225
hypothetical protein
Fjoh_2226
peptidase S41
Fjoh_2228
hypothetical protein
Fjoh_2234
hypothetical protein
Fjoh_2238
CDP-glycerol:poly(glycerophosphate) glycerophosphotransferase
Fjoh_2239
4-diphosphocytidyl-2C-methyl-D-erythritol synthase
Fjoh_2240
polysaccharide biosynthesis protein
Fjoh_2243
group 1 glycosyl transferase
Fjoh_2247
PhzF family phenazine biosynthesis protein
Fjoh_2249
N-acetyltransferase GCN5
Fjoh_2253
peptidase M16 domain-containing protein
Fjoh_2257
hypothetical protein
Fjoh_2258
hypothetical protein
Fjoh_2259
hypothetical protein
Fjoh_2260
hypothetical protein
Fjoh_2261
peptidase M23B
Fjoh_2262
hypothetical protein
Fjoh_2263
hypothetical protein
Fjoh_2264
hypothetical protein
Fjoh_2276
hypothetical protein
Fjoh_2279
amino acid permease
Fjoh_2281
hypothetical protein
Fjoh_2282
TonB-dependent siderophore receptor
Fjoh_2285
major facilitator transporter
Fjoh_2286
hypothetical protein
Fjoh_2287
hypothetical protein
Fjoh_2288
hypothetical protein
Fjoh_2289
DNA topoisomerase III
Fjoh_2290
hypothetical protein
Fjoh_2291
hypothetical protein
Fjoh_2293
hypothetical protein
Fjoh_2294
PhzF family phenazine biosynthesis protein
Fjoh_2295
hypothetical protein
Fjoh_2296
hypothetical protein
Fjoh_2297
GreA/GreB family elongation factor
Fjoh_2298
hypothetical protein
Fjoh_2299
hypothetical protein
Fjoh_2300
hypothetical protein
Fjoh_2301
hypothetical protein
Fjoh_2302
hypothetical protein
Fjoh_2303
hypothetical protein
Fjoh_2304
hypothetical protein
Fjoh_2305
hypothetical protein
Fjoh_2306
hypothetical protein
Fjoh_2307
hypothetical protein
Fjoh_2308
pentapeptide repeat-containing protein
Fjoh_2310
hypothetical protein
Fjoh_2311
hypothetical protein
Fjoh_2312
hypothetical protein
Fjoh_2315
hypothetical protein
Fjoh_2319
CsbD family protein
Fjoh_2320
Dps family ferritin
Fjoh_2324
helix-turn-helix domain-containing protein
Fjoh_2325
aldo/keto reductase
Fjoh_2326
formyltetrahydrofolate deformylase
Fjoh_2328
hypothetical protein
Fjoh_2329
hypothetical protein
Fjoh_2331
hypothetical protein
Fjoh_2333
hypothetical protein
Fjoh_2334
hypothetical protein
Fjoh_2335
XRE family transcriptional regulator
Fjoh_2336
hypothetical protein
Fjoh_2337
hypothetical protein
Fjoh_2338
hypothetical protein
Fjoh_2339
hypothetical protein
Fjoh_2340
helix-turn-helix domain-containing protein
Fjoh_2342
hypothetical protein
Fjoh_2344
glutamate--ammonia ligase
Fjoh_2346
curlin-associated protein
Fjoh_2347
hypothetical protein
Fjoh_2348
hypothetical protein
Fjoh_2349
hypothetical protein
Fjoh_2350
hypothetical protein
Fjoh_2351
curli production assembly/transport component CsgG
Fjoh_2352
fibronectin, type III domain-containing protein
Fjoh_2356
hypothetical protein
Fjoh_2357
hypothetical protein
Fjoh_2358
alpha-1,2-mannosidase
Fjoh_2363
hypothetical protein
[truncated: 3,577 more rows]
