# Supplementary material for: Comparative Genomics and Transcriptional Analysis of Flavobacterium columnare Strain ATCC 49512
Source: Front Microbiol. 2017 Apr 19;8:588. doi: 10.3389/fmicb.2017.00588 (PMC5395568; doi:10.3389/fmicb.2017.00588)
Supplement: Supplementary Table 2 — Flavobacterium transcriptional factors and two-component systems. [file Table2.XLSX]

## Sheet: F. branchiophilum FL-15
F. branchiophilum FL-15 Transcriptional Factors and two-component systems
#	Locus	Class	Type	Gene
One-Component Systems
1	FBFL15_2534	OCS	AraC	Transcription factor, AraC family contains 1 AraC_binding,2 HTH_AraC
2	FBFL15_0901	OCS	Crp	Transcription factor, Crp family contains 1 cNMP_binding,1 HTH_CRP
3	FBFL15_1074	OCS	Crp	Transcription factor, Crp family contains 1 cNMP_binding,1 HTH_CRP
4	FBFL15_1712	OCS	Crp	Transcription factor, Crp family contains 1 cNMP_binding,1 HTH_CRP
5	FBFL15_2579	OCS	Crp	Transcription factor, Crp family contains 1 cNMP_binding,1 HTH_CRP
6	FBFL15_0313	OCS	LacI	Transcription factor, LacI family contains 1 LacI,1 Peripla_BP_1
7	FBFL15_0537	OCS	LacI	Transcription factor, LacI family contains 1 LacI,1 Peripla_BP_1
8	FBFL15_2387	OCS	LacI	Transcription factor, LacI family contains 1 LacI,1 Peripla_BP_1
9	FBFL15_2668	OCS	LacI	Transcription factor, LacI family contains 1 LacI,1 Peripla_BP_1
10	FBFL15_1693	OCS	LysR	Transcription factor, LysR family contains 1 HTH_1,1 LysR_substrate
11	FBFL15_0363	OCS	RpiR	Transcription factor, RpiR family contains 1 cNMP_binding,1 HTH_6
Response Regulators
1	FBFL15_0465	RR	LytTR	Response regulator, LytTR family contains 1 Response_reg,1 LytTR
2	FBFL15_0604	RR	LytTR	Response regulator, LytTR family contains 1 Response_reg,1 LytTR
3	FBFL15_0700	RR	LytTR	Response regulator, LytTR family contains 1 Response_reg,1 LytTR
4	FBFL15_1595	RR	LytTR	Response regulator, LytTR family contains 1 Response_reg,1 LytTR
5	FBFL15_1812	RR	LytTR	Response regulator, LytTR family contains 1 Response_reg,1 LytTR
6	FBFL15_2172	RR	LytTR	Response regulator, LytTR family contains 1 Response_reg,1 LytTR
7	FBFL15_2423	RR	LytTR	Response regulator, LytTR family contains 1 Response_reg,1 LytTR
8	FBFL15_2359	RR	NarL	Response regulator, NarL family contains 1 Response_reg,1 GerE
9	FBFL15_3028	RR	NarL	Response regulator, NarL family contains 1 Response_reg,1 HTH_LUXR
10	FBFL15_0394	RR	OmpR	Response regulator, OmpR family contains 1 Response_reg,1 Trans_reg_C
11	FBFL15_1845	RR	OmpR	Response regulator, OmpR family contains 1 Response_reg,1 Trans_reg_C
12	FBFL15_1953	RR	OmpR	Response regulator, OmpR family contains 1 Response_reg,1 Trans_reg_C
13	FBFL15_2462	RR	OmpR	Response regulator, OmpR family contains 1 Response_reg,1 Trans_reg_C
14	FBFL15_2733	RR	OmpR	Response regulator, OmpR family contains 1 Response_reg,1 Trans_reg_C
Sigma Factors
1	FBFL15_0515	SF	Ecf	Sigma factor, Ecf family contains 1 Sigma70_r2,1 Sigma70_r4
2	FBFL15_1370	SF	Ecf	Sigma factor, Ecf family contains 1 Sigma70_r2,1 Sigma70_r4
3	FBFL15_1380	SF	Ecf	Sigma factor, Ecf family contains 1 Sigma70_r2,1 Sigma70_r4
4	FBFL15_1808	SF	Ecf	Sigma factor, Ecf family contains 1 Sigma70_r2,1 Sigma70_r4
5	FBFL15_2395	SF	Ecf	Sigma factor, Ecf family contains 1 Sigma70_r2,1 Sigma70_r4
6	FBFL15_2690	SF	RpoD	Sigma factor, RpoD family contains 1 Sigma70_r1_2,1 Sigma70_r2,1 Sigma70_r3,1 Sigma70_r4
7	FBFL15_2714	SF	RpoN	Sigma factor, RpoN family contains 1 Sigma54_AID,1 Sigma54_CBD,1 Sigma54_DBD
8	FBFL15_0494	SF	Unclassified	Sigma factor, Unclassified contains 1 Sigma70_r2,1 HTH_LUXR
Transcriptional Factors
1	FBFL15_0029	TR	AraC	Transcription factor, AraC family contains 2 HTH_AraC
2	FBFL15_0071	TR	AraC	Transcription factor, AraC family contains 1 Sigma70_r3,1 HTH_AraC
3	FBFL15_0278	TR	AraC	Transcription factor, AraC family contains 1 HTH_AraC
4	FBFL15_0347	TR	AraC	Transcription factor, AraC family contains 1 HTH_AraC
5	FBFL15_1347	TR	AraC	Transcription factor, AraC family contains 1 HTH_AraC
6	FBFL15_2227	TR	AraC	Transcription factor, AraC family contains 1 HTH_AraC
7	FBFL15_2281	TR	AraC	Transcription factor, AraC family contains 1 AraC_N,2 HTH_AraC
8	FBFL15_2584	TR	AraC	Transcription factor, AraC family contains 1 HTH_AraC
9	FBFL15_2752	TR	AraC	Transcription factor, AraC family contains 1 HTH_AraC
10	FBFL15_2951	TR	AraC	Transcription factor, AraC family contains 1 HTH_AraC
11	FBFL15_3043	TR	AraC	Transcription factor, AraC family contains 1 HTH_AraC
12	FBFL15_2333	TR	ArgR	Transcription factor, ArgR family contains 1 Arg_repressor
13	FBFL15_2413	TR	ArsR	Transcription factor, ArsR family contains 1 HTH_5
14	FBFL15_2467	TR	ArsR	Transcription factor, ArsR family contains 1 HTH_5
15	FBFL15_1055	TR	AsnC	Transcription factor, AsnC family contains 1 AsnC_trans_reg
16	FBFL15_2299	TR	DeoR	Transcription factor, DeoR family contains 1 HTH_DeoR
17	FBFL15_2302	TR	DeoR	Transcription factor, DeoR family contains 1 HTH_DeoR
18	FBFL15_0798	TR	Fur	Transcription factor, Fur family contains 1 FUR
19	FBFL15_3070	TR	HxlR	Transcription factor, HxlR family contains 1 HxlR
20	FBFL15_0913	TR	LuxR	Transcription factor, LuxR family contains 1 HTH_LUXR
21	FBFL15_1203	TR	LuxR	Transcription factor, LuxR family contains 1 HTH_LUXR
22	FBFL15_1315	TR	LuxR	Transcription factor, LuxR family contains 1 HTH_LUXR
23	FBFL15_1725	TR	LuxR	Transcription factor, LuxR family contains 1 HTH_LUXR
24	FBFL15_2715	TR	LytTR	Transcription factor, LytTR family contains 1 LytTR
25	FBFL15_2996	TR	LytTR	Transcription factor, LytTR family contains 1 LytTR
26	FBFL15_0593	TR	MarR	Transcription factor, MarR family contains 1 MarR
27	FBFL15_1229	TR	MarR	Transcription factor, MarR family contains 1 MarR
28	FBFL15_1658	TR	MarR	Transcription factor, MarR family contains 1 MarR,1 AsnC_trans_reg
29	FBFL15_2702	TR	MarR	Transcription factor, MarR family contains 1 MarR,1 AsnC_trans_reg
30	FBFL15_2089	TR	MerR	Transcription factor, MerR family contains 1 MerR
31	FBFL15_2139	TR	MerR	Transcription factor, MerR family contains 1 MerR
32	FBFL15_2963	TR	MerR	Transcription factor, MerR family contains 1 MerR
33	FBFL15_2060	TR	PadR	Transcription factor, PadR family contains 1 PadR
34	FBFL15_0972	TR	Rrf2	Transcription factor, Rrf2 family contains 1 Rrf2
35	FBFL15_0616	TR	TetR	Transcription factor, TetR family contains 1 TetR_N
36	FBFL15_0727	TR	TetR	Transcription factor, TetR family contains 1 TetR_N
37	FBFL15_1197	TR	TetR	Transcription factor, TetR family contains 1 TetR_N
38	FBFL15_1982	TR	TetR	Transcription factor, TetR family contains 1 TetR_N
39	FBFL15_0020	TR	Xre	Transcription factor, Xre family contains 1 HTH_XRE
40	FBFL15_0114	TR	Xre	Transcription factor, Xre family contains 1 HTH_XRE
41	FBFL15_0134	TR	Xre	Transcription factor, Xre family contains 1 HTH_XRE
42	FBFL15_0167	TR	Xre	Transcription factor, Xre family contains 1 HTH_XRE
43	FBFL15_0369	TR	Xre	Transcription factor, Xre family contains 1 HTH_XRE
44	FBFL15_0821	TR	Xre	Transcription factor, Xre family contains 1 HTH_XRE
45	FBFL15_0823	TR	Xre	Transcription factor, Xre family contains 1 HTH_3
46	FBFL15_1077	TR	Xre	Transcription factor, Xre family contains 1 HTH_XRE
47	FBFL15_1307	TR	Xre	Transcription factor, Xre family contains 1 HTH_XRE
48	FBFL15_1331	TR	Xre	Transcription factor, Xre family contains 1 HTH_3
49	FBFL15_1621	TR	Xre	Transcription factor, Xre family contains 1 HTH_XRE
50	FBFL15_1660	TR	Xre	Transcription factor, Xre family contains 1 HTH_XRE
51	FBFL15_1896	TR	Xre	Transcription factor, Xre family contains 1 HTH_XRE
52	FBFL15_1988	TR	Xre	Transcription factor, Xre family contains 1 HTH_XRE
53	FBFL15_2179	TR	Xre	Transcription factor, Xre family contains 1 HTH_3
54	FBFL15_2282	TR	Xre	Transcription factor, Xre family contains 1 HTH_3
55	FBFL15_2658	TR	Xre	Transcription factor, Xre family contains 1 HTH_XRE
56	FBFL15_2936	TR	Xre	Transcription factor, Xre family contains 1 HTH_3
57	FBFL15_2975	TR	Xre	Transcription factor, Xre family contains 1 HTH_3
Other DNA-Binding Proteins
1	FBFL15_0123	ODP	Bhl	DNA-binding protein, Bhl family contains 1 Bac_DNA_binding
2	FBFL15_1088	ODP	Bhl	DNA-binding protein, Bhl family contains 1 Bac_DNA_binding
3	FBFL15_3077	ODP	Bhl	DNA-binding protein, Bhl family contains 1 Bac_DNA_binding
4	FBFL15_0506	ODP	DnaA	DNA-binding protein, DnaA family contains 1 Bac_DnaA,1 Bac_DnaA_C
5	FBFL15_1934	ODP	Fis	DNA-binding protein, Fis family contains 1 AAA_5,1 HTH_8

## Sheet: F. columnare ATCC49512
F. columnare ATCC 49512 Transcriptional Factors and two-component systems
#	Locus	Class	Type	Gene
One-Component Systems
1	FCOL_00730	OCS	LysR	Transcription factor, LysR family contains 1 HTH_1,1 LysR_substrate
2	FCOL_01880	OCS	Crp	Transcription factor, Crp family contains 1 cNMP_binding,1 HTH_CRP
3	FCOL_02130	OCS	Crp	Transcription factor, Crp family contains 1 cNMP_binding,1 HTH_CRP
4	FCOL_05170	OCS	Crp	Transcription factor, Crp family contains 1 cNMP_binding,1 HTH_CRP
5	FCOL_05825	OCS	Crp	Transcription factor, Crp family contains 1 cNMP_binding,1 HTH_CRP
6	FCOL_06305	OCS	Crp	Transcription factor, Crp family contains 1 cNMP_binding,1 HTH_CRP
7	FCOL_06540	OCS	Crp	Transcription factor, Crp family contains 1 cNMP_binding,1 HTH_CRP
8	FCOL_10770	OCS	AraC	Transcription factor, AraC family contains 1 AraC_binding,1 HTH_AraC
Response Regulators
1	FCOL_01310	RR	LytTR	Response regulator, LytTR family contains 1 Response_reg,1 LytTR
2	FCOL_02810	RR	LytTR	Response regulator, LytTR family contains 1 Response_reg,1 LytTR
3	FCOL_03280	RR	LytTR	Response regulator, LytTR family contains 1 Response_reg,1 LytTR
4	FCOL_03920	RR	NarL	Response regulator, NarL family contains 1 Response_reg,1 HTH_LUXR
5	FCOL_07050	RR	OmpR	Response regulator, OmpR family contains 1 Response_reg,1 Trans_reg_C
6	FCOL_07995	RR	NarL	Response regulator, NarL family contains 1 Response_reg,1 HTH_LUXR
7	FCOL_08065	RR	OmpR	Response regulator, OmpR family contains 1 Response_reg,1 Trans_reg_C
8	FCOL_08395	RR	LytTR	Response regulator, LytTR family contains 1 Response_reg,1 LytTR
9	FCOL_10375	RR	NarL	Response regulator, NarL family contains 1 Response_reg,1 HTH_LUXR
Sigma Factors
1	FCOL_00410	SF	Ecf	Sigma factor, Ecf family contains 1 Sigma70_r2,1 Sigma70_r4
2	FCOL_01275	SF	Unclassified	Sigma factor, Unclassified contains 1 Sigma70_r2,1 HTH_LUXR
3	FCOL_01795	SF	Ecf	Sigma factor, Ecf family contains 1 Sigma70_r2,1 Sigma70_r4
4	FCOL_02970	SF	RpoN	Sigma factor, RpoN family contains 1 Sigma54_AID,1 Sigma54_CBD,1 Sigma54_DBD
5	FCOL_03735	SF	RpoD	Sigma factor, RpoD family contains 1 Sigma70_r1_2,1 Sigma70_r2,1 Sigma70_r3,1 Sigma70_r4
6	FCOL_12315	SF	Ecf	Sigma factor, Ecf family contains 1 Sigma70_r2,1 Sigma70_r4
Transcriptional Factors
1	FCOL_00215	TR	TetR	Transcription factor, TetR family contains 1 TetR_N
2	FCOL_00800	TR	MarR	Transcription factor, MarR family contains 1 MarR
3	FCOL_00890	TR	TetR	Transcription factor, TetR family contains 1 TetR_N
4	FCOL_01145	TR	AsnC	Transcription factor, AsnC family contains 1 HTH_11,1 AsnC_trans_reg
5	FCOL_01445	TR	Xre	Transcription factor, Xre family contains 1 HTH_XRE
6	FCOL_02125	TR	Rrf2	Transcription factor, Rrf2 family contains 1 Rrf2
7	FCOL_02685	TR	ArsR	Transcription factor, ArsR family contains 1 HTH_5
8	FCOL_02750	TR	TetR	Transcription factor, TetR family contains 1 TetR_N
9	FCOL_03880	TR	Fur	Transcription factor, Fur family contains 1 FUR
10	FCOL_05015	TR	AraC	Transcription factor, AraC family contains 2 HTH_AraC
11	FCOL_05485	TR	LuxR	Transcription factor, LuxR family contains 1 HTH_LUXR
12	FCOL_05645	TR	MarR	Transcription factor, MarR family contains 1 MarR
13	FCOL_05735	TR	AraC	Transcription factor, AraC family contains 1 HTH_AraC
14	FCOL_05855	TR	MarR	Transcription factor, MarR family contains 1 MarR
15	FCOL_05905	TR	MarR	Transcription factor, MarR family contains 1 MarR,1 AsnC_trans_reg
16	FCOL_06220	TR	AraC	Transcription factor, AraC family contains 1 HTH_AraC
17	FCOL_06420	TR	Xre	Transcription factor, Xre family contains 1 HTH_XRE
18	FCOL_06810	TR	Unclassified	Transcription factor, Unclassified contains 1 Pencillinase_R
19	FCOL_06875	TR	HxlR	Transcription factor, HxlR family contains 1 HxlR
20	FCOL_07015	TR	Unclassified	Transcription factor, Unclassified contains 1 HTH_11
21	FCOL_07785	TR	Rrf2	Transcription factor, Rrf2 family contains 1 Rrf2
22	FCOL_08525	TR	AraC	Transcription factor, AraC family contains 1 HTH_AraC
23	FCOL_08635	TR	AsnC	Transcription factor, AsnC family contains 1 AsnC_trans_reg
24	FCOL_08965	TR	SfsA	Transcription factor, SfsA family contains 1 SfsA
25	FCOL_09040	TR	ArsR	Transcription factor, ArsR family contains 1 HTH_5,1 AsnC_trans_reg
26	FCOL_09430	TR	AraC	Transcription factor, AraC family contains 1 Sigma70_r3,1 HTH_AraC
27	FCOL_09625	TR	TetR	Transcription factor, TetR family contains 1 TetR_N
28	FCOL_09865	TR	Xre	Transcription factor, Xre family contains 1 HTH_XRE
29	FCOL_10800	TR	MerR	Transcription factor, MerR family contains 1 MerR
30	FCOL_11190	TR	LuxR	Transcription factor, LuxR family contains 1 HTH_LUXR
31	FCOL_11335	TR	ArsR	Transcription factor, ArsR family contains 1 HTH_5
32	FCOL_11475	TR	Xre	Transcription factor, Xre family contains 1 HTH_XRE
33	FCOL_11555	TR	AsnC	Transcription factor, AsnC family contains 1 AsnC_trans_reg
34	FCOL_11700	TR	DtxR	Transcription factor, DtxR family contains 1 HTH_DTXR
35	FCOL_12015	TR	PadR	Transcription factor, PadR family contains 1 PadR
36	FCOL_12230	TR	Xre	Transcription factor, Xre family contains 1 HTH_XRE
Other DNA-Binding Proteins
1	FCOL_00065	ODP	Bhl	DNA-binding protein, Bhl family contains 1 Bac_DNA_binding
2	FCOL_01950	ODP	Unclassified	DNA-binding protein, Unclassified contains 1 HTH_5
3	FCOL_02345	ODP	Unclassified	DNA-binding protein, Unclassified contains 1 HTH_5
4	FCOL_04755	ODP	DnaA	DNA-binding protein, DnaA family contains 1 Bac_DnaA,1 Bac_DnaA_C
5	FCOL_04855	ODP	Bhl	DNA-binding protein, Bhl family contains 1 Bac_DNA_binding
6	FCOL_09545	ODP	Unclassified	DNA-binding protein, Unclassified contains 1 HTH_5
7	FCOL_11655	ODP	Fis	DNA-binding protein, Fis family contains 1 AAA_5,1 HTH_8
8	FCOL_12550	ODP	Unclassified	DNA-binding protein, Unclassified contains 1 HTH_5
9	FCOL_12785	ODP	Unclassified	DNA-binding protein, Unclassified contains 1 HTH_5

## Sheet: F. indicum GPTSA100-9
F. indicum GPTSA100-9 Transcriptional Factors and two-component systems
#	Locus	Class	Type	Gene
One-Component Systems
1	KQS_01075	OCS	LacI	Transcription factor, LacI family contains 1 LacI,1 Peripla_BP_1
2	KQS_02200	OCS	LacI	Transcription factor, LacI family contains 1 LacI,1 Peripla_BP_1
3	KQS_05195	OCS	TrmB	Transcription factor, TrmB family contains 1 HD,1 TrmB,1 ACT
4	KQS_05395	OCS	LysR	Transcription factor, LysR family contains 1 HTH_1,1 LysR_substrate
5	KQS_05750	OCS	Crp	Transcription factor, Crp family contains 1 cNMP_binding,1 HTH_CRP
6	KQS_07985	OCS	LysR	Transcription factor, LysR family contains 1 HTH_1,1 LysR_substrate
7	KQS_08990	OCS	Crp	Transcription factor, Crp family contains 1 cNMP_binding,1 HTH_CRP
8	KQS_13500	OCS	AraC	Transcription factor, AraC family contains 1 AraC_binding,1 HTH_AraC
Response Regulators
1	KQS_00290	RR	OmpR	Response regulator, OmpR family contains 1 Response_reg,1 Trans_reg_C
2	KQS_00770	RR	OmpR	Response regulator, OmpR family contains 1 Response_reg,1 Trans_reg_C
3	KQS_02060	RR	LytTR	Response regulator, LytTR family contains 1 Response_reg,1 LytTR
4	KQS_02580	RR	LytTR	Response regulator, LytTR family contains 1 Response_reg,1 LytTR
5	KQS_04445	RR	NarL	Response regulator, NarL family contains 1 Response_reg,1 HTH_LUXR
6	KQS_04840	RR	LytTR	Response regulator, LytTR family contains 1 Response_reg,1 LytTR
7	KQS_05010	RR	OmpR	Response regulator, OmpR family contains 1 Response_reg,1 Trans_reg_C
8	KQS_05390	RR	LytTR	Response regulator, LytTR family contains 1 Response_reg,1 LytTR
9	KQS_08025	RR	LytTR	Response regulator, LytTR family contains 1 Response_reg,1 LytTR
10	KQS_08950	RR	NarL	Response regulator, NarL family contains 1 Response_reg,1 HTH_LUXR
11	KQS_09345	RR	OmpR	Response regulator, OmpR family contains 1 Response_reg,1 Trans_reg_C
12	KQS_09460	RR	LytTR	Response regulator, LytTR family contains 1 Response_reg,1 LytTR
13	KQS_11025	RR	NarL	Response regulator, NarL family contains 1 Response_reg,1 HTH_LUXR
14	KQS_11140	RR	LytTR	Response regulator, LytTR family contains 1 Response_reg,1 LytTR
15	KQS_11425	RR	LytTR	Response regulator, LytTR family contains 1 Response_reg,1 LytTR
16	KQS_11510	RR	LytTR	Response regulator, LytTR family contains 1 Response_reg,1 LytTR
17	KQS_11795	RR	NarL	Response regulator, NarL family contains 1 Response_reg,1 GerE
18	KQS_12650	RR	OmpR	Response regulator, OmpR family contains 1 Response_reg,1 Trans_reg_C
19	KQS_13270	RR	NarL	Response regulator, NarL family contains 1 Response_reg,1 HTH_LUXR
20	KQS_13310	RR	NarL	Response regulator, NarL family contains 1 Response_reg,1 HTH_LUXR
Sigma Factors
1	KQS_03760	SF	Ecf	Sigma factor, Ecf family contains 1 Sigma70_r2,1 Sigma70_r4
2	KQS_03830	SF	Ecf	Sigma factor, Ecf family contains 1 Sigma70_r2,1 Sigma70_r4
3	KQS_04340	SF	Unclassified	Sigma factor, Unclassified contains 1 Sigma70_r2,1 HTH_LUXR
4	KQS_07325	SF	Ecf	Sigma factor, Ecf family contains 1 Sigma70_r2,1 Sigma70_r4
5	KQS_08465	SF	Unclassified	Sigma factor, Unclassified contains 1 Sigma70_r2
6	KQS_10020	SF	Ecf	Sigma factor, Ecf family contains 1 Sigma70_r2,1 Sigma70_r4
7	KQS_10635	SF	Ecf	Sigma factor, Ecf family contains 1 Sigma70_r2,1 Sigma70_r4
8	KQS_11485	SF	RpoD	Sigma factor, RpoE family contains 1 Sigma70_r1_2,1 Sigma70_r2,1 Sigma70_r3,1 Sigma70_r4
9	KQS_11770	SF	Ecf	Sigma factor, Ecf family contains 1 Sigma70_r2,1 Sigma70_r4
10	KQS_13160	SF	RpoN	Sigma factor, RpoN family contains 1 Sigma54_AID,1 Sigma54_CBD,1 Sigma54_DBD
11	KQS_13725	SF	Ecf	Sigma factor, Ecf family contains 1 Sigma70_r2,1 Sigma70_r4
Transcriptional Factors
1	KQS_00100	TR	TetR	Transcription factor, TetR family contains 1 TetR_N
2	KQS_00535	TR	Xre	Transcription factor, Xre family contains 1 HTH_XRE
3	KQS_00550	TR	Xre	Transcription factor, Xre family contains 1 HTH_XRE
4	KQS_00695	TR	AraC	Transcription factor, AraC family contains 1 Sigma70_r3,1 HTH_AraC
5	KQS_00860	TR	Xre	Transcription factor, Xre family contains 1 HTH_XRE
6	KQS_00885	TR	Xre	Transcription factor, Xre family contains 1 HTH_XRE
7	KQS_01140	TR	AraC	Transcription factor, AraC family contains 1 HTH_AraC
8	KQS_01175	TR	TetR	Transcription factor, TetR family contains 1 TetR_N
9	KQS_02655	TR	ArsR	Transcription factor, ArsR family contains 1 HTH_5
10	KQS_03820	TR	NrdR	Transcription factor, NrdR family contains 1 nrdR
11	KQS_04025	TR	MarR	Transcription factor, MarR family contains 1 MarR
12	KQS_04145	TR	AsnC	Transcription factor, AsnC family contains 1 HTH_11,1 AsnC_trans_reg
13	KQS_04180	TR	ArsR	Transcription factor, ArsR family contains 1 HTH_5
14	KQS_04265	TR	PadR	Transcription factor, PadR family contains 1 PadR
15	KQS_04655	TR	MerR	Transcription factor, MerR family contains 1 MerR
16	KQS_05190	TR	Fur	Transcription factor, Fur family contains 1 FUR
17	KQS_05330	TR	AraC	Transcription factor, AraC family contains 1 AraC_N,2 HTH_AraC
18	KQS_05905	TR	Xre	Transcription factor, Xre family contains 1 HTH_XRE
19	KQS_06090	TR	HxlR	Transcription factor, HxlR family contains 1 HxlR
20	KQS_06230	TR	MarR	Transcription factor, MarR family contains 1 MarR
21	KQS_06740	TR	Xre	Transcription factor, Xre family contains 1 HTH_XRE
22	KQS_06750	TR	MarR	Transcription factor, MarR family contains 1 MarR,1 AsnC_trans_reg
23	KQS_07250	TR	TetR	Transcription factor, TetR family contains 1 TetR_N
24	KQS_07530	TR	Xre	Transcription factor, Xre family contains 1 HTH_XRE
25	KQS_07640	TR	Xre	Transcription factor, Xre family contains 1 HTH_XRE
26	KQS_07925	TR	PadR	Transcription factor, PadR family contains 1 PadR
27	KQS_07945	TR	ArsR	Transcription factor, ArsR family contains 1 HTH_5
28	KQS_08330	TR	AraC	Transcription factor, AraC family contains 1 HTH_AraC
29	KQS_08400	TR	AraC	Transcription factor, AraC family contains 2 HTH_AraC
30	KQS_08445	TR	AraC	Transcription factor, AraC family contains 1 HTH_AraC
31	KQS_08790	TR	Unclassified	Transcription factor, Unclassified contains 1 Pencillinase_R
32	KQS_09570	TR	Xre	Transcription factor, Xre family contains 1 HTH_XRE
33	KQS_09680	TR	ArsR	Transcription factor, ArsR family contains 1 HTH_5
34	KQS_09765	TR	Xre	Transcription factor, Xre family contains 1 HTH_XRE
35	KQS_10560	TR	Xre	Transcription factor, Xre family contains 1 HTH_XRE
36	KQS_10715	TR	Xre	Transcription factor, Xre family contains 1 HTH_3
37	KQS_11085	TR	MerR	Transcription factor, MerR family contains 1 MerR
38	KQS_11670	TR	AraC	Transcription factor, AraC family contains 1 HTH_AraC
39	KQS_11820	TR	TetR	Transcription factor, TetR family contains 1 TetR_N
40	KQS_11925	TR	LuxR	Transcription factor, LuxR family contains 1 HTH_LUXR
41	KQS_13215	TR	ArsR	Transcription factor, ArsR family contains 1 HTH_5,1 AsnC_trans_reg
42	KQS_13765	TR	AraC	Transcription factor, AraC family contains 1 HTH_AraC
Other DNA-Binding Proteins
1	KQS_02015	ODP	Bhl	DNA-binding protein, Bhl family contains 1 Bac_DNA_binding
2	KQS_03610	ODP	DnaA	DNA-binding protein, DnaA family contains 1 Bac_DnaA,1 Bac_DnaA_C
3	KQS_07495	ODP	Bhl	DNA-binding protein, Bhl family contains 1 Bac_DNA_binding
4	KQS_11265	ODP	Fis	DNA-binding protein, Fis family contains 1 AAA_5,1 HTH_8
5	KQS_12165	ODP	Unclassified	DNA-binding protein, Unclassified contains 1 HTH_XRE

## Sheet: F. psychrophilum JIP0286
F. psychrophilum JIP0286 Transcriptional Factors and two-component systems
#	Locus	Class	Type	Gene
One-Component Systems
1	FP0253	OCS	AraC	Transcription factor, AraC family contains 1 AraC_binding,2 HTH_AraC
2	FP0703	OCS	Crp	Transcription factor, Crp family contains 1 cNMP_binding,1 HTH_CRP
3	FP0925	OCS	Crp	Transcription factor, Crp family contains 1 cNMP_binding,1 HTH_CRP
4	FP1152	OCS	Crp	Transcription factor, Crp family contains 1 cNMP_binding,1 HTH_CRP
5	FP1738	OCS	LysR	Transcription factor, LysR family contains 1 HTH_1,1 LysR_substrate
Response Regulators
1	FP0358	RR	OmpR	Response regulator, OmpR family contains 1 Response_reg,1 Trans_reg_C
2	FP0715	RR	NarL	Response regulator, NarL family contains 1 Response_reg,1 HTH_LUXR
3	FP1021	RR	LytTR	Response regulator, LytTR family contains 1 Response_reg,1 LytTR
4	FP1406	RR	OmpR	Response regulator, OmpR family contains 1 Response_reg,1 Trans_reg_C
5	FP1517	RR	LytTR	Response regulator, LytTR family contains 1 Response_reg,1 LytTR
6	FP1523	RR	OmpR	Response regulator, OmpR family contains 1 Response_reg,1 Trans_reg_C
7	FP1647	RR	LytTR	Response regulator, LytTR family contains 1 Response_reg,1 LytTR
8	FP1694	RR	NtrC	Response regulator, NtrC family contains 1 Response_reg,1 AAA,1 HTH_8
9	FP1826	RR	OmpR	Response regulator, OmpR family contains 1 Response_reg,1 Trans_reg_C
10	FP1852	RR	LytTR	Response regulator, LytTR family contains 1 Response_reg,1 LytTR
11	FP2071	RR	NarL	Response regulator, NarL family contains 1 Response_reg,1 HTH_LUXR
12	FP2165	RR	LytTR	Response regulator, LytTR family contains 1 Response_reg,1 LytTR
Sigma Factors
1	FP0548	SF	Unclassified	Sigma factor, Unclassified contains 1 Sigma70_r2,1 HTH_LUXR
2	FP0623	SF	Ecf	Sigma factor, Ecf family contains 1 Sigma70_r2,1 Sigma70_r4
3	FP1106	SF	Ecf	Sigma factor, Ecf family contains 1 Sigma70_r2,1 Sigma70_r4
4	FP1455	SF	Ecf	Sigma factor, Ecf family contains 1 Sigma70_r2,1 Sigma70_r4
5	FP1466	SF	Ecf	Sigma factor, Ecf family contains 1 Sigma70_r2,1 Sigma70_r4
6	FP1932	SF	Ecf	Sigma factor, Ecf family contains 1 Sigma70_r2,1 Sigma70_r4
7	FP2048	SF	RpoD	Sigma factor, RpoD family contains 1 Sigma70_r1_2,1 Sigma70_r2,1 Sigma70_r3,1 Sigma70_r4
8	FP2076	SF	Ecf	Sigma factor, Ecf family contains 1 Sigma70_r2,1 Sigma70_r4
9	FP2249	SF	RpoN	Sigma factor, RpoN family contains 1 Sigma54_AID,1 Sigma54_CBD,1 Sigma54_DBD
Transcriptional Factors
1	FP0045	TR	AraC	Transcription factor, AraC family contains 1 Sigma70_r3,1 HTH_AraC
2	FP0317	TR	Xre	Transcription factor, Xre family contains 1 HTH_XRE
3	FP0386	TR	MerR	Transcription factor, MerR family contains 1 MerR
4	FP0423	TR	TetR	Transcription factor, TetR family contains 1 TetR_N
5	FP0505	TR	TetR	Transcription factor, TetR family contains 1 TetR_N
6	FP0516	TR	MarR	Transcription factor, MarR family contains 1 MarR
7	FP0586	TR	Xre	Transcription factor, Xre family contains 1 HTH_XRE
8	FP0627	TR	AlpA	Transcription factor, AlpA family contains 1 Phage_AlpA
9	FP0675	TR	PadR	Transcription factor, PadR family contains 1 PadR
10	FP0735	TR	Xre	Transcription factor, Xre family contains 1 HTH_XRE
11	FP0763	TR	LysR	Transcription factor, LysR family contains 1 HTH_1
12	FP0798	TR	Xre	Transcription factor, Xre family contains 1 HTH_XRE
13	FP0801	TR	MerR	Transcription factor, MerR family contains 1 MerR-DNA-bind
14	FP0831	TR	LuxR	Transcription factor, LuxR family contains 1 HTH_LUXR
15	FP0833	TR	Xre	Transcription factor, Xre family contains 1 HTH_XRE
16	FP0841	TR	Xre	Transcription factor, Xre family contains 1 HTH_XRE
17	FP0843	TR	MarR	Transcription factor, MarR family contains 1 MarR,1 AsnC_trans_reg
18	FP0850	TR	AraC	Transcription factor, AraC family contains 1 HTH_AraC
19	FP0857	TR	Xre	Transcription factor, Xre family contains 1 HTH_XRE
20	FP0872	TR	Unclassified	Transcription factor, Unclassified contains 1 HTH_7
21	FP0916	TR	AraC	Transcription factor, AraC family contains 1 HTH_AraC
22	FP0924	TR	TetR	Transcription factor, TetR family contains 1 TetR_N
23	FP0984	TR	AraC	Transcription factor, AraC family contains 1 HTH_AraC
24	FP0992	TR	TetR	Transcription factor, TetR family contains 1 TetR_N
25	FP0994	TR	AraC	Transcription factor, AraC family contains 1 HTH_AraC
26	FP1005	TR	AraC	Transcription factor, AraC family contains 2 HTH_AraC
27	FP1200	TR	LacI	Transcription factor, LacI family contains 1 LacI
28	FP1227	TR	Xre	Transcription factor, Xre family contains 1 HTH_XRE
29	FP1448	TR	MerR	Transcription factor, MerR family contains 1 MerR
30	FP1544	TR	AraC	Transcription factor, AraC family contains 1 HTH_AraC
31	FP1568	TR	Xre	Transcription factor, Xre family contains 1 HTH_XRE
32	FP1587 mobile_element compl	TR	TetR	Transcription factor, TetR family contains 1 TetR_N
33	FP1595	TR	ArsR	Transcription factor, ArsR family contains 1 HTH_5
34	FP1722	TR	MarR	Transcription factor, MarR family contains 1 MarR
35	FP1734	TR	AsnC	Transcription factor, AsnC family contains 1 HTH_11,1 AsnC_trans_reg
36	FP1749	TR	Unclassified	Transcription factor, Unclassified contains 1 Pencillinase_R
37	FP1757	TR	AraC	Transcription factor, AraC family contains 2 HTH_AraC
38	FP1858	TR	Rrf2	Transcription factor, Rrf2 family contains 1 Rrf2
39	FP1903	TR	Fur	Transcription factor, Fur family contains 1 FUR
40	FP1943	TR	MerR	Transcription factor, MerR family contains 1 MerR
41	FP2372	TR	ArsR	Transcription factor, ArsR family contains 1 HTH_5,1 AsnC_trans_reg
42	FP2404	TR	TetR	Transcription factor, TetR family contains 1 TetR_N
Other DNA-Binding Proteins
1	FP1208	ODP	DnaA	DNA-binding protein, DnaA family contains 1 Bac_DnaA,1 Bac_DnaA_C
2	FP1666	ODP	Bhl	DNA-binding protein, Bhl family contains 1 Bac_DNA_binding
3	FP1980	ODP	Fis	DNA-binding protein, Fis family contains 1 AAA_5,1 HTH_8
4	FP2008	ODP	Bhl	DNA-binding protein, Bhl family contains 1 Bac_DNA_binding

## Sheet: F. johnsoniae UW101
F. johnsoniae UW101 Transcriptional Factors and two-component systems
#	Locus	Class	Type	Gene
One-Component Systems
1	Fjoh_0145	OCS	GntR	Transcription factor, GntR family contains 1 GntR,1 Aminotran_1_2
2	Fjoh_0190	OCS	AraC	Transcription factor, AraC family contains 1 HMA,1 HTH_AraC
3	Fjoh_0477	OCS	AraC	Transcription factor, AraC family contains 1 AraC_binding,1 HTH_AraC
4	Fjoh_0758	OCS	LysR	Transcription factor, LysR family contains 1 HTH_1,1 LysR_substrate
5	Fjoh_0873	OCS	LysR	Transcription factor, LysR family contains 1 HTH_1,1 LysR_substrate
6	Fjoh_1259	OCS	LacI	Transcription factor, LacI family contains 1 LacI,1 Peripla_BP_1
7	Fjoh_1282	OCS	LysR	Transcription factor, LysR family contains 1 HTH_1,1 LysR_substrate
8	Fjoh_1291	OCS	AraC	Transcription factor, AraC family contains 1 TPR_1,1 HTH_AraC
9	Fjoh_1352	OCS	AraC	Transcription factor, AraC family contains 1 AraC_binding,2 HTH_AraC
10	Fjoh_1404	OCS	LacI	Transcription factor, LacI family contains 1 LacI,1 Peripla_BP_1
11	Fjoh_1583	OCS	Crp	Transcription factor, Crp family contains 1 cNMP_binding,1 HTH_CRP
12	Fjoh_1615	OCS	LacI	Transcription factor, LacI family contains 1 LacI,1 Peripla_BP_1
13	Fjoh_1705	OCS	AraC	Transcription factor, AraC family contains 1 DJ-1_PfpI,2 HTH_AraC
14	Fjoh_1732	OCS	AraC	Transcription factor, AraC family contains 1 AraC_binding,1 HTH_AraC
15	Fjoh_1968	OCS	LexA	Transcription factor, LexA family contains 1 HTH_XRE,1 Peptidase_S24
16	Fjoh_1990	OCS	LacI	Transcription factor, LacI family contains 1 LacI,1 Peripla_BP_1
17	Fjoh_2003	OCS	LysR	Transcription factor, LysR family contains 1 HTH_1,1 LysR_substrate
18	Fjoh_2535	OCS	Crp	Transcription factor, Crp family contains 1 cNMP_binding,1 HTH_CRP
19	Fjoh_2710	OCS	LacI	Transcription factor, LacI family contains 1 LacI,1 Peripla_BP_1
20	Fjoh_2885	OCS	LysR	Transcription factor, LysR family contains 1 HTH_1,1 LysR_substrate
21	Fjoh_3059	OCS	Unclassified	Transcription factor, Unclassified contains 1 AAA,1 HTH_11
22	Fjoh_3299	OCS	LysR	Transcription factor, LysR family contains 1 HTH_1,1 LysR_substrate
23	Fjoh_3396	OCS	GntR	Transcription factor, GntR family contains 1 GntR,1 Aminotran_1_2
24	Fjoh_3844	OCS	AraC	Transcription factor, AraC family contains 1 AraC_binding,2 HTH_AraC
25	Fjoh_4000	OCS	AraC	Transcription factor, AraC family contains 1 AraC_binding,2 HTH_AraC
26	Fjoh_4028	OCS	LysR	Transcription factor, LysR family contains 1 HTH_1,1 LysR_substrate
27	Fjoh_4030	OCS	AraC	Transcription factor, AraC family contains 1 AraC_binding,1 HTH_AraC
28	Fjoh_4042	OCS	LacI	Transcription factor, LacI family contains 1 LacI,1 Peripla_BP_1
29	Fjoh_4053	OCS	Crp	Transcription factor, Crp family contains 1 cNMP_binding,1 HTH_CRP
30	Fjoh_4106	OCS	AraC	Transcription factor, AraC family contains 1 AraC_binding,2 HTH_AraC
31	Fjoh_4138	OCS	GntR	Transcription factor, GntR family contains 1 GntR,1 Aminotran_1_2
32	Fjoh_4188	OCS	LacI	Transcription factor, LacI family contains 1 LacI,1 Peripla_BP_1
33	Fjoh_4257	OCS	LacI	Transcription factor, LacI family contains 1 LacI,1 Peripla_BP_1
34	Fjoh_4447	OCS	Crp	Transcription factor, Crp family contains 1 cNMP_binding,1 HTH_CRP
35	Fjoh_4621	OCS	LysR	Transcription factor, LysR family contains 1 HTH_1,1 LysR_substrate
36	Fjoh_4632	OCS	Crp	Transcription factor, Crp family contains 1 cNMP_binding,1 HTH_CRP
37	Fjoh_4692	OCS	AraC	Transcription factor, AraC family contains 1 AraC_binding,1 HTH_AraC
38	Fjoh_4767	OCS	LysR	Transcription factor, LysR family contains 1 HTH_1,1 LysR_substrate
39	Fjoh_4822	OCS	GntR	Transcription factor, GntR family contains 1 GntR,1 Aminotran_1_2
40	Fjoh_4871	OCS	Crp	Transcription factor, Crp family contains 1 cNMP_binding,1 HTH_CRP
41	Fjoh_4952	OCS	AraC	Transcription factor, AraC family contains 1 AraC_binding,1 HTH_AraC
Response Regulators
1	Fjoh_0036	RR	NarL	Response regulator, NarL family contains 1 Response_reg,1 HTH_LUXR
2	Fjoh_0470	RR	NtrC	Response regulator, NtrC family contains 1 Response_reg,1 AAA_5,1 HTH_8
3	Fjoh_0544	RR	OmpR	Response regulator, OmpR family contains 1 Response_reg,1 Trans_reg_C
4	Fjoh_0559	RR	NarL	Response regulator, NarL family contains 1 Response_reg,1 HTH_LUXR
5	Fjoh_0638	RR	NtrC	Response regulator, NtrC family contains 1 Response_reg,1 AAA,1 HTH_8
6	Fjoh_0795	RR	LytTR	Response regulator, LytTR family contains 1 Response_reg,1 LytTR
7	Fjoh_0991	RR	LytTR	Response regulator, LytTR family contains 1 Response_reg,1 LytTR
8	Fjoh_1332	RR	NtrC	Response regulator, NtrC family contains 1 Response_reg,1 AAA_5,1 HTH_8
9	Fjoh_1345	RR	LytTR	Response regulator, LytTR family contains 1 Response_reg,1 LytTR
10	Fjoh_1441	RR	LytTR	Response regulator, LytTR family contains 1 Response_reg,1 LytTR
11	Fjoh_1620	RR	OmpR	Response regulator, OmpR family contains 1 Response_reg,1 Trans_reg_C
12	Fjoh_1679	RR	LytTR	Response regulator, LytTR family contains 1 Response_reg,1 LytTR
13	Fjoh_1791	RR	NarL	Response regulator, NarL family contains 1 Response_reg,1 HTH_LUXR
14	Fjoh_1834	RR	LytTR	Response regulator, LytTR family contains 1 Response_reg,1 LytTR
15	Fjoh_1977	RR	NtrC	Response regulator, NtrC family contains 1 Response_reg,1 AAA,1 HTH_8
16	Fjoh_1987	RR	NarL	Response regulator, NarL family contains 1 Response_reg,1 HTH_LUXR
17	Fjoh_2030	RR	LytTR	Response regulator, LytTR family contains 1 Response_reg,1 LytTR
18	Fjoh_2165	RR	LytTR	Response regulator, LytTR family contains 1 Response_reg,1 LytTR
19	Fjoh_2735	RR	OmpR	Response regulator, OmpR family contains 1 Response_reg,1 Trans_reg_C
20	Fjoh_2880	RR	OmpR	Response regulator, OmpR family contains 1 Response_reg,1 Trans_reg_C
21	Fjoh_2973	RR	NarL	Response regulator, NarL family contains 1 Response_reg,1 HTH_LUXR
22	Fjoh_3049	RR	OmpR	Response regulator, OmpR family contains 1 Response_reg,1 Trans_reg_C
23	Fjoh_3229	RR	LytTR	Response regulator, LytTR family contains 1 Response_reg,1 LytTR
24	Fjoh_3400	RR	OmpR	Response regulator, OmpR family contains 1 Response_reg,1 Trans_reg_C
25	Fjoh_3460	RR	OmpR	Response regulator, OmpR family contains 1 Response_reg,1 Trans_reg_C
26	Fjoh_3483	RR	LytTR	Response regulator, LytTR family contains 1 Response_reg,1 LytTR
27	Fjoh_3918	RR	OmpR	Response regulator, OmpR family contains 1 Response_reg,1 Trans_reg_C
28	Fjoh_3968	RR	LytTR	Response regulator, LytTR family contains 1 Response_reg,1 LytTR
29	Fjoh_3976	RR	LytTR	Response regulator, LytTR family contains 1 Response_reg,1 LytTR
30	Fjoh_4001	RR	LytTR	Response regulator, LytTR family contains 1 Response_reg,1 LytTR
31	Fjoh_4134	RR	LytTR	Response regulator, LytTR family contains 1 Response_reg,1 LytTR
32	Fjoh_4282	RR	LytTR	Response regulator, LytTR family contains 1 Response_reg,1 LytTR
33	Fjoh_4291	RR	OmpR	Response regulator, OmpR family contains 1 Response_reg,1 Trans_reg_C
34	Fjoh_4495	RR	LytTR	Response regulator, LytTR family contains 1 Response_reg,1 LytTR
35	Fjoh_4521	RR	OmpR	Response regulator, OmpR family contains 1 Response_reg,1 Trans_reg_C
36	Fjoh_4564	RR	LytTR	Response regulator, LytTR family contains 1 Response_reg,1 LytTR
37	Fjoh_4628	RR	NarL	Response regulator, NarL family contains 1 Response_reg,1 GerE
38	Fjoh_4664	RR	NarL	Response regulator, NarL family contains 1 Response_reg,1 HTH_LUXR
39	Fjoh_4674	RR	LytTR	Response regulator, LytTR family contains 1 Response_reg,1 LytTR
40	Fjoh_4735	RR	NarL	Response regulator, NarL family contains 1 Response_reg,1 HTH_LUXR
41	Fjoh_4908	RR	LytTR	Response regulator, LytTR family contains 1 Response_reg,1 LytTR
42	Fjoh_4970	RR	OmpR	Response regulator, OmpR family contains 1 Response_reg,1 Trans_reg_C
43	Fjoh_5028	RR	LytTR	Response regulator, LytTR family contains 1 Response_reg,1 LytTR
Sigma Factors
1	Fjoh_0071	SF	Ecf	Sigma factor, Ecf family contains 1 Sigma70_r2,1 Sigma70_r4
2	Fjoh_0094	SF	Ecf	Sigma factor, Ecf family contains 1 Sigma70_r2,1 Sigma70_r4
3	Fjoh_0147	SF	Ecf	Sigma factor, Ecf family contains 1 Sigma70_r2,1 Sigma70_r4
4	Fjoh_0160	SF	Ecf	Sigma factor, Ecf family contains 1 Sigma70_r2,1 Sigma70_r4
5	Fjoh_0222	SF	Ecf	Sigma factor, Ecf family contains 1 Sigma70_r2,1 Sigma70_r4
6	Fjoh_0274	SF	Unclassified	Sigma factor, Unclassified contains 1 Sigma70_r2
7	Fjoh_0563	SF	Ecf	Sigma factor, Ecf family contains 1 Sigma70_r2,1 Sigma70_r4
8	Fjoh_0584	SF	RpoN	Sigma factor, RpoN family contains 1 Sigma54_AID,1 Sigma54_CBD,1 Sigma54_DBD
9	Fjoh_1133	SF	Ecf	Sigma factor, Ecf family contains 1 Sigma70_r2,1 Sigma70_r4
10	Fjoh_1215	SF	Ecf	Sigma factor, Ecf family contains 1 Sigma70_r2,1 Sigma70_r4
11	Fjoh_1275	SF	Ecf	Sigma factor, Ecf family contains 1 Sigma70_r2,1 Sigma70_r4
12	Fjoh_1433	SF	RpoD	Sigma factor, RpoD family contains 1 Sigma70_r1_2,1 Sigma70_r2,1 Sigma70_r3,1 Sigma70_r4
13	Fjoh_1787	SF	Ecf	Sigma factor, Ecf family contains 1 Sigma70_r2,1 Sigma70_r4
14	Fjoh_2006	SF	Unclassified	Sigma factor, Unclassified contains 1 Sigma70_r2,1 HTH_LUXR
15	Fjoh_2396	SF	Ecf	Sigma factor, Ecf family contains 1 Sigma70_r2,1 Sigma70_r4
16	Fjoh_2436	SF	Ecf	Sigma factor, Ecf family contains 1 Sigma70_r2,1 Sigma70_r4
17	Fjoh_2752	SF	Ecf	Sigma factor, Ecf family contains 1 Sigma70_r2,1 Sigma70_r4
18	Fjoh_2896	SF	Ecf	Sigma factor, Ecf family contains 1 Sigma70_r2,1 Sigma70_r4
19	Fjoh_2945	SF	Ecf	Sigma factor, Ecf family contains 1 Sigma70_r2,1 Sigma70_r4
20	Fjoh_3087	SF	Unclassified	Sigma factor, Unclassified contains 1 Sigma70_r2
21	Fjoh_3253	SF	Ecf	Sigma factor, Ecf family contains 1 Sigma70_r2,1 Sigma70_r4
22	Fjoh_3335	SF	Unclassified	Sigma factor, Unclassified contains 1 Sigma70_r2,1 HTH_LUXR
23	Fjoh_3804	SF	Ecf	Sigma factor, Ecf family contains 1 Sigma70_r2,1 Sigma70_r4
24	Fjoh_3859	SF	Ecf	Sigma factor, Ecf family contains 1 Sigma70_r2,1 Sigma70_r4
25	Fjoh_3947	SF	Unclassified	Sigma factor, Unclassified contains 1 Sigma70_r4
26	Fjoh_4171	SF	Ecf	Sigma factor, Ecf family contains 1 Sigma70_r2,1 Sigma70_r4
27	Fjoh_4426	SF	Ecf	Sigma factor, Ecf family contains 1 Sigma70_r2,1 Sigma70_r4
28	Fjoh_4775	SF	Ecf	Sigma factor, Ecf family contains 1 Sigma70_r2,1 Sigma70_r4
29	Fjoh_4791	SF	Ecf	Sigma factor, Ecf family contains 1 Sigma70_r2,1 Sigma70_r4
30	Fjoh_5033	SF	Unclassified	Sigma factor, Unclassified contains 1 Sigma70_r2,1 HTH_LUXR
Transcriptional Factors
1	Fjoh_0021	TR	MarR	Transcription factor, MarR family contains 1 MarR,1 AsnC_trans_reg
2	Fjoh_0054	TR	Xre	Transcription factor, Xre family contains 1 HTH_XRE
3	Fjoh_0056	TR	MerR	Transcription factor, MerR family contains 1 MerR
4	Fjoh_0113	TR	HxlR	Transcription factor, HxlR family contains 1 HxlR
5	Fjoh_0156	TR	AraC	Transcription factor, AraC family contains 1 HTH_AraC
6	Fjoh_0169	TR	AraC	Transcription factor, AraC family contains 1 HTH_AraC
7	Fjoh_0173	TR	LuxR	Transcription factor, LuxR family contains 1 HTH_LUXR
8	Fjoh_0180	TR	AraC	Transcription factor, AraC family contains 1 HTH_AraC
9	Fjoh_0187	TR	AraC	Transcription factor, AraC family contains 1 HTH_AraC
10	Fjoh_0195	TR	PadR	Transcription factor, PadR family contains 1 PadR
11	Fjoh_0439	TR	ArsR	Transcription factor, ArsR family contains 1 HTH_5
12	Fjoh_0464	TR	MarR	Transcription factor, MarR family contains 1 MarR
13	Fjoh_0465	TR	Xre	Transcription factor, Xre family contains 1 HTH_XRE
14	Fjoh_0466	TR	MerR	Transcription factor, MerR family contains 1 MerR,1 MerR-DNA-bind
15	Fjoh_0497	TR	AraC	Transcription factor, AraC family contains 1 HTH_AraC
16	Fjoh_0537	TR	AraC	Transcription factor, AraC family contains 1 HTH_AraC
17	Fjoh_0538	TR	AraC	Transcription factor, AraC family contains 1 HTH_AraC
18	Fjoh_0557	TR	ArsR	Transcription factor, ArsR family contains 1 HTH_5,1 AsnC_trans_reg
19	Fjoh_0632	TR	Xre	Transcription factor, Xre family contains 1 HTH_3
20	Fjoh_0656	TR	Xre	Transcription factor, Xre family contains 1 HTH_XRE
21	Fjoh_0673	TR	DeoR	Transcription factor, DeoR family contains 1 HTH_DeoR,1 DeoR
22	Fjoh_0682	TR	LytTR	Transcription factor, LytTR family contains 1 LytTR
23	Fjoh_0686	TR	Xre	Transcription factor, Xre family contains 1 HTH_XRE
24	Fjoh_0788	TR	Unclassified	Transcription factor, Unclassified contains 1 HTH_11
25	Fjoh_0911	TR	Xre	Transcription factor, Xre family contains 1 HTH_XRE
26	Fjoh_0925	TR	ArsR	Transcription factor, ArsR family contains 1 HTH_5
27	Fjoh_0931	TR	Fur	Transcription factor, Fur family contains 1 FUR
28	Fjoh_0941	TR	AraC	Transcription factor, AraC family contains 1 HTH_AraC
29	Fjoh_0995	TR	TrmB	Transcription factor, TrmB family contains 1 TrmB
30	Fjoh_1116	TR	GntR	Transcription factor, GntR family contains 1 GntR
31	Fjoh_1151	TR	AraC	Transcription factor, AraC family contains 1 HTH_AraC
32	Fjoh_1155	TR	Xre	Transcription factor, Xre family contains 1 HTH_XRE
33	Fjoh_1265	TR	TetR	Transcription factor, TetR family contains 1 TetR_N
34	Fjoh_1284	TR	Xre	Transcription factor, Xre family contains 1 HTH_XRE
35	Fjoh_1287	TR	AraC	Transcription factor, AraC family contains 1 HTH_AraC
36	Fjoh_1308	TR	AraC	Transcription factor, AraC family contains 1 HTH_AraC
37	Fjoh_1357	TR	Xre	Transcription factor, Xre family contains 1 HTH_XRE
38	Fjoh_1362	TR	Unclassified	Transcription factor, Unclassified contains 1 Pencillinase_R
39	Fjoh_1498	TR	Rrf2	Transcription factor, Rrf2 family contains 1 Rrf2
40	Fjoh_1520	TR	MarR	Transcription factor, MarR family contains 1 MarR,1 AsnC_trans_reg
41	Fjoh_1559	TR	LuxR	Transcription factor, LuxR family contains 1 GerE
42	Fjoh_1575	TR	AraC	Transcription factor, AraC family contains 1 HTH_AraC
43	Fjoh_1649	TR	Xre	Transcription factor, Xre family contains 1 HTH_XRE
44	Fjoh_1737	TR	Xre	Transcription factor, Xre family contains 1 HTH_XRE
45	Fjoh_1839	TR	AraC	Transcription factor, AraC family contains 1 HTH_AraC
46	Fjoh_1888	TR	Rrf2	Transcription factor, Rrf2 family contains 1 Rrf2
47	Fjoh_1892	TR	MerR	Transcription factor, MerR family contains 1 MerR
48	Fjoh_1981	TR	Xre	Transcription factor, Xre family contains 1 HTH_XRE
49	Fjoh_1991	TR	AraC	Transcription factor, AraC family contains 2 HTH_AraC
50	Fjoh_1999	TR	GntR	Transcription factor, GntR family contains 1 GntR
51	Fjoh_2015	TR	MarR	Transcription factor, MarR family contains 1 MarR
52	Fjoh_2048	TR	Xre	Transcription factor, Xre family contains 1 HTH_XRE
53	Fjoh_2132	TR	AsnC	Transcription factor, AsnC family contains 1 HTH_11,1 AsnC_trans_reg
54	Fjoh_2149	TR	ArsR	Transcription factor, ArsR family contains 1 HTH_5
55	Fjoh_2157	TR	Xre	Transcription factor, Xre family contains 1 HTH_XRE
56	Fjoh_2222	TR	Fur	Transcription factor, Fur family contains 1 FUR
57	Fjoh_2302	TR	Xre	Transcription factor, Xre family contains 1 HTH_XRE
58	Fjoh_2318	TR	AraC	Transcription factor, AraC family contains 1 HTH_AraC
59	Fjoh_2324	TR	AraC	Transcription factor, AraC family contains 1 HTH_AraC
60	Fjoh_2335	TR	Xre	Transcription factor, Xre family contains 1 HTH_XRE
61	Fjoh_2340	TR	AraC	Transcription factor, AraC family contains 2 HTH_AraC
62	Fjoh_2411	TR	Rrf2	Transcription factor, Rrf2 family contains 1 Rrf2
63	Fjoh_2430	TR	LuxR	Transcription factor, LuxR family contains 1 HTH_LUXR
64	Fjoh_2483	TR	HxlR	Transcription factor, HxlR family contains 1 HxlR
65	Fjoh_2491	TR	AraC	Transcription factor, AraC family contains 1 HTH_AraC
66	Fjoh_2547	TR	TetR	Transcription factor, TetR family contains 1 TetR_N
67	Fjoh_2571	TR	Xre	Transcription factor, Xre family contains 1 HTH_3
68	Fjoh_2606	TR	Xre	Transcription factor, Xre family contains 1 HTH_XRE
69	Fjoh_2673	TR	Unclassified	Transcription factor, Unclassified contains 1 HTH_11
70	Fjoh_2677	TR	Xre	Transcription factor, Xre family contains 1 HTH_XRE
71	Fjoh_2770	TR	Unclassified	Transcription factor, Unclassified contains 1 Pencillinase_R
72	Fjoh_2772	TR	Unclassified	Transcription factor, Unclassified contains 1 Pencillinase_R
73	Fjoh_2803	TR	Xre	Transcription factor, Xre family contains 1 HTH_XRE
74	Fjoh_2805	TR	MarR	Transcription factor, MarR family contains 1 MarR,1 AsnC_trans_reg
75	Fjoh_2816	TR	Xre	Transcription factor, Xre family contains 1 HTH_XRE
76	Fjoh_2821	TR	Xre	Transcription factor, Xre family contains 1 HTH_XRE
77	Fjoh_2825	TR	AraC	Transcription factor, AraC family contains 1 HTH_AraC
78	Fjoh_2829	TR	ArsR	Transcription factor, ArsR family contains 1 HTH_5
79	Fjoh_2854	TR	Xre	Transcription factor, Xre family contains 1 HTH_XRE
80	Fjoh_2943	TR	AraC	Transcription factor, AraC family contains 1 AraC_N,2 HTH_AraC
81	Fjoh_2949	TR	ArsR	Transcription factor, ArsR family contains 1 HTH_5
82	Fjoh_2965	TR	TetR	Transcription factor, TetR family contains 1 TetR_N
83	Fjoh_2987	TR	ArsR	Transcription factor, ArsR family contains 1 HTH_5
84	Fjoh_2992	TR	AraC	Transcription factor, AraC family contains 1 HTH_AraC
85	Fjoh_3025	TR	AraC	Transcription factor, AraC family contains 1 HTH_AraC
86	Fjoh_3028	TR	AraC	Transcription factor, AraC family contains 1 HTH_AraC
87	Fjoh_3034	TR	Xre	Transcription factor, Xre family contains 1 HTH_XRE
88	Fjoh_3079	TR	ArsR	Transcription factor, ArsR family contains 1 HTH_5
89	Fjoh_3088	TR	ArsR	Transcription factor, ArsR family contains 1 HTH_5
90	Fjoh_3096	TR	AraC	Transcription factor, AraC family contains 1 HTH_AraC
91	Fjoh_3099	TR	HxlR	Transcription factor, HxlR family contains 1 HxlR
92	Fjoh_3103	TR	HxlR	Transcription factor, HxlR family contains 1 HxlR
93	Fjoh_3104	TR	TetR	Transcription factor, TetR family contains 1 TetR_N
94	Fjoh_3106	TR	Xre	Transcription factor, Xre family contains 1 HTH_XRE
95	Fjoh_3145	TR	Xre	Transcription factor, Xre family contains 1 HTH_XRE
96	Fjoh_3211	TR	Unclassified	Transcription factor, Unclassified contains 1 Pencillinase_R
97	Fjoh_3212	TR	TetR	Transcription factor, TetR family contains 1 TetR_N
98	Fjoh_3242	TR	AraC	Transcription factor, AraC family contains 1 HTH_AraC
99	Fjoh_3291	TR	TetR	Transcription factor, TetR family contains 1 TetR_N
100	Fjoh_3306	TR	AraC	Transcription factor, AraC family contains 1 HTH_AraC
101	Fjoh_3316	TR	AraC	Transcription factor, AraC family contains 1 HTH_AraC
102	Fjoh_3323	TR	HxlR	Transcription factor, HxlR family contains 1 HxlR
103	Fjoh_3374	TR	AraC	Transcription factor, AraC family contains 1 HTH_AraC
104	Fjoh_3375	TR	TetR	Transcription factor, TetR family contains 1 TetR_N
105	Fjoh_3380	TR	AraC	Transcription factor, AraC family contains 1 HTH_AraC
106	Fjoh_3384	TR	ArsR	Transcription factor, ArsR family contains 1 HTH_5
107	Fjoh_3406	TR	TetR	Transcription factor, TetR family contains 1 TetR_N
108	Fjoh_3445	TR	Xre	Transcription factor, Xre family contains 1 HTH_XRE
109	Fjoh_3484	TR	TrmB	Transcription factor, TrmB family contains 1 TrmB
110	Fjoh_3526	TR	LuxR	Transcription factor, LuxR family contains 1 HTH_LUXR
111	Fjoh_3551	TR	AraC	Transcription factor, AraC family contains 1 HTH_AraC
112	Fjoh_3593	TR	AlpA	Transcription factor, AlpA family contains 1 Phage_AlpA
113	Fjoh_3628	TR	Xre	Transcription factor, Xre family contains 1 HTH_XRE
114	Fjoh_3648	TR	Xre	Transcription factor, Xre family contains 1 HTH_XRE
115	Fjoh_3668	TR	Xre	Transcription factor, Xre family contains 1 HTH_3
116	Fjoh_3677	TR	Xre	Transcription factor, Xre family contains 1 HTH_XRE
117	Fjoh_3701	TR	Unclassified	Transcription factor, Unclassified contains 1 HTH_11
118	Fjoh_3720	TR	Xre	Transcription factor, Xre family contains 1 HTH_XRE
119	Fjoh_3739	TR	AraC	Transcription factor, AraC family contains 1 HTH_AraC
120	Fjoh_3745	TR	AraC	Transcription factor, AraC family contains 1 HTH_AraC
121	Fjoh_3749	TR	AraC	Transcription factor, AraC family contains 2 HTH_AraC
122	Fjoh_3816	TR	HxlR	Transcription factor, HxlR family contains 1 HxlR
123	Fjoh_3837	TR	MarR	Transcription factor, MarR family contains 1 MarR,1 AsnC_trans_reg
124	Fjoh_3846	TR	HxlR	Transcription factor, HxlR family contains 1 HxlR
125	Fjoh_3848	TR	HxlR	Transcription factor, HxlR family contains 1 HxlR
126	Fjoh_3889	TR	LytTR	Transcription factor, LytTR family contains 1 LytTR
127	Fjoh_3893	TR	AraC	Transcription factor, AraC family contains 2 HTH_AraC
128	Fjoh_3895	TR	AraC	Transcription factor, AraC family contains 2 HTH_AraC
129	Fjoh_3954	TR	AraC	Transcription factor, AraC family contains 1 HTH_AraC
130	Fjoh_3957	TR	HxlR	Transcription factor, HxlR family contains 1 HxlR
131	Fjoh_3964	TR	TetR	Transcription factor, TetR family contains 1 TetR_N
132	Fjoh_3989	TR	HxlR	Transcription factor, HxlR family contains 1 HxlR
133	Fjoh_4032	TR	MarR	Transcription factor, MarR family contains 1 MarR
134	Fjoh_4034	TR	HxlR	Transcription factor, HxlR family contains 1 HxlR
135	Fjoh_4109	TR	Xre	Transcription factor, Xre family contains 1 HTH_3
136	Fjoh_4110	TR	Xre	Transcription factor, Xre family contains 1 HTH_3
137	Fjoh_4139	TR	MarR	Transcription factor, MarR family contains 1 MarR
138	Fjoh_4158	TR	HxlR	Transcription factor, HxlR family contains 1 HxlR
139	Fjoh_4178	TR	LuxR	Transcription factor, LuxR family contains 1 HTH_LUXR
140	Fjoh_4208	TR	Xre	Transcription factor, Xre family contains 1 HTH_XRE
141	Fjoh_4217	TR	GntR	Transcription factor, GntR family contains 1 GntR
142	Fjoh_4220	TR	LuxR	Transcription factor, LuxR family contains 1 HTH_LUXR
143	Fjoh_4239	TR	ArsR	Transcription factor, ArsR family contains 1 HTH_5
144	Fjoh_4270	TR	AraC	Transcription factor, AraC family contains 1 HTH_AraC
145	Fjoh_4278	TR	AraC	Transcription factor, AraC family contains 1 HTH_AraC
146	Fjoh_4298	TR	TetR	Transcription factor, TetR family contains 1 TetR_N
147	Fjoh_4313	TR	TetR	Transcription factor, TetR family contains 1 TetR_N
148	Fjoh_4321	TR	AraC	Transcription factor, AraC family contains 1 HTH_AraC
149	Fjoh_4362	TR	AraC	Transcription factor, AraC family contains 1 HTH_AraC
150	Fjoh_4364	TR	AraC	Transcription factor, AraC family contains 1 HTH_AraC
151	Fjoh_4372	TR	Xre	Transcription factor, Xre family contains 1 HTH_3
152	Fjoh_4411	TR	AraC	Transcription factor, AraC family contains 1 HTH_AraC
153	Fjoh_4418	TR	ArsR	Transcription factor, ArsR family contains 1 HTH_5
154	Fjoh_4435	TR	LuxR	Transcription factor, LuxR family contains 1 HTH_LUXR
155	Fjoh_4441	TR	AraC	Transcription factor, AraC family contains 1 HTH_AraC
156	Fjoh_4552	TR	Xre	Transcription factor, Xre family contains 1 HTH_XRE
157	Fjoh_4615	TR	AraC	Transcription factor, AraC family contains 1 HTH_AraC
158	Fjoh_4658	TR	AsnC	Transcription factor, AsnC family contains 1 AsnC_trans_reg
159	Fjoh_4739	TR	Xre	Transcription factor, Xre family contains 1 HTH_XRE
160	Fjoh_4752	TR	MarR	Transcription factor, MarR family contains 1 MarR
161	Fjoh_4798	TR	Xre	Transcription factor, Xre family contains 1 HTH_XRE
162	Fjoh_4813	TR	DeoR	Transcription factor, DeoR family contains 1 HTH_DeoR,1 DeoR
163	Fjoh_4823	TR	AraC	Transcription factor, AraC family contains 1 HTH_AraC
164	Fjoh_4826	TR	AraC	Transcription factor, AraC family contains 1 HTH_AraC
165	Fjoh_4860	TR	DeoR	Transcription factor, DeoR family contains 1 HTH_DeoR,1 DeoR
166	Fjoh_4874	TR	Xre	Transcription factor, Xre family contains 1 HTH_XRE
167	Fjoh_4886	TR	MarR	Transcription factor, MarR family contains 1 MarR
168	Fjoh_4901	TR	TetR	Transcription factor, TetR family contains 1 TetR_N
169	Fjoh_4925	TR	TetR	Transcription factor, TetR family contains 1 TetR_N
170	Fjoh_4999	TR	Xre	Transcription factor, Xre family contains 1 HTH_XRE
171	Fjoh_5019	TR	Rrf2	Transcription factor, Rrf2 family contains 1 Rrf2
Other DNA-Binding Proteins
1	Fjoh_0005	ODP	DnaA	DNA-binding protein, DnaA family contains 1 Bac_DnaA,1 Bac_DnaA_C
2	Fjoh_0139	ODP	Bhl	DNA-binding protein, Bhl family contains 1 Bac_DNA_binding
3	Fjoh_1534	ODP	Bhl	DNA-binding protein, Bhl family contains 1 Bac_DNA_binding
4	Fjoh_1848	ODP	Fis	DNA-binding protein, Fis family contains 1 AAA_5,1 HTH_8
5	Fjoh_2808	ODP	Unclassified	DNA-binding protein, Unclassified contains 1 HTH_LUXR
6	Fjoh_3778	ODP	Unclassified	DNA-binding protein, Unclassified contains 1 HTH_12
7	Fjoh_4427	ODP	Unclassified	DNA-binding protein, Unclassified contains 1 MerR

## Sheet: Stat
							Two-Component Systems
		Transcription Factors					Histidine Kinases			Phosphotransfer Proteins		Response Regulators
		OCS	RR	SF	TR	ODP	Classic	Hybrid	Unorthodox	HPT	HisKA	OmpR	NarL	NtrC	LytTR	PglZ	CheY	Unclassified
1	F. branchiophilum FL-15	11	14	8	57	5	11	9	2	1	4	5	2		7	1	2	3
2	F. columnare ATCC49512	8	9	6	36	9	11	4		1	2	2	3		4	1	1	3
3	F. indicum GPTSA100-9	8	20	11	42	5	21	5			4	5	6		9	1	4	8
4	F. psychrophilum JIP0286	5	12	9	42	4	11	1			2	4	2	1	5	1	1	4
5	F. johnsoniae UW101	41	43	30	171	7	53	14			14	11	8	4	20	1	19	7
