# Supplementary material for: Comparative Genomics and Transcriptional Analysis of Flavobacterium columnare Strain ATCC 49512
Source: Front Microbiol. 2017 Apr 19;8:588. doi: 10.3389/fmicb.2017.00588 (PMC5395568; doi:10.3389/fmicb.2017.00588)
Supplement: Supplementary Table 3 — Genomic islands in Flavobacterium genomes. [file Table3.XLS]

## Sheet: F. columnare ATCC 49512 
F. columnare ATCC 49512 genomic islands
Island start	Island end	Length	Method	Gene name	Gene ID	Locus	Gene start	Gene end	Strand	Product	External Annotations
1228217	1241513	13296	Predicted by at least one method	YP_004941667.1		FCOL_05245	1228217	1229353	1	hypothetical protein
1228217	1241513	13296	Predicted by at least one method	YP_004941668.1		FCOL_05250	1229337	1230371	1	asparaginase 1
1228217	1241513	13296	Predicted by at least one method	YP_004941669.1		FCOL_05255	1230589	1231755	1	integrase
1228217	1241513	13296	Predicted by at least one method	YP_004941670.1		FCOL_05260	1231781	1233676	-1	hypothetical protein
1228217	1241513	13296	Predicted by at least one method	YP_004941671.1		FCOL_05265	1233633	1234967	-1	hypothetical protein
1228217	1241513	13296	Predicted by at least one method	YP_004941672.1		FCOL_05270	1234964	1238071	-1	phage tail tape measure protein, TP901 family
1228217	1241513	13296	Predicted by at least one method	YP_004941673.1		FCOL_05275	1238064	1238453	-1	hypothetical protein
1228217	1241513	13296	Predicted by at least one method	YP_004941674.1		FCOL_05280	1238748	1239239	-1	hypothetical protein
1228217	1241513	13296	Predicted by at least one method	YP_004941675.1		FCOL_05285	1239236	1239976	-1	hypothetical protein
1228217	1241513	13296	Predicted by at least one method	YP_004941676.1		FCOL_05290	1240226	1240738	-1	hypothetical protein
1228217	1241513	13296	Predicted by at least one method	YP_004941677.1		FCOL_05295	1240816	1241010	-1	hypothetical protein
1228217	1241513	13296	Predicted by at least one method	YP_004941678.1		FCOL_05300	1241010	1241513	-1	Co-activator of prophage gene expression IbrB
1228217	1241513	13296	Predicted by at least one method	YP_004941679.1		FCOL_05305	1241510	1242790	-1	Co-activator of prophage gene expression IbrA
1238064	1242790	4726	Predicted by at least one method	YP_004941672.1		FCOL_05270	1234964	1238071	-1	phage tail tape measure protein, TP901 family
1238064	1242790	4726	Predicted by at least one method	YP_004941673.1		FCOL_05275	1238064	1238453	-1	hypothetical protein
1238064	1242790	4726	Predicted by at least one method	YP_004941674.1		FCOL_05280	1238748	1239239	-1	hypothetical protein
1238064	1242790	4726	Predicted by at least one method	YP_004941675.1		FCOL_05285	1239236	1239976	-1	hypothetical protein
1238064	1242790	4726	Predicted by at least one method	YP_004941676.1		FCOL_05290	1240226	1240738	-1	hypothetical protein
1238064	1242790	4726	Predicted by at least one method	YP_004941677.1		FCOL_05295	1240816	1241010	-1	hypothetical protein
1238064	1242790	4726	Predicted by at least one method	YP_004941678.1		FCOL_05300	1241010	1241513	-1	Co-activator of prophage gene expression IbrB
1238064	1242790	4726	Predicted by at least one method	YP_004941679.1		FCOL_05305	1241510	1242790	-1	Co-activator of prophage gene expression IbrA
1238064	1242790	4726	Predicted by at least one method	YP_004941680.1		FCOL_05310	1242787	1244013	-1	hypothetical protein
1251173	1256738	5565	Predicted by at least one method	YP_004941691.2		FCOL_05365	1251173	1252645	-1	hypothetical protein
1251173	1256738	5565	Predicted by at least one method	YP_004941692.1		FCOL_05370	1252653	1253237	-1	hypothetical protein	Pathogen-associated gene(PAG)
1251173	1256738	5565	Predicted by at least one method	YP_004941693.1		FCOL_05375	1253230	1253943	-1	hypothetical protein
1251173	1256738	5565	Predicted by at least one method	YP_004941694.1		FCOL_05380	1254029	1254295	-1	hypothetical protein
1251173	1256738	5565	Predicted by at least one method	YP_004941695.1		FCOL_05385	1254516	1255010	-1	hypothetical protein
1251173	1256738	5565	Predicted by at least one method	YP_004941696.1		FCOL_05390	1255026	1255358	-1	hypothetical protein
1251173	1256738	5565	Predicted by at least one method	YP_004941697.1		FCOL_05395	1255355	1255789	-1	membrane protein
1251173	1256738	5565	Predicted by at least one method	YP_004941698.1		FCOL_05400	1256172	1256738	-1	hypothetical protein
1259633	1269617	9984	Predicted by at least one method	YP_004941702.1		FCOL_05420	1259633	1260097	-1	hypothetical protein
1259633	1269617	9984	Predicted by at least one method	YP_004941703.1		FCOL_05425	1260171	1260626	-1	hypothetical protein
1259633	1269617	9984	Predicted by at least one method	YP_004941704.1		FCOL_05430	1261123	1261926	-1	tyrosine type site-specific recombinase
1259633	1269617	9984	Predicted by at least one method	YP_004941705.1		FCOL_05435	1261992	1262459	-1	hypothetical protein
1259633	1269617	9984	Predicted by at least one method	YP_004941706.1		FCOL_05440	1262530	1263135	-1	hypothetical protein
1259633	1269617	9984	Predicted by at least one method	YP_004941707.1		FCOL_05445	1263290	1263721	-1	hypothetical protein
1259633	1269617	9984	Predicted by at least one method	YP_004941708.1		FCOL_05450	1263807	1264079	-1	hypothetical protein
1259633	1269617	9984	Predicted by at least one method	YP_004941709.1		FCOL_05455	1264234	1264548	-1	hypothetical protein
1259633	1269617	9984	Predicted by at least one method	YP_004941710.1		FCOL_05460	1264649	1265047	-1	hypothetical protein
1259633	1269617	9984	Predicted by at least one method	YP_004941711.1		FCOL_05465	1265396	1265644	-1	hypothetical protein
1259633	1269617	9984	Predicted by at least one method	YP_004941712.1		FCOL_05470	1265699	1265935	-1	hypothetical protein
1259633	1269617	9984	Predicted by at least one method	YP_004941713.1		FCOL_05475	1265939	1269193	-1	DNA primase
1259633	1269617	9984	Predicted by at least one method	YP_004941714.1		FCOL_05480	1269198	1269617	-1	hypothetical protein
1278960	1286808	7848	Predicted by at least one method	YP_004941724.1		FCOL_05530	1278960	1280072	1	integrase catalytic subunit
1278960	1286808	7848	Predicted by at least one method	YP_004941725.1		FCOL_05535	1280494	1281420	-1	hypothetical protein
1278960	1286808	7848	Predicted by at least one method	YP_004941726.1		FCOL_05540	1281604	1281786	1	hypothetical protein
1278960	1286808	7848	Predicted by at least one method	YP_004941727.1		FCOL_05545	1281778	1282971	-1	hypothetical protein
1278960	1286808	7848	Predicted by at least one method	YP_004941728.1		FCOL_05550	1282977	1283414	-1	transcription activator effector binding protein
1278960	1286808	7848	Predicted by at least one method	YP_004941729.1		FCOL_05555	1283552	1283965	1	transposase IS1182 family protein
1278960	1286808	7848	Predicted by at least one method	YP_004941730.1		FCOL_05560	1284020	1284403	1	hypothetical protein
1278960	1286808	7848	Predicted by at least one method	YP_004941731.1		FCOL_05565	1284561	1285355	1	putative transposase, ISL3 family protein
1278960	1286808	7848	Predicted by at least one method	YP_004941732.1		FCOL_05570	1285348	1285614	1	transposase IS1182 family protein
1278960	1286808	7848	Predicted by at least one method	YP_004941733.1		FCOL_05575	1285798	1286808	-1	hypothetical protein
1372402	1386766	14364	Predicted by at least one method	YP_004941799.1		FCOL_05905	1372402	1372881	1	AsnC family transcriptional regulator
1372402	1386766	14364	Predicted by at least one method	YP_004941800.1		FCOL_05910	1372943	1373416	-1	hypothetical protein
1372402	1386766	14364	Predicted by at least one method	YP_004941801.1		FCOL_05915	1373726	1374163	1	hypothetical protein
1372402	1386766	14364	Predicted by at least one method	YP_004941802.1		FCOL_05920	1374166	1375215	1	hypothetical protein
1372402	1386766	14364	Predicted by at least one method	YP_004941803.1		FCOL_05925	1375212	1379240	1	hypothetical protein
1372402	1386766	14364	Predicted by at least one method	YP_004941804.1		FCOL_05930	1379463	1382888	-1	methylmalonyl-CoA mutase
1372402	1386766	14364	Predicted by at least one method	YP_004941805.1		FCOL_05935	1383016	1383738	1	hypothetical protein
1372402	1386766	14364	Predicted by at least one method	YP_004941806.1		FCOL_05940	1384037	1384867	-1	hypothetical protein
1372402	1386766	14364	Predicted by at least one method	YP_004941807.1		FCOL_05945	1384933	1385880	-1	Deoxycytidylate deaminase
1372402	1386766	14364	Predicted by at least one method	YP_004941808.1		FCOL_05950	1386548	1386766	-1	hypothetical protein
1622313	1633670	11357	Predicted by at least one method	YP_004942010.1		FCOL_06980	1622313	1622624	1	hypothetical protein
1622313	1633670	11357	Predicted by at least one method	YP_004942011.1		FCOL_06985	1623063	1623923	1	hypothetical protein
1622313	1633670	11357	Predicted by at least one method	YP_004942012.2		FCOL_06990	1624681	1625847	-1	integrase family protein
1622313	1633670	11357	Predicted by at least one method	YP_004942013.1		FCOL_06995	1626151	1626468	1	hypothetical protein
1622313	1633670	11357	Predicted by at least one method	YP_004942014.1		FCOL_07000	1626618	1627514	1	hypothetical protein
1622313	1633670	11357	Predicted by at least one method	YP_004942015.1		FCOL_07005	1627525	1627779	1	hypothetical protein
1622313	1633670	11357	Predicted by at least one method	YP_004942016.1		FCOL_07010	1628088	1628693	1	hypothetical protein
1622313	1633670	11357	Predicted by at least one method	YP_004942017.1		FCOL_07015	1628760	1629452	1	DeoR family transcriptional regulator
1622313	1633670	11357	Predicted by at least one method	YP_004942018.1		FCOL_07020	1629539	1629931	1	Endoribonuclease L-PSP
1622313	1633670	11357	Predicted by at least one method	YP_004942019.1		FCOL_07035	1630953	1631366	-1	transposase IS1182 family protein
1622313	1633670	11357	Predicted by at least one method	YP_004942020.1		FCOL_07040	1631690	1632097	1	phage-associated protein-like protein
1622313	1633670	11357	Predicted by at least one method	YP_004942021.1		FCOL_07045	1632099	1632491	1	hypothetical protein
1622313	1633670	11357	Predicted by at least one method	YP_004942022.1		FCOL_07050	1632966	1633670	-1	two-component system response regulatory protein RprY
2050849	2081438	30589	Predicted by at least one method	YP_004942372.1		FCOL_08835	2050849	2051997	-1	DNA polymerase III, delta prime subunit
2050849	2081438	30589	Predicted by at least one method	YP_004942373.1		FCOL_08840	2052599	2053006	1	hypothetical protein
2050849	2081438	30589	Predicted by at least one method	YP_004942374.1		FCOL_08845	2053125	2054363	1	hypothetical protein
2050849	2081438	30589	Predicted by at least one method	YP_004942375.1		FCOL_08850	2054465	2055943	1	adhesin precursor SprC
2050849	2081438	30589	Predicted by at least one method	YP_004942376.1		FCOL_08855	2055962	2060050	1	cell surface protein precursor SprD
2050849	2081438	30589	Predicted by at least one method	YP_004942377.1		FCOL_08860	2060142	2074361	1	hypothetical protein
2050849	2081438	30589	Predicted by at least one method	YP_004942378.1		FCOL_08865	2074377	2075369	1	hypothetical protein
2050849	2081438	30589	Predicted by at least one method	YP_006194203.1	pgk	FCOL_08870	2075475	2076662	1	phosphoglycerate kinase
2050849	2081438	30589	Predicted by at least one method	YP_006194204.1		FCOL_08872	2076765	2078801	1	membrane-bound lytic murein transglycosylase D
2050849	2081438	30589	Predicted by at least one method	YP_006194205.1		FCOL_08874	2078853	2079302	1	ElaA protein
2050849	2081438	30589	Predicted by at least one method	YP_004942379.2		FCOL_08875	2080644	2081438	-1	putative transposase, ISL3 family protein
2281438	2289253	7815	Predicted by at least one method	YP_004942546.1		FCOL_09720	2281438	2281923	-1	hypothetical protein
2281438	2289253	7815	Predicted by at least one method	YP_004942547.1		FCOL_09725	2281977	2282492	-1	hypothetical protein
2281438	2289253	7815	Predicted by at least one method	YP_004942548.1		FCOL_09730	2282496	2283653	-1	hypothetical protein
2281438	2289253	7815	Predicted by at least one method	YP_004942549.1		FCOL_09735	2283842	2285206	-1	hypothetical protein
2281438	2289253	7815	Predicted by at least one method	YP_004942550.1		FCOL_09740	2285218	2285667	-1	hypothetical protein
2281438	2289253	7815	Predicted by at least one method	YP_004942551.1		FCOL_09745	2285681	2288149	-1	ATPase
2281438	2289253	7815	Predicted by at least one method	YP_004942552.1		FCOL_09750	2288183	2289253	-1	PKD domain-containing protein
2281438	2289253	7815	Predicted by at least one method	YP_004942553.1		FCOL_09755	2289234	2289980	1	NLP/P60 protein
2324675	2329952	5277	Predicted by at least one method	YP_004942573.1		FCOL_09855	2324675	2324941	1	hypothetical protein
2324675	2329952	5277	Predicted by at least one method	YP_004942574.1		FCOL_09860	2324925	2325275	1	hypothetical protein
2324675	2329952	5277	Predicted by at least one method	YP_004942575.1		FCOL_09865	2325743	2326075	-1	helix-turN-helix domain protein
2324675	2329952	5277	Predicted by at least one method	YP_004942576.1		FCOL_09870	2326214	2327797	1	hypothetical protein
2324675	2329952	5277	Predicted by at least one method	YP_004942577.1		FCOL_09875	2327858	2328892	1	tyrosine recombinase XerD
2324675	2329952	5277	Predicted by at least one method	YP_004942578.1		FCOL_09880	2328885	2329661	1	integrase family protein
2324675	2329952	5277	Predicted by at least one method	YP_004942579.1		FCOL_09885	2329713	2329952	-1	hypothetical protein
2711832	2725026	13194	Predicted by at least one method	YP_004942885.1		FCOL_11445	2711832	2712239	1	hypothetical protein
2711832	2725026	13194	Predicted by at least one method	YP_004942887.1		FCOL_11455	2712842	2713252	-1	hypothetical protein
2711832	2725026	13194	Predicted by at least one method	YP_004942888.1		FCOL_11460	2713323	2713853	-1	hypothetical protein
2711832	2725026	13194	Predicted by at least one method	YP_004942889.1		FCOL_11465	2713922	2714374	-1	hypothetical protein
2711832	2725026	13194	Predicted by at least one method	YP_004942890.1		FCOL_11470	2714382	2714816	-1	hypothetical protein
2711832	2725026	13194	Predicted by at least one method	YP_004942891.1		FCOL_11475	2714898	2715152	1	helix-turn-helix domain-containing protein
2711832	2725026	13194	Predicted by at least one method	YP_004942892.1		FCOL_11480	2715270	2715722	-1	DNA repair protein RadC
2711832	2725026	13194	Predicted by at least one method	YP_004942893.1		FCOL_11485	2715777	2716205	-1	hypothetical protein
2711832	2725026	13194	Predicted by at least one method	YP_004942894.1		FCOL_11490	2716644	2717663	1	hypothetical protein
2711832	2725026	13194	Predicted by at least one method	YP_004942895.1		FCOL_11495	2717632	2718084	1	hypothetical protein
2711832	2725026	13194	Predicted by at least one method	YP_004942896.1		FCOL_11500	2718163	2720673	1	dead-like helicase
2711832	2725026	13194	Predicted by at least one method	YP_004942897.1		FCOL_11505	2720710	2721765	-1	hypothetical protein
2711832	2725026	13194	Predicted by at least one method	YP_004942898.1		FCOL_11510	2721743	2722609	-1	AAA ATPase
2711832	2725026	13194	Predicted by at least one method	YP_004942899.1		FCOL_11515	2722799	2723656	-1	hypothetical protein
2711832	2725026	13194	Predicted by at least one method	YP_004942900.1		FCOL_11520	2723905	2725026	-1	integrase family protein
2712842	2725026	12184	Predicted by at least one method	YP_004942887.1		FCOL_11455	2712842	2713252	-1	hypothetical protein
2712842	2725026	12184	Predicted by at least one method	YP_004942888.1		FCOL_11460	2713323	2713853	-1	hypothetical protein
2712842	2725026	12184	Predicted by at least one method	YP_004942889.1		FCOL_11465	2713922	2714374	-1	hypothetical protein
2712842	2725026	12184	Predicted by at least one method	YP_004942890.1		FCOL_11470	2714382	2714816	-1	hypothetical protein
2712842	2725026	12184	Predicted by at least one method	YP_004942891.1		FCOL_11475	2714898	2715152	1	helix-turn-helix domain-containing protein
2712842	2725026	12184	Predicted by at least one method	YP_004942892.1		FCOL_11480	2715270	2715722	-1	DNA repair protein RadC
2712842	2725026	12184	Predicted by at least one method	YP_004942893.1		FCOL_11485	2715777	2716205	-1	hypothetical protein
2712842	2725026	12184	Predicted by at least one method	YP_004942894.1		FCOL_11490	2716644	2717663	1	hypothetical protein
2712842	2725026	12184	Predicted by at least one method	YP_004942895.1		FCOL_11495	2717632	2718084	1	hypothetical protein
2712842	2725026	12184	Predicted by at least one method	YP_004942896.1		FCOL_11500	2718163	2720673	1	dead-like helicase
2712842	2725026	12184	Predicted by at least one method	YP_004942897.1		FCOL_11505	2720710	2721765	-1	hypothetical protein
2712842	2725026	12184	Predicted by at least one method	YP_004942898.1		FCOL_11510	2721743	2722609	-1	AAA ATPase
2712842	2725026	12184	Predicted by at least one method	YP_004942899.1		FCOL_11515	2722799	2723656	-1	hypothetical protein
2712842	2725026	12184	Predicted by at least one method	YP_004942900.1		FCOL_11520	2723905	2725026	-1	integrase family protein
2898875	2906084	7209	Predicted by at least one method	YP_004943056.1		FCOL_12310	2898875	2899987	1	glycosyl transferase, group 2 family protein
2898875	2906084	7209	Predicted by at least one method	YP_004943057.1		FCOL_12315	2899978	2900526	1	RNA polymerase ECF-type sigma factor
2898875	2906084	7209	Predicted by at least one method	YP_004943058.1		FCOL_12330	2902065	2902436	1	hypothetical protein
2898875	2906084	7209	Predicted by at least one method	YP_004943059.1		FCOL_12335	2902620	2903144	1	hypothetical protein
2898875	2906084	7209	Predicted by at least one method	YP_004943060.1		FCOL_12340	2903150	2904004	1	hypothetical protein
2898875	2906084	7209	Predicted by at least one method	YP_004943061.1		FCOL_12345	2903996	2904202	-1	hypothetical protein
2898875	2906084	7209	Predicted by at least one method	YP_004943062.1		FCOL_12350	2904192	2904746	1	hypothetical protein
2898875	2906084	7209	Predicted by at least one method	YP_004943063.1		FCOL_12355	2905181	2905594	-1	transposase IS1182 family protein
2898875	2906084	7209	Predicted by at least one method	YP_004943064.1		FCOL_12360	2905785	2906084	1	hypothetical protein
2898875	2906084	7209	Predicted by at least one method	YP_004943065.1		FCOL_12365	2906071	2906757	1	hypothetical protein
2922575	2930510	7935	Predicted by at least one method	YP_004943084.1		FCOL_12460	2922575	2923177	1	hypothetical protein
2922575	2930510	7935	Predicted by at least one method	YP_004943085.1		FCOL_12465	2923468	2925690	1	isocitrate dehydrogenase, NADP-dependent
2922575	2930510	7935	Predicted by at least one method	YP_004943086.1		FCOL_12470	2926040	2927020	-1	integrase family protein
2922575	2930510	7935	Predicted by at least one method	YP_004943087.1		FCOL_12475	2927278	2928156	1	putative methyltransferase
2922575	2930510	7935	Predicted by at least one method	YP_004943088.1		FCOL_12480	2928409	2928624	1	hypothetical protein
2922575	2930510	7935	Predicted by at least one method	YP_004943089.1		FCOL_12485	2928621	2929451	-1	hypothetical protein
2922575	2930510	7935	Predicted by at least one method	YP_004943090.1		FCOL_12490	2929554	2930510	1	hypothetical protein

## Sheet: F. branchiophilum FL-15
F. branchiophilum FL-15 genomic islands
Island start	Island end	Length	Method	Gene name	Gene ID	Locus	Gene start	Gene end	Strand	Product	External Annotations
1391813	1405083	13270	Predicted by at least one method	YP_004843508.1		FBFL15_1186	1391813	1392727	1	putative transposase, ISL3 family
1391813	1405083	13270	Predicted by at least one method	YP_004843509.1		FBFL15_1187	1392848	1393600	1	hypothetical protein
1391813	1405083	13270	Predicted by at least one method	YP_004843510.1		FBFL15_1188	1393890	1395761	-1	putative OmpA family outer membrane protein
1391813	1405083	13270	Predicted by at least one method	YP_004843511.1		FBFL15_1189	1396024	1396944	-1	hypothetical protein
1391813	1405083	13270	Predicted by at least one method	YP_004843512.1		FBFL15_1190	1397255	1402675	-1	putative adhesin
1391813	1405083	13270	Predicted by at least one method	YP_004843513.1	hflX	FBFL15_1191	1402821	1404041	1	GTP-binding protein HflX
1391813	1405083	13270	Predicted by at least one method	YP_004843514.1		FBFL15_1192	1404093	1404287	-1	putative Sec-independent protein translocase
1391813	1405083	13270	Predicted by at least one method	YP_004843515.1		FBFL15_1193	1404313	1404510	-1	putative Sec-independent protein translocase
1391813	1405083	13270	Predicted by at least one method	YP_004843516.1		FBFL15_1194	1404607	1405083	1	hypothetical protein
1515228	1521895	6667	Predicted by at least one method	YP_004843620.1		FBFL15_1304	1515228	1515785	1	hypothetical protein
1515228	1521895	6667	Predicted by at least one method	YP_004843621.1		FBFL15_1305	1515808	1516359	1	hypothetical protein
1515228	1521895	6667	Predicted by at least one method	YP_004843622.1		FBFL15_1306	1516479	1517525	-1	transposase IS5 family
1515228	1521895	6667	Predicted by at least one method	YP_004843623.1		FBFL15_1307	1518099	1518407	1	putative DNA binding protein
1515228	1521895	6667	Predicted by at least one method	YP_004843624.1		FBFL15_1308	1518397	1519683	1	putative type II modification methyltransferase
1515228	1521895	6667	Predicted by at least one method	YP_004843625.1		FBFL15_1309	1519667	1521067	1	putative type II restriction endonuclease
1515228	1521895	6667	Predicted by at least one method	YP_004843626.1		FBFL15_1310	1521374	1521895	1	hypothetical protein
2285396	2297117	11721	Predicted by at least one method	YP_004844238.1		FBFL15_1955	2285396	2285944	-1	hypothetical protein
2285396	2297117	11721	Predicted by at least one method	YP_004844239.1		FBFL15_1956	2286344	2286967	-1	putative acetyltransferase
2285396	2297117	11721	Predicted by at least one method	YP_004844240.1		FBFL15_1957	2287237	2287650	1	hypothetical protein
2285396	2297117	11721	Predicted by at least one method	YP_004844241.1		FBFL15_1958	2287665	2288396	-1	hypothetical protein
2285396	2297117	11721	Predicted by at least one method	YP_004844242.1		FBFL15_1959	2288517	2290718	1	putative type I modification methyltransferase, M and S subunits
2285396	2297117	11721	Predicted by at least one method	YP_004844243.1		FBFL15_1961	2292569	2293720	-1	transposase IS110 family
2285396	2297117	11721	Predicted by at least one method	YP_004844244.1		FBFL15_1963	2295482	2296513	1	hypothetical protein
2285396	2297117	11721	Predicted by at least one method	YP_004844245.1		FBFL15_1964	2296827	2297117	1	putative nuclease
2651570	2680107	28537	Predicted by at least one method	YP_004844538.1		FBFL15_2281	2651570	2652490	-1	AraC family transcriptional regulator
2651570	2680107	28537	Predicted by at least one method	YP_004844539.1		FBFL15_2282	2652787	2653896	-1	putative plasmid maintenance system antidote protein
2651570	2680107	28537	Predicted by at least one method	YP_004844540.1		FBFL15_2283	2653921	2654241	-1	putative plasmid maintenance system killer protein
2651570	2680107	28537	Predicted by at least one method	YP_004844541.1		FBFL15_2284	2654352	2654630	1	hypothetical protein
2651570	2680107	28537	Predicted by at least one method	YP_004844542.1		FBFL15_2285	2654773	2656677	-1	hypothetical protein
2651570	2680107	28537	Predicted by at least one method	YP_004844543.1		FBFL15_2286	2656674	2657129	-1	hypothetical protein
2651570	2680107	28537	Predicted by at least one method	YP_004844544.1		FBFL15_2287	2657116	2658318	-1	hypothetical protein
2651570	2680107	28537	Predicted by at least one method	YP_004844545.1		FBFL15_2288	2658410	2662288	-1	putative type II modification methyltransferase
2651570	2680107	28537	Predicted by at least one method	YP_004844546.1		FBFL15_2289	2662521	2663237	-1	hypothetical protein
2651570	2680107	28537	Predicted by at least one method	YP_004844547.1		FBFL15_2290	2663250	2665736	-1	Superfamily II helicase
2651570	2680107	28537	Predicted by at least one method	YP_004844548.1		FBFL15_2291	2665738	2666532	-1	hypothetical protein
2651570	2680107	28537	Predicted by at least one method	YP_004844549.1		FBFL15_2292	2666624	2667523	-1	hypothetical protein
2651570	2680107	28537	Predicted by at least one method	YP_004844550.1		FBFL15_2293	2667950	2669254	-1	putative helicase
2651570	2680107	28537	Predicted by at least one method	YP_004844551.1		FBFL15_2294	2669322	2670209	-1	hypothetical protein
2651570	2680107	28537	Predicted by at least one method	YP_004844552.1		FBFL15_2295	2670202	2670561	-1	excisionase
2651570	2680107	28537	Predicted by at least one method	YP_004844553.1		FBFL15_2296	2670999	2672006	-1	hypothetical protein
2651570	2680107	28537	Predicted by at least one method	YP_004844554.1		FBFL15_2297	2672070	2673143	-1	phage integrase
2651570	2680107	28537	Predicted by at least one method	YP_004844555.1		FBFL15_2298	2673429	2674268	-1	hypothetical protein
2651570	2680107	28537	Predicted by at least one method	YP_004844556.1		FBFL15_2299	2674717	2674986	-1	excisionase
2651570	2680107	28537	Predicted by at least one method	YP_004844557.1		FBFL15_2300	2675097	2676236	-1	putative transposase
2651570	2680107	28537	Predicted by at least one method	YP_004844558.1		FBFL15_2301	2677102	2678106	1	hypothetical protein
2651570	2680107	28537	Predicted by at least one method	YP_004844559.1		FBFL15_2302	2678107	2678439	-1	excisionase
2651570	2680107	28537	Predicted by at least one method	YP_004844560.1	trmE	FBFL15_2303	2678704	2680107	-1	tRNA modification GTPase TrmE
2683809	2689904	6095	Predicted by at least one method	YP_004844564.1		FBFL15_2307	2683809	2684102	-1	hypothetical protein	Pathogen-associated gene(PAG)
2683809	2689904	6095	Predicted by at least one method	YP_004844565.1		FBFL15_2308	2684842	2685300	-1	hypothetical protein
2683809	2689904	6095	Predicted by at least one method	YP_004844566.1		FBFL15_2309	2685446	2686342	1	transposase IS1595 family
2683809	2689904	6095	Predicted by at least one method	YP_004844567.1		FBFL15_2310	2686339	2686518	-1	hypothetical protein
2683809	2689904	6095	Predicted by at least one method	YP_004844568.1		FBFL15_2311	2686653	2686883	-1	hypothetical protein
2683809	2689904	6095	Predicted by at least one method	YP_004844569.1		FBFL15_2312	2686947	2687063	-1	hypothetical protein
2683809	2689904	6095	Predicted by at least one method	YP_004844570.1		FBFL15_2313	2687293	2687802	-1	hypothetical protein
2683809	2689904	6095	Predicted by at least one method	YP_004844571.1		FBFL15_2314	2687799	2688440	-1	hypothetical protein	Pathogen-associated gene(PAG)
2683809	2689904	6095	Predicted by at least one method	YP_004844572.1		FBFL15_2316	2689650	2689904	-1	hypothetical protein
3287608	3296177	8569	Predicted by at least one method	YP_004845040.1		FBFL15_2820	3287608	3288003	1	hypothetical protein
3287608	3296177	8569	Predicted by at least one method	YP_004845041.1		FBFL15_2823	3290217	3291437	1	hypothetical protein
3287608	3296177	8569	Predicted by at least one method	YP_004845042.1		FBFL15_2824	3291439	3291732	1	hypothetical protein
3287608	3296177	8569	Predicted by at least one method	YP_004845043.1		FBFL15_2826	3292148	3292459	1	hypothetical protein
3287608	3296177	8569	Predicted by at least one method	YP_004845044.1		FBFL15_2827	3292503	3292817	1	transposase IS3 family, ORF_A
3287608	3296177	8569	Predicted by at least one method	YP_004845045.1		FBFL15_2830	3294058	3294237	1	hypothetical protein
3287608	3296177	8569	Predicted by at least one method	YP_004845046.1		FBFL15_2831	3294510	3294905	1	hypothetical protein
3287608	3296177	8569	Predicted by at least one method	YP_004845047.1		FBFL15_2833	3295590	3296177	1	putative lipoprotein
3330042	3355058	25016	Predicted by at least one method	YP_004845073.1		FBFL15_2868	3330042	3330428	-1	hypothetical protein
3330042	3355058	25016	Predicted by at least one method	YP_004845074.1		FBFL15_2870	3330842	3331426	1	hypothetical protein
3330042	3355058	25016	Predicted by at least one method	YP_004845075.1		FBFL15_2871	3331451	3331645	1	hypothetical protein
3330042	3355058	25016	Predicted by at least one method	YP_004845076.1		FBFL15_2873	3333133	3333855	1	hypothetical protein
3330042	3355058	25016	Predicted by at least one method	YP_004845077.1		FBFL15_2875	3334502	3334957	1	hypothetical protein
3330042	3355058	25016	Predicted by at least one method	YP_004845078.1		FBFL15_2877	3335651	3336022	1	hypothetical protein
3330042	3355058	25016	Predicted by at least one method	YP_004845079.1		FBFL15_2879	3337684	3338088	1	hypothetical protein
3330042	3355058	25016	Predicted by at least one method	YP_004845080.1		FBFL15_2881	3339158	3339616	1	hypothetical protein
3330042	3355058	25016	Predicted by at least one method	YP_004845081.1		FBFL15_2883	3340519	3341070	1	hypothetical protein
3330042	3355058	25016	Predicted by at least one method	YP_004845082.1		FBFL15_2885	3341990	3342190	1	hypothetical protein
3330042	3355058	25016	Predicted by at least one method	YP_004845083.1		FBFL15_2887	3343122	3343619	1	hypothetical protein	Pathogen-associated gene(PAG)
3330042	3355058	25016	Predicted by at least one method	YP_004845084.1		FBFL15_2889	3344583	3345101	1	hypothetical protein
3330042	3355058	25016	Predicted by at least one method	YP_004845085.1		FBFL15_2891	3346122	3346751	1	hypothetical protein
3330042	3355058	25016	Predicted by at least one method	YP_004845086.1		FBFL15_2894	3348383	3348583	1	hypothetical protein
3330042	3355058	25016	Predicted by at least one method	YP_004845087.1		FBFL15_2896	3349568	3350041	1	hypothetical protein
3330042	3355058	25016	Predicted by at least one method	YP_004845088.1		FBFL15_2898	3351008	3351694	1	hypothetical protein
3330042	3355058	25016	Predicted by at least one method	YP_004845089.1		FBFL15_2900	3352781	3353254	1	hypothetical protein	Pathogen-associated gene(PAG)
3330042	3355058	25016	Predicted by at least one method	YP_004845090.1		FBFL15_2902	3354251	3354700	1	hypothetical protein
3330042	3355058	25016	Predicted by at least one method	YP_004845091.1		FBFL15_2903	3354723	3355058	1	hypothetical protein

## Sheet: F. indicum GPTSA100-9
F. indicum GPTSA100-9 genomic islands
Island start	Island end	Length	Method	Gene name	Gene ID	Locus	Gene start	Gene end	Strand	Product	External Annotations
113617	133628	20011	Predicted by at least one method	YP_005356164.1		KQS_00495	113617	114534	1	hypothetical protein
113617	133628	20011	Predicted by at least one method	YP_005356165.1		KQS_00500	114671	114958	1	hypothetical protein
113617	133628	20011	Predicted by at least one method	YP_005356166.1		KQS_00505	114963	115760	1	bacteriophage protein Gp37/Gp68
113617	133628	20011	Predicted by at least one method	YP_005356167.1		KQS_00510	115760	117100	1	hypothetical protein
113617	133628	20011	Predicted by at least one method	YP_005356168.1		KQS_00515	117163	117546	-1	hypothetical protein
113617	133628	20011	Predicted by at least one method	YP_005356169.1		KQS_00520	117554	118051	-1	hypothetical protein
113617	133628	20011	Predicted by at least one method	YP_005356170.1		KQS_00525	118048	118392	-1	hypothetical protein
113617	133628	20011	Predicted by at least one method	YP_005356171.1		KQS_00530	118397	118672	-1	hypothetical protein
113617	133628	20011	Predicted by at least one method	YP_005356172.1		KQS_00535	118789	119019	1	transcriptional regulator
113617	133628	20011	Predicted by at least one method	YP_005356173.1		KQS_00540	119138	119572	-1	putative DNA repair protein RadC
113617	133628	20011	Predicted by at least one method	YP_005356174.1		KQS_00545	119730	120125	-1	hypothetical protein
113617	133628	20011	Predicted by at least one method	YP_005356175.1		KQS_00550	120413	120706	1	putative DNA binding protein
113617	133628	20011	Predicted by at least one method	YP_005356176.1		KQS_00555	120708	122084	1	hypothetical protein
113617	133628	20011	Predicted by at least one method	YP_005356177.1		KQS_00560	122086	123630	1	hypothetical protein
113617	133628	20011	Predicted by at least one method	YP_005356178.1		KQS_00565	123642	125462	1	hypothetical protein
113617	133628	20011	Predicted by at least one method	YP_005356179.1		KQS_00585	128364	129242	-1	Transposase IS3 family
113617	133628	20011	Predicted by at least one method	YP_005356180.1		KQS_00590	129239	129538	-1	Transposase IS3 family
113617	133628	20011	Predicted by at least one method	YP_005356181.1		KQS_00600	130223	131371	-1	hypothetical protein
113617	133628	20011	Predicted by at least one method	YP_005356182.1		KQS_00605	131349	132224	-1	hypothetical protein
113617	133628	20011	Predicted by at least one method	YP_005356183.1		KQS_00610	132405	133628	-1	hypothetical protein
114671	122084	7413	Predicted by at least one method	YP_005356165.1		KQS_00500	114671	114958	1	hypothetical protein
114671	122084	7413	Predicted by at least one method	YP_005356166.1		KQS_00505	114963	115760	1	bacteriophage protein Gp37/Gp68
114671	122084	7413	Predicted by at least one method	YP_005356167.1		KQS_00510	115760	117100	1	hypothetical protein
114671	122084	7413	Predicted by at least one method	YP_005356168.1		KQS_00515	117163	117546	-1	hypothetical protein
114671	122084	7413	Predicted by at least one method	YP_005356169.1		KQS_00520	117554	118051	-1	hypothetical protein
114671	122084	7413	Predicted by at least one method	YP_005356170.1		KQS_00525	118048	118392	-1	hypothetical protein
114671	122084	7413	Predicted by at least one method	YP_005356171.1		KQS_00530	118397	118672	-1	hypothetical protein
114671	122084	7413	Predicted by at least one method	YP_005356172.1		KQS_00535	118789	119019	1	transcriptional regulator
114671	122084	7413	Predicted by at least one method	YP_005356173.1		KQS_00540	119138	119572	-1	putative DNA repair protein RadC
114671	122084	7413	Predicted by at least one method	YP_005356174.1		KQS_00545	119730	120125	-1	hypothetical protein
114671	122084	7413	Predicted by at least one method	YP_005356175.1		KQS_00550	120413	120706	1	putative DNA binding protein
114671	122084	7413	Predicted by at least one method	YP_005356176.1		KQS_00555	120708	122084	1	hypothetical protein
180925	212427	31502	Predicted by at least one method	YP_005356228.1		KQS_00860	180925	181239	-1	DNA-binding protein
180925	212427	31502	Predicted by at least one method	YP_005356229.1		KQS_00865	181253	181450	-1	hypothetical protein
180925	212427	31502	Predicted by at least one method	YP_005356230.1		KQS_00870	181522	182259	-1	hypothetical protein
180925	212427	31502	Predicted by at least one method	YP_005356231.1		KQS_00875	182440	182934	-1	hypothetical protein
180925	212427	31502	Predicted by at least one method	YP_005356232.1		KQS_00885	184273	184536	1	DNA-binding protein, putative phage transcription regulator
180925	212427	31502	Predicted by at least one method	YP_005356233.1		KQS_00890	184606	185022	-1	hypothetical protein
180925	212427	31502	Predicted by at least one method	YP_005356234.1		KQS_00900	186156	186620	-1	hypothetical protein
180925	212427	31502	Predicted by at least one method	YP_005356235.1		KQS_00910	187553	188215	-1	Transposase IS1 family
180925	212427	31502	Predicted by at least one method	YP_005356236.1		KQS_00915	188443	188763	-1	hypothetical protein
180925	212427	31502	Predicted by at least one method	YP_005356237.1		KQS_00920	188769	192215	-1	Rhs family protein precursor
180925	212427	31502	Predicted by at least one method	YP_005356238.1		KQS_00925	192222	195734	-1	Rhs family protein
180925	212427	31502	Predicted by at least one method	YP_005356239.1		KQS_00930	195736	197355	-1	hypothetical protein
180925	212427	31502	Predicted by at least one method	YP_005356240.1		KQS_00935	197610	198467	-1	hypothetical protein
180925	212427	31502	Predicted by at least one method	YP_005356241.1		KQS_00940	198579	198917	-1	hypothetical protein
180925	212427	31502	Predicted by at least one method	YP_005356242.1		KQS_00945	199532	200731	-1	Helicase
180925	212427	31502	Predicted by at least one method	YP_005356243.1		KQS_00950	200715	201053	-1	hypothetical protein
180925	212427	31502	Predicted by at least one method	YP_005356244.1		KQS_00955	201056	201337	-1	DNA binding domain protein, putative excisionase family protein
180925	212427	31502	Predicted by at least one method	YP_005356245.1		KQS_00965	201874	206514	1	bifunctional protein: peptidase S8/S53 and putative adhesin
180925	212427	31502	Predicted by at least one method	YP_005356246.1		KQS_00970	206645	210985	1	bifunctional lipoprotein precursor: glycosyl hydrolase and putative adhesin
180925	212427	31502	Predicted by at least one method	YP_005356247.1		KQS_00975	211039	212427	-1	ArgE/DapE/Acy1 family protein
1111117	1118264	7147	Predicted by at least one method	YP_005357036.1		KQS_05065	1111117	1111284	-1	hypothetical protein
1111117	1118264	7147	Predicted by at least one method	YP_005357037.1		KQS_05070	1111474	1112184	-1	hypothetical protein
1111117	1118264	7147	Predicted by at least one method	YP_005357038.1		KQS_05075	1112575	1112742	-1	hypothetical protein
1111117	1118264	7147	Predicted by at least one method	YP_005357039.1		KQS_05080	1112922	1113452	-1	hypothetical protein
1111117	1118264	7147	Predicted by at least one method	YP_005357040.1		KQS_05085	1113449	1113616	-1	hypothetical protein
1111117	1118264	7147	Predicted by at least one method	YP_005357041.1		KQS_05090	1113616	1115103	-1	hypothetical protein
1111117	1118264	7147	Predicted by at least one method	YP_005357042.1		KQS_05095	1115495	1115662	-1	hypothetical protein
1111117	1118264	7147	Predicted by at least one method	YP_005357043.1		KQS_05100	1115849	1116625	-1	hypothetical protein
1111117	1118264	7147	Predicted by at least one method	YP_005357044.1		KQS_05105	1116707	1117465	-1	hypothetical protein
1111117	1118264	7147	Predicted by at least one method	YP_005357045.1		KQS_05110	1117692	1118264	-1	hypothetical protein
1309912	1314391	4479	Predicted by at least one method	YP_005357197.1		KQS_05880	1309912	1311180	1	hypothetical protein
1309912	1314391	4479	Predicted by at least one method	YP_005357198.1		KQS_05885	1311181	1311732	1	hypothetical protein
1309912	1314391	4479	Predicted by at least one method	YP_005357199.1		KQS_05890	1312210	1312761	1	hypothetical protein
1309912	1314391	4479	Predicted by at least one method	YP_005357200.1		KQS_05895	1313035	1313472	1	hypothetical protein
1309912	1314391	4479	Predicted by at least one method	YP_005357201.1		KQS_05900	1313453	1313842	-1	hypothetical protein
1309912	1314391	4479	Predicted by at least one method	YP_005357202.1		KQS_05905	1314068	1314391	1	putative DNA binding protein
1309912	1314391	4479	Predicted by at least one method	YP_005357203.1		KQS_05910	1314384	1315982	1	type II modification methyltransferase
1652635	1659899	7264	Predicted by at least one method	YP_005357528.1		KQS_07580	1652635	1653396	-1	hypothetical protein
1652635	1659899	7264	Predicted by at least one method	YP_005357529.1		KQS_07585	1654268	1654666	-1	hypothetical protein
1652635	1659899	7264	Predicted by at least one method	YP_005357530.1		KQS_07595	1656056	1656409	-1	hypothetical protein
1652635	1659899	7264	Predicted by at least one method	YP_005357531.1		KQS_07605	1657812	1658204	-1	hypothetical protein
1652635	1659899	7264	Predicted by at least one method	YP_005357532.1		KQS_07615	1659477	1659899	-1	hypothetical protein
1662324	1685660	23336	Predicted by at least one method	YP_005357534.1		KQS_07630	1662324	1663349	-1	Integrase/recombinase
1662324	1685660	23336	Predicted by at least one method	YP_005357535.1		KQS_07635	1663510	1665795	-1	hypothetical protein
1662324	1685660	23336	Predicted by at least one method	YP_005357536.1		KQS_07640	1665948	1666286	1	transcriptional regulator, XRE family
1662324	1685660	23336	Predicted by at least one method	YP_005357537.1		KQS_07645	1666297	1666521	1	hypothetical protein
1662324	1685660	23336	Predicted by at least one method	YP_005357538.1		KQS_07650	1666493	1666804	1	putative plasmid stabilization system protein
1662324	1685660	23336	Predicted by at least one method	YP_005357539.1		KQS_07655	1666927	1667187	-1	hypothetical protein
1662324	1685660	23336	Predicted by at least one method	YP_005357540.1		KQS_07675	1677612	1679384	-1	hypothetical protein
1662324	1685660	23336	Predicted by at least one method	YP_005357541.1		KQS_07680	1679695	1680087	-1	hypothetical protein
1662324	1685660	23336	Predicted by at least one method	YP_005357542.1		KQS_07685	1680111	1680725	-1	hypothetical protein
1662324	1685660	23336	Predicted by at least one method	YP_005357543.1		KQS_07690	1680873	1681058	-1	hypothetical protein
1662324	1685660	23336	Predicted by at least one method	YP_005357544.1	bmgA	KQS_07695	1681065	1682015	-1	mobilization protein BmgA
1662324	1685660	23336	Predicted by at least one method	YP_005357545.1		KQS_07700	1682020	1682358	-1	hypothetical protein
1662324	1685660	23336	Predicted by at least one method	YP_005357546.1		KQS_07705	1682888	1683766	-1	Transposase IS3 family
1662324	1685660	23336	Predicted by at least one method	YP_005357547.1		KQS_07710	1683763	1684062	-1	Transposase IS3 family
1662324	1685660	23336	Predicted by at least one method	YP_005357548.1		KQS_07715	1684456	1684902	-1	hypothetical protein
1662324	1685660	23336	Predicted by at least one method	YP_005357549.1		KQS_07720	1684899	1685660	-1	hypothetical protein
1742902	1768262	25360	Predicted by at least one method	YP_005357607.1		KQS_08030	1742902	1744815	1	Two-component system sensor histidine kinase
1742902	1768262	25360	Predicted by at least one method	YP_005357608.1		KQS_08035	1744884	1745270	1	hypothetical protein
1742902	1768262	25360	Predicted by at least one method	YP_005357609.1		KQS_08040	1745556	1745864	-1	hypothetical protein
1742902	1768262	25360	Predicted by at least one method	YP_005357610.1		KQS_08045	1746168	1746446	1	hypothetical protein
1742902	1768262	25360	Predicted by at least one method	YP_005357611.1		KQS_08050	1746741	1747601	-1	hypothetical protein
1742902	1768262	25360	Predicted by at least one method	YP_005357612.1		KQS_08060	1748574	1749452	-1	Transposase IS3 family
1742902	1768262	25360	Predicted by at least one method	YP_005357613.1		KQS_08065	1749449	1749748	-1	Transposase IS3 family
1742902	1768262	25360	Predicted by at least one method	YP_005357614.1		KQS_08075	1751987	1753390	1	RCC1 (Regulator of Chromosome Condensation) repeat domain protein precursor
1742902	1768262	25360	Predicted by at least one method	YP_005357615.1		KQS_08080	1753532	1754935	1	RCC1 (Regulator of Chromosome Condensation) repeat domain protein precursor
1742902	1768262	25360	Predicted by at least one method	YP_005357616.1		KQS_08085	1755105	1756508	1	RCC1 (Regulator of Chromosome Condensation) repeat domain protein precursor
1742902	1768262	25360	Predicted by at least one method	YP_005357617.1		KQS_08095	1757908	1758858	-1	hypothetical protein
1742902	1768262	25360	Predicted by at least one method	YP_005357618.1		KQS_08100	1758860	1759435	-1	hypothetical protein
1742902	1768262	25360	Predicted by at least one method	YP_005357619.1		KQS_08105	1759690	1761915	1	ATP-dependent endonuclease
1742902	1768262	25360	Predicted by at least one method	YP_005357620.1		KQS_08110	1761918	1763792	1	hypothetical protein
1742902	1768262	25360	Predicted by at least one method	YP_005357621.1		KQS_08115	1763802	1764485	1	hypothetical protein
1742902	1768262	25360	Predicted by at least one method	YP_005357622.1		KQS_08130	1765398	1765787	-1	hypothetical protein
1742902	1768262	25360	Predicted by at least one method	YP_005357623.1		KQS_08135	1765937	1766107	-1	hypothetical protein
1742902	1768262	25360	Predicted by at least one method	YP_005357624.1		KQS_08140	1766124	1768262	-1	hypothetical protein

## Sheet: F. johnsoniae UW101 
F. johnsoniae UW101 genomic islands
Island start	Island end	Length	Method	Gene name	Gene ID	Locus	Gene start	Gene end	Strand	Product	External Annotations
1524110	1532631	8521	Predicted by at least one method	YP_001193683.1		Fjoh_1332	1524110	1525453	1	two component sigma-54 specific Fis family transcriptional regulator
1524110	1532631	8521	Predicted by at least one method	YP_001193684.1		Fjoh_1333	1525587	1526912	1	integral membrane sensor signal transduction histidine kinase
1524110	1532631	8521	Predicted by at least one method	YP_001193685.1		Fjoh_1334	1526942	1527268	-1	methylated-DNA--protein-cysteine methyltransferase
1524110	1532631	8521	Predicted by at least one method	YP_001193686.1		Fjoh_1335	1527404	1528042	-1	lysine exporter protein LysE/YggA
1524110	1532631	8521	Predicted by at least one method	YP_001193687.1	trmB	Fjoh_1336	1528082	1528759	-1	tRNA (guanine-N(7)-)-methyltransferase
1524110	1532631	8521	Predicted by at least one method	YP_001193688.1		Fjoh_1337	1529081	1530463	-1	ammonium transporter
1524110	1532631	8521	Predicted by at least one method	YP_001193689.1		Fjoh_1338	1530726	1531214	-1	hypothetical protein
1524110	1532631	8521	Predicted by at least one method	YP_001193690.1		Fjoh_1339	1531471	1532139	1	hypothetical protein
1524110	1532631	8521	Predicted by at least one method	YP_001193691.1		Fjoh_1340	1532317	1532631	-1	hypothetical protein
1855404	1864283	8879	Predicted by at least one method	YP_001193958.1		Fjoh_1607	1855404	1856063	-1	hypothetical protein
1855404	1864283	8879	Predicted by at least one method	YP_001193959.1		Fjoh_1608	1856220	1858283	1	peptidyl-dipeptidase Dcp
1855404	1864283	8879	Predicted by at least one method	YP_001193960.1		Fjoh_1609	1858344	1859306	-1	translation elongation factor Ts
1855404	1864283	8879	Predicted by at least one method	YP_001193961.1	rpsB	Fjoh_1610	1859447	1860211	-1	30S ribosomal protein S2
1855404	1864283	8879	Predicted by at least one method	YP_001193962.1	rpsI	Fjoh_1611	1860440	1860826	-1	30S ribosomal protein S9
1855404	1864283	8879	Predicted by at least one method	YP_001193963.1	rplM	Fjoh_1612	1860826	1861281	-1	50S ribosomal protein L13
1855404	1864283	8879	Predicted by at least one method	YP_001193964.1		Fjoh_1613	1861477	1862289	-1	hypothetical protein
1855404	1864283	8879	Predicted by at least one method	YP_001193965.1		Fjoh_1614	1862314	1863060	-1	hypothetical protein
1855404	1864283	8879	Predicted by at least one method	YP_001193966.1		Fjoh_1615	1863258	1864283	1	periplasmic binding protein/LacI transcriptional regulator
2236841	2254944	18103	Predicted by at least one method	YP_001194284.1	rpsU	Fjoh_1933	2236841	2237035	1	30S ribosomal protein S21
2236841	2254944	18103	Predicted by at least one method	YP_001194285.1		Fjoh_1934	2237136	2238029	1	phage integrase
2236841	2254944	18103	Predicted by at least one method	YP_001194286.1		Fjoh_1935	2238063	2238365	1	sigma 54 modulation protein/ribosomal protein S30EA
2236841	2254944	18103	Predicted by at least one method	YP_001194287.1		Fjoh_1936	2238888	2240075	1	elongation factor Tu
2236841	2254944	18103	Predicted by at least one method	YP_001194288.1		Fjoh_1937	2240227	2240424	1	preprotein translocase subunit SecE
2236841	2254944	18103	Predicted by at least one method	YP_001194289.1		Fjoh_1938	2240435	2240986	1	NusG antitermination factor
2236841	2254944	18103	Predicted by at least one method	YP_001194290.1	rplK	Fjoh_1939	2241054	2241491	1	50S ribosomal protein L11
2236841	2254944	18103	Predicted by at least one method	YP_001194291.1	rplA	Fjoh_1940	2241505	2242194	1	50S ribosomal protein L1
2236841	2254944	18103	Predicted by at least one method	YP_001194292.1	rplJ	Fjoh_1941	2242217	2242720	1	50S ribosomal protein L10
2236841	2254944	18103	Predicted by at least one method	YP_001194293.1	rplL	Fjoh_1942	2242813	2243184	1	50S ribosomal protein L7/L12
2236841	2254944	18103	Predicted by at least one method	YP_001194294.1	rpoB	Fjoh_1943	2243449	2247261	1	DNA-directed RNA polymerase subunit beta
2236841	2254944	18103	Predicted by at least one method	YP_001194295.1		Fjoh_1944	2247544	2251854	1	DNA-directed RNA polymerase subunit beta'
2236841	2254944	18103	Predicted by at least one method	YP_001194296.1		Fjoh_1945	2251866	2252177	1	hypothetical protein
2236841	2254944	18103	Predicted by at least one method	YP_001194297.1		Fjoh_1946	2252531	2253268	1	hypothetical protein
2236841	2254944	18103	Predicted by at least one method	YP_001194298.1		Fjoh_1947	2253352	2254944	-1	peptide chain release factor 3
2774019	2777839	3820	Predicted by at least one method	YP_001194648.1		Fjoh_2302	2774019	2774267	1	hypothetical protein
2774019	2777839	3820	Predicted by at least one method	YP_001194649.1		Fjoh_2303	2774428	2774724	-1	hypothetical protein
2774019	2777839	3820	Predicted by at least one method	YP_001194650.1		Fjoh_2304	2774815	2775396	-1	hypothetical protein
2774019	2777839	3820	Predicted by at least one method	YP_001194651.1		Fjoh_2305	2775649	2776086	-1	hypothetical protein
2774019	2777839	3820	Predicted by at least one method	YP_001194652.1		Fjoh_2306	2776107	2776406	-1	hypothetical protein
2774019	2777839	3820	Predicted by at least one method	YP_001194653.1		Fjoh_2307	2776407	2777033	-1	hypothetical protein
2774019	2777839	3820	Predicted by at least one method	YP_001194654.1		Fjoh_2308	2777033	2777839	-1	pentapeptide repeat-containing protein
3072873	3085606	12733	Predicted by at least one method	YP_001194929.1		Fjoh_2583	3072873	3075419	-1	ATPase
3072873	3085606	12733	Predicted by at least one method	YP_001194930.1		Fjoh_2584	3075678	3078317	1	DNA gyrase subunit A
3072873	3085606	12733	Predicted by at least one method	YP_001194931.1		Fjoh_2585	3078368	3079642	1	hypothetical protein
3072873	3085606	12733	Predicted by at least one method	YP_001194932.1		Fjoh_2586	3079712	3080131	-1	OsmC family protein
3072873	3085606	12733	Predicted by at least one method	YP_001194933.1		Fjoh_2587	3080424	3082403	-1	hypothetical protein
3072873	3085606	12733	Predicted by at least one method	YP_001194934.1		Fjoh_2588	3082649	3083395	-1	hypothetical protein
3072873	3085606	12733	Predicted by at least one method	YP_001194935.1		Fjoh_2589	3083460	3084209	-1	shikimate dehydrogenase
3072873	3085606	12733	Predicted by at least one method	YP_001194936.1		Fjoh_2590	3084212	3085606	-1	hypothetical protein
3133952	3146700	12748	Predicted by at least one method	YP_001194982.1		Fjoh_2636	3133952	3135073	-1	integrase catalytic subunit
3133952	3146700	12748	Predicted by at least one method	YP_001194983.1		Fjoh_2637	3135092	3136204	-1	integrase catalytic subunit
3133952	3146700	12748	Predicted by at least one method	YP_001194984.1		Fjoh_2638	3137498	3137689	1	cold-shock DNA-binding domain-containing protein
3133952	3146700	12748	Predicted by at least one method	YP_001194985.1		Fjoh_2639	3139565	3142030	-1	hypothetical protein
3133952	3146700	12748	Predicted by at least one method	YP_001194986.1		Fjoh_2640	3142036	3143034	-1	ATPase central domain-containing protein
3133952	3146700	12748	Predicted by at least one method	YP_001194987.1		Fjoh_2641	3143243	3144430	1	glycoside hydrolase
3133952	3146700	12748	Predicted by at least one method	YP_001194988.1		Fjoh_2643	3145111	3146115	-1	short-chain dehydrogenase/reductase SDR
3133952	3146700	12748	Predicted by at least one method	YP_001194989.1		Fjoh_2644	3146254	3146700	-1	hypothetical protein
3151204	3156584	5380	Predicted by at least one method	YP_001194993.1		Fjoh_2650	3151204	3151728	-1	hypothetical protein
3151204	3156584	5380	Predicted by at least one method	YP_001194994.1		Fjoh_2651	3151860	3152270	-1	DNA-directed DNA polymerase
3151204	3156584	5380	Predicted by at least one method	YP_001194995.1		Fjoh_2652	3152376	3153104	1	response regulator receiver protein
3151204	3156584	5380	Predicted by at least one method	YP_001194996.1		Fjoh_2653	3153176	3153430	-1	hypothetical protein
3151204	3156584	5380	Predicted by at least one method	YP_001194997.1		Fjoh_2654	3154141	3154464	1	hypothetical protein
3151204	3156584	5380	Predicted by at least one method	YP_001194998.1		Fjoh_2655	3155784	3156584	-1	short-chain dehydrogenase/reductase SDR
3163106	3167973	4867	Predicted by at least one method	YP_001195003.1		Fjoh_2660	3163106	3164272	1	glucose/sorbosone dehydrogenase-like protein
3163106	3167973	4867	Predicted by at least one method	YP_001195004.1		Fjoh_2661	3164275	3165234	1	hypothetical protein
3163106	3167973	4867	Predicted by at least one method	YP_001195005.1		Fjoh_2662	3165264	3166364	1	hypothetical protein
3163106	3167973	4867	Predicted by at least one method	YP_001195006.1		Fjoh_2663	3166461	3166685	-1	hypothetical protein
3163106	3167973	4867	Predicted by at least one method	YP_001195007.1		Fjoh_2664	3167404	3167973	-1	hypothetical protein
3167404	3192623	25219	Predicted by at least one method	YP_001195007.1		Fjoh_2664	3167404	3167973	-1	hypothetical protein
3167404	3192623	25219	Predicted by at least one method	YP_001195008.1		Fjoh_2666	3169433	3171112	1	hypothetical protein
3167404	3192623	25219	Predicted by at least one method	YP_001195009.1		Fjoh_2667	3171116	3174574	1	YD repeat-containing protein
3167404	3192623	25219	Predicted by at least one method	YP_001195010.1		Fjoh_2668	3174588	3179819	1	hypothetical protein
3167404	3192623	25219	Predicted by at least one method	YP_001195011.1		Fjoh_2669	3179827	3180222	1	hypothetical protein
3167404	3192623	25219	Predicted by at least one method	YP_001195012.1		Fjoh_2670	3180725	3181369	1	hypothetical protein
3167404	3192623	25219	Predicted by at least one method	YP_001195013.1		Fjoh_2671	3181733	3182308	1	phage integrase
3167404	3192623	25219	Predicted by at least one method	YP_001195014.1		Fjoh_2672	3182734	3183297	1	hypothetical protein
3167404	3192623	25219	Predicted by at least one method	YP_001195015.1		Fjoh_2673	3183302	3184981	1	hypothetical protein
3167404	3192623	25219	Predicted by at least one method	YP_001195016.1		Fjoh_2674	3185092	3186009	1	phage integrase
3167404	3192623	25219	Predicted by at least one method	YP_001195017.1		Fjoh_2675	3186015	3186887	1	phage integrase
3167404	3192623	25219	Predicted by at least one method	YP_001195018.1		Fjoh_2676	3186930	3187301	-1	hypothetical protein
3167404	3192623	25219	Predicted by at least one method	YP_001195019.1		Fjoh_2677	3187414	3187677	1	helix-turn-helix domain-containing protein
3167404	3192623	25219	Predicted by at least one method	YP_001195020.1		Fjoh_2678	3188354	3189046	1	hypothetical protein
3167404	3192623	25219	Predicted by at least one method	YP_001195021.1		Fjoh_2679	3189064	3189411	1	hypothetical protein
3167404	3192623	25219	Predicted by at least one method	YP_001195022.1		Fjoh_2680	3189624	3190283	1	IS1 transposase
3167404	3192623	25219	Predicted by at least one method	YP_001195023.1		Fjoh_2681	3190866	3191531	1	hypothetical protein
3167404	3192623	25219	Predicted by at least one method	YP_001195024.1		Fjoh_2682	3191569	3192078	1	phage tail collar domain-containing protein
3167404	3192623	25219	Predicted by at least one method	YP_001195025.1		Fjoh_2683	3192132	3192623	1	phage tail collar domain-containing protein
3199267	3203590	4323	Predicted by at least one method	YP_001195030.1		Fjoh_2688	3199267	3199848	1	SH3 type 3 domain-containing protein
3199267	3203590	4323	Predicted by at least one method	YP_001195031.1		Fjoh_2689	3200019	3200768	1	hypothetical protein
3199267	3203590	4323	Predicted by at least one method	YP_001195032.1		Fjoh_2690	3201038	3201703	1	HAD family hydrolase
3199267	3203590	4323	Predicted by at least one method	YP_001195033.1		Fjoh_2691	3202017	3202622	-1	hypothetical protein
3199267	3203590	4323	Predicted by at least one method	YP_001195034.1		Fjoh_2692	3202622	3203590	-1	hypothetical protein
3531151	3536352	5201	Predicted by at least one method	YP_001195319.1		Fjoh_2979	3531151	3531543	1	single-strand binding protein
3531151	3536352	5201	Predicted by at least one method	YP_001195320.1		Fjoh_2980	3531591	3532664	1	hypothetical protein
3531151	3536352	5201	Predicted by at least one method	YP_001195321.1		Fjoh_2981	3532754	3533170	1	hypothetical protein
3531151	3536352	5201	Predicted by at least one method	YP_001195322.1		Fjoh_2982	3533167	3533406	1	hypothetical protein
3531151	3536352	5201	Predicted by at least one method	YP_001195323.1		Fjoh_2983	3533418	3533636	1	hypothetical protein
3531151	3536352	5201	Predicted by at least one method	YP_001195324.1		Fjoh_2984	3533902	3534828	1	hypothetical protein
3531151	3536352	5201	Predicted by at least one method	YP_001195325.1		Fjoh_2985	3534821	3535549	1	hypothetical protein
3531151	3536352	5201	Predicted by at least one method	YP_001195326.1		Fjoh_2986	3535546	3536352	1	UBA/THIF-type NAD/FAD binding protein
3544917	3554139	9222	Predicted by at least one method	YP_001195338.1		Fjoh_2998	3544917	3545492	1	hypothetical protein
3544917	3554139	9222	Predicted by at least one method	YP_001195339.1		Fjoh_2999	3545664	3546524	-1	hypothetical protein
3544917	3554139	9222	Predicted by at least one method	YP_001195340.1		Fjoh_3000	3546544	3547866	-1	hypothetical protein
3544917	3554139	9222	Predicted by at least one method	YP_001195341.1		Fjoh_3001	3548606	3549229	-1	hypothetical protein
3544917	3554139	9222	Predicted by at least one method	YP_001195342.1		Fjoh_3002	3549251	3550249	-1	TraJ family protein conjugative transposon
3544917	3554139	9222	Predicted by at least one method	YP_001195343.1		Fjoh_3003	3550252	3550884	-1	hypothetical protein
3544917	3554139	9222	Predicted by at least one method	YP_001195344.1		Fjoh_3004	3550902	3553415	-1	Type IV secretory pathway VirB4 components-like protein
3544917	3554139	9222	Predicted by at least one method	YP_001195345.1		Fjoh_3005	3553412	3553756	-1	hypothetical protein
3544917	3554139	9222	Predicted by at least one method	YP_001195346.1		Fjoh_3006	3553756	3554139	-1	hypothetical protein
3566329	3583014	16685	Predicted by at least one method	YP_001195354.1		Fjoh_3014	3566329	3566961	-1	hypothetical protein
3566329	3583014	16685	Predicted by at least one method	YP_001195355.1		Fjoh_3015	3566963	3567373	-1	hypothetical protein
3566329	3583014	16685	Predicted by at least one method	YP_001195356.1		Fjoh_3016	3567378	3568145	-1	chromosome partitioning ATPase
3566329	3583014	16685	Predicted by at least one method	YP_001195357.1		Fjoh_3017	3568882	3569280	1	hypothetical protein
3566329	3583014	16685	Predicted by at least one method	YP_001195358.1		Fjoh_3018	3569277	3570557	1	relaxase/mobilization nuclease
3566329	3583014	16685	Predicted by at least one method	YP_001195359.1		Fjoh_3019	3570588	3572672	1	hypothetical protein
3566329	3583014	16685	Predicted by at least one method	YP_001195360.1		Fjoh_3020	3572760	3573896	-1	hypothetical protein
3566329	3583014	16685	Predicted by at least one method	YP_001195361.1		Fjoh_3021	3573959	3576028	-1	DNA topoisomerase
3566329	3583014	16685	Predicted by at least one method	YP_001195362.1		Fjoh_3022	3576035	3577489	-1	hypothetical protein
3566329	3583014	16685	Predicted by at least one method	YP_001195363.1		Fjoh_3023	3577568	3577879	-1	hypothetical protein
3566329	3583014	16685	Predicted by at least one method	YP_001195364.1		Fjoh_3024	3578109	3579026	-1	hypothetical protein
3566329	3583014	16685	Predicted by at least one method	YP_001195365.1		Fjoh_3025	3579129	3579977	-1	helix-turn-helix domain-containing protein
3566329	3583014	16685	Predicted by at least one method	YP_001195366.1		Fjoh_3026	3580026	3580274	-1	hypothetical protein
3566329	3583014	16685	Predicted by at least one method	YP_001195367.1		Fjoh_3027	3580289	3580996	-1	hypothetical protein
3566329	3583014	16685	Predicted by at least one method	YP_001195368.1		Fjoh_3028	3581338	3583014	1	response regulator receiver protein
3605357	3623113	17756	Predicted by at least one method	YP_001195380.1		Fjoh_3041	3600240	3605360	-1	ATPase AAA
3605357	3623113	17756	Predicted by at least one method	YP_001195381.1		Fjoh_3042	3605357	3606403	-1	hypothetical protein
3605357	3623113	17756	Predicted by at least one method	YP_001195382.1		Fjoh_3043	3606606	3606971	-1	hypothetical protein
3605357	3623113	17756	Predicted by at least one method	YP_001195383.1		Fjoh_3044	3607182	3607427	-1	hypothetical protein
3605357	3623113	17756	Predicted by at least one method	YP_001195384.1		Fjoh_3045	3607615	3608877	-1	natural resistance-associated macrophage protein
3605357	3623113	17756	Predicted by at least one method	YP_001195385.1		Fjoh_3046	3609949	3610848	1	PA-phosphatase-like phosphoesterase
3605357	3623113	17756	Predicted by at least one method	YP_001195386.1		Fjoh_3047	3610835	3612355	1	lipid A phosphoethanolamine transferase
3605357	3623113	17756	Predicted by at least one method	YP_001195387.1		Fjoh_3048	3612393	3613043	1	hypothetical protein
3605357	3623113	17756	Predicted by at least one method	YP_001195388.1		Fjoh_3049	3613361	3614035	1	two component transcriptional regulator
3605357	3623113	17756	Predicted by at least one method	YP_001195389.1		Fjoh_3050	3614023	3615297	1	integral membrane sensor signal transduction histidine kinase
3605357	3623113	17756	Predicted by at least one method	YP_001195390.1		Fjoh_3051	3615467	3617425	1	sulfatase
3605357	3623113	17756	Predicted by at least one method	YP_001195391.1		Fjoh_3052	3617483	3618307	1	diacylglycerol kinase catalytic subunit
3605357	3623113	17756	Predicted by at least one method	YP_001195392.1		Fjoh_3055	3620826	3621260	-1	hypothetical protein
3605357	3623113	17756	Predicted by at least one method	YP_001195393.1		Fjoh_3056	3621241	3622419	-1	hypothetical protein
3605357	3623113	17756	Predicted by at least one method	YP_001195394.1		Fjoh_3057	3622394	3623113	-1	hypothetical protein
4255183	4264218	9035	Predicted by at least one method	YP_001195897.1		Fjoh_3564	4255183	4257171	1	Type IV secretory pathway VirD4 components-like protein
4255183	4264218	9035	Predicted by at least one method	YP_001195898.1		Fjoh_3565	4257237	4257656	-1	hypothetical protein
4255183	4264218	9035	Predicted by at least one method	YP_001195899.1		Fjoh_3566	4257820	4258110	1	hypothetical protein
4255183	4264218	9035	Predicted by at least one method	YP_001195900.1		Fjoh_3567	4258185	4258631	-1	response regulator receiver protein
4255183	4264218	9035	Predicted by at least one method	YP_001195901.1		Fjoh_3568	4259064	4260245	1	DNA-directed DNA polymerase
4255183	4264218	9035	Predicted by at least one method	YP_001195902.1		Fjoh_3569	4260249	4263302	1	DNA polymerase III subunit alpha
4255183	4264218	9035	Predicted by at least one method	YP_001195903.1		Fjoh_3570	4263592	4264218	1	hypothetical protein
4273951	4277971	4020	Predicted by at least one method	YP_001195912.1		Fjoh_3579	4273951	4274313	1	hypothetical protein
4273951	4277971	4020	Predicted by at least one method	YP_001195913.1		Fjoh_3580	4274337	4274747	1	hypothetical protein
4273951	4277971	4020	Predicted by at least one method	YP_001195914.1		Fjoh_3581	4274744	4276060	1	hypothetical protein
4273951	4277971	4020	Predicted by at least one method	YP_001195915.1		Fjoh_3582	4276305	4276775	1	DNA repair protein RadC
4273951	4277971	4020	Predicted by at least one method	YP_001195916.1		Fjoh_3583	4277174	4277971	1	hypothetical protein
4310797	4400886	90089	Predicted by at least one method	YP_001195946.1		Fjoh_3613	4310797	4311561	-1	hypothetical protein
4310797	4400886	90089	Predicted by at least one method	YP_001195947.1		Fjoh_3614	4311787	4312239	-1	hypothetical protein
4310797	4400886	90089	Predicted by at least one method	YP_001195948.1		Fjoh_3615	4312236	4312748	-1	hypothetical protein
4310797	4400886	90089	Predicted by at least one method	YP_001195949.1		Fjoh_3616	4312846	4313718	-1	phage integrase
4310797	4400886	90089	Predicted by at least one method	YP_001195950.1		Fjoh_3617	4313729	4314646	-1	phage integrase
4310797	4400886	90089	Predicted by at least one method	YP_001195951.1		Fjoh_3618	4314815	4316485	-1	hypothetical protein
4310797	4400886	90089	Predicted by at least one method	YP_001195952.1		Fjoh_3619	4316490	4317116	-1	hypothetical protein
4310797	4400886	90089	Predicted by at least one method	YP_001195953.1		Fjoh_3620	4317537	4317974	-1	hypothetical protein
4310797	4400886	90089	Predicted by at least one method	YP_001195954.1		Fjoh_3621	4318194	4318874	1	hypothetical protein
4310797	4400886	90089	Predicted by at least one method	YP_001195955.1		Fjoh_3622	4318913	4319230	1	hypothetical protein
4310797	4400886	90089	Predicted by at least one method	YP_001195956.1		Fjoh_3623	4320328	4320669	-1	hypothetical protein
4310797	4400886	90089	Predicted by at least one method	YP_001195957.1		Fjoh_3624	4320725	4321285	-1	hypothetical protein
4310797	4400886	90089	Predicted by at least one method	YP_001195958.1		Fjoh_3625	4321297	4321659	-1	hypothetical protein
4310797	4400886	90089	Predicted by at least one method	YP_001195959.1		Fjoh_3626	4321646	4322482	-1	hypothetical protein
4310797	4400886	90089	Predicted by at least one method	YP_001195960.1		Fjoh_3627	4322494	4324131	-1	hypothetical protein
4310797	4400886	90089	Predicted by at least one method	YP_001195961.1		Fjoh_3628	4324305	4324712	1	XRE family transcriptional regulator
4310797	4400886	90089	Predicted by at least one method	YP_001195962.1		Fjoh_3629	4324817	4325068	1	hypothetical protein
4310797	4400886	90089	Predicted by at least one method	YP_001195963.1		Fjoh_3630	4325137	4326963	1	KAP P-loop domain-containing protein
4310797	4400886	90089	Predicted by at least one method	YP_001195964.1		Fjoh_3631	4326985	4327413	-1	hypothetical protein
4310797	4400886	90089	Predicted by at least one method	YP_001195965.1		Fjoh_3632	4328035	4328715	1	hypothetical protein
4310797	4400886	90089	Predicted by at least one method	YP_001195966.1		Fjoh_3633	4328897	4329676	1	hypothetical protein
4310797	4400886	90089	Predicted by at least one method	YP_001195967.1		Fjoh_3634	4329705	4330139	1	hypothetical protein
4310797	4400886	90089	Predicted by at least one method	YP_001195968.1		Fjoh_3635	4330165	4330761	1	hypothetical protein
4310797	4400886	90089	Predicted by at least one method	YP_001195969.1		Fjoh_3636	4330798	4331337	-1	hypothetical protein
4310797	4400886	90089	Predicted by at least one method	YP_001195970.1		Fjoh_3637	4331376	4331699	-1	hypothetical protein
4310797	4400886	90089	Predicted by at least one method	YP_001195971.1		Fjoh_3638	4331814	4332449	-1	hypothetical protein
4310797	4400886	90089	Predicted by at least one method	YP_001195972.1		Fjoh_3639	4332456	4333184	-1	hypothetical protein
4310797	4400886	90089	Predicted by at least one method	YP_001195973.1		Fjoh_3640	4333614	4334237	-1	hypothetical protein
4310797	4400886	90089	Predicted by at least one method	YP_001195974.1		Fjoh_3641	4334278	4335153	-1	phage integrase
4310797	4400886	90089	Predicted by at least one method	YP_001195975.1		Fjoh_3642	4335165	4336082	-1	phage integrase
4310797	4400886	90089	Predicted by at least one method	YP_001195976.1		Fjoh_3643	4336257	4337927	-1	hypothetical protein
4310797	4400886	90089	Predicted by at least one method	YP_001195977.1		Fjoh_3644	4337932	4338495	-1	hypothetical protein
4310797	4400886	90089	Predicted by at least one method	YP_001195978.1		Fjoh_3645	4338861	4339190	-1	hypothetical protein
4310797	4400886	90089	Predicted by at least one method	YP_001195979.1		Fjoh_3646	4339219	4339557	-1	hypothetical protein
4310797	4400886	90089	Predicted by at least one method	YP_001195980.1		Fjoh_3647	4339569	4340426	-1	hypothetical protein
4310797	4400886	90089	Predicted by at least one method	YP_001195981.1		Fjoh_3648	4340600	4341016	1	XRE family transcriptional regulator
4310797	4400886	90089	Predicted by at least one method	YP_001195982.1		Fjoh_3649	4341107	4341766	-1	hypothetical protein
4310797	4400886	90089	Predicted by at least one method	YP_001195983.1		Fjoh_3650	4341797	4342108	-1	hypothetical protein
4310797	4400886	90089	Predicted by at least one method	YP_001195984.1		Fjoh_3651	4342164	4342820	-1	hypothetical protein
4310797	4400886	90089	Predicted by at least one method	YP_001195985.1		Fjoh_3652	4342850	4344070	-1	hypothetical protein
4310797	4400886	90089	Predicted by at least one method	YP_001195986.1		Fjoh_3653	4344575	4344967	1	hypothetical protein
4310797	4400886	90089	Predicted by at least one method	YP_001195987.1		Fjoh_3654	4344952	4346196	1	relaxase/mobilization nuclease
4310797	4400886	90089	Predicted by at least one method	YP_001195988.1		Fjoh_3655	4346439	4348820	1	ATP-dependent OLD family endonuclease
4310797	4400886	90089	Predicted by at least one method	YP_001195989.1		Fjoh_3656	4348817	4350730	1	superfamily I DNA/RNA helicase-like protein
4310797	4400886	90089	Predicted by at least one method	YP_001195990.1		Fjoh_3657	4350887	4351408	1	hypothetical protein
4310797	4400886	90089	Predicted by at least one method	YP_001195991.1		Fjoh_3658	4351405	4352913	1	hypothetical protein
4310797	4400886	90089	Predicted by at least one method	YP_001195992.1		Fjoh_3659	4352891	4353265	1	hypothetical protein
4310797	4400886	90089	Predicted by at least one method	YP_001195993.1		Fjoh_3660	4353542	4354561	-1	hypothetical protein
4310797	4400886	90089	Predicted by at least one method	YP_001195994.1		Fjoh_3661	4354709	4355473	-1	hypothetical protein
4310797	4400886	90089	Predicted by at least one method	YP_001195995.1		Fjoh_3662	4356067	4356531	1	DNA repair protein RadC
4310797	4400886	90089	Predicted by at least one method	YP_001195996.1		Fjoh_3663	4357593	4358027	-1	hypothetical protein
4310797	4400886	90089	Predicted by at least one method	YP_001195997.1		Fjoh_3664	4358036	4358944	-1	hypothetical protein
4310797	4400886	90089	Predicted by at least one method	YP_001195998.1		Fjoh_3665	4359148	4360197	-1	hypothetical protein
4310797	4400886	90089	Predicted by at least one method	YP_001195999.1		Fjoh_3666	4360588	4362147	-1	hypothetical protein
4310797	4400886	90089	Predicted by at least one method	YP_001196000.1		Fjoh_3667	4362150	4363202	-1	protein kinase
4310797	4400886	90089	Predicted by at least one method	YP_001196001.1		Fjoh_3668	4363506	4363982	-1	hypothetical protein
4310797	4400886	90089	Predicted by at least one method	YP_001196002.1		Fjoh_3669	4363982	4364494	-1	hypothetical protein
4310797	4400886	90089	Predicted by at least one method	YP_001196003.1		Fjoh_3670	4364593	4365468	-1	phage integrase
4310797	4400886	90089	Predicted by at least one method	YP_001196004.1		Fjoh_3671	4365480	4366397	-1	phage integrase
4310797	4400886	90089	Predicted by at least one method	YP_001196005.1		Fjoh_3672	4366575	4368245	-1	hypothetical protein
4310797	4400886	90089	Predicted by at least one method	YP_001196006.1		Fjoh_3673	4368250	4368813	-1	hypothetical protein
4310797	4400886	90089	Predicted by at least one method	YP_001196007.1		Fjoh_3674	4369176	4369505	-1	hypothetical protein
4310797	4400886	90089	Predicted by at least one method	YP_001196008.1		Fjoh_3675	4369535	4369864	-1	hypothetical protein
4310797	4400886	90089	Predicted by at least one method	YP_001196009.1		Fjoh_3676	4369877	4370746	-1	hypothetical protein
4310797	4400886	90089	Predicted by at least one method	YP_001196010.1		Fjoh_3677	4370908	4371324	1	XRE family transcriptional regulator
4310797	4400886	90089	Predicted by at least one method	YP_001196011.1		Fjoh_3678	4371399	4372058	-1	hypothetical protein
4310797	4400886	90089	Predicted by at least one method	YP_001196012.1		Fjoh_3679	4372088	4372399	-1	hypothetical protein
4310797	4400886	90089	Predicted by at least one method	YP_001196013.1		Fjoh_3680	4372449	4373105	-1	hypothetical protein
4310797	4400886	90089	Predicted by at least one method	YP_001196014.1		Fjoh_3681	4373150	4373641	-1	hypothetical protein
4310797	4400886	90089	Predicted by at least one method	YP_001196015.1		Fjoh_3682	4373638	4374504	-1	hypothetical protein
4310797	4400886	90089	Predicted by at least one method	YP_001196016.1		Fjoh_3683	4374572	4375312	-1	hypothetical protein
4310797	4400886	90089	Predicted by at least one method	YP_001196017.1		Fjoh_3684	4375832	4376224	1	mobilisation protein
4310797	4400886	90089	Predicted by at least one method	YP_001196018.1		Fjoh_3685	4376212	4377456	1	relaxase/mobilization nuclease
4310797	4400886	90089	Predicted by at least one method	YP_001196019.1		Fjoh_3686	4377531	4378226	-1	hypothetical protein
4310797	4400886	90089	Predicted by at least one method	YP_001196020.1		Fjoh_3687	4378411	4380195	-1	hypothetical protein
4310797	4400886	90089	Predicted by at least one method	YP_001196021.1		Fjoh_3688	4380199	4381395	-1	hypothetical protein
4310797	4400886	90089	Predicted by at least one method	YP_001196022.1		Fjoh_3689	4381473	4381931	-1	hypothetical protein
4310797	4400886	90089	Predicted by at least one method	YP_001196023.1		Fjoh_3690	4382341	4383132	-1	hypothetical protein
4310797	4400886	90089	Predicted by at least one method	YP_001196024.1		Fjoh_3691	4383609	4384388	-1	NERD domain-containing protein
4310797	4400886	90089	Predicted by at least one method	YP_001196025.1		Fjoh_3692	4384962	4385525	1	hypothetical protein
4310797	4400886	90089	Predicted by at least one method	YP_001196026.1		Fjoh_3693	4386279	4386968	-1	IS1 transposase
4310797	4400886	90089	Predicted by at least one method	YP_001196027.1		Fjoh_3694	4387196	4387783	-1	hypothetical protein
4310797	4400886	90089	Predicted by at least one method	YP_001196028.1		Fjoh_3695	4387909	4388457	-1	hypothetical protein
4310797	4400886	90089	Predicted by at least one method	YP_001196029.1		Fjoh_3696	4388450	4389271	-1	hypothetical protein
4310797	4400886	90089	Predicted by at least one method	YP_001196030.1		Fjoh_3697	4389856	4390227	1	hypothetical protein
4310797	4400886	90089	Predicted by at least one method	YP_001196031.1		Fjoh_3698	4390253	4390864	1	hypothetical protein
4310797	4400886	90089	Predicted by at least one method	YP_001196032.1		Fjoh_3699	4390931	4391797	-1	phage integrase
4310797	4400886	90089	Predicted by at least one method	YP_001196033.1		Fjoh_3700	4391810	4392727	-1	phage integrase
4310797	4400886	90089	Predicted by at least one method	YP_001196034.1		Fjoh_3701	4392839	4394518	-1	hypothetical protein
4310797	4400886	90089	Predicted by at least one method	YP_001196035.1		Fjoh_3702	4394523	4395089	-1	hypothetical protein
4310797	4400886	90089	Predicted by at least one method	YP_001196036.1		Fjoh_3703	4395567	4396091	-1	phage integrase
4310797	4400886	90089	Predicted by at least one method	YP_001196037.1		Fjoh_3704	4396500	4397150	-1	hypothetical protein
4310797	4400886	90089	Predicted by at least one method	YP_001196038.1		Fjoh_3705	4397625	4398080	-1	hypothetical protein
4310797	4400886	90089	Predicted by at least one method	YP_001196039.1		Fjoh_3706	4398049	4398861	-1	hypothetical protein
4310797	4400886	90089	Predicted by at least one method	YP_001196040.1		Fjoh_3707	4399107	4399790	-1	hypothetical protein
4310797	4400886	90089	Predicted by at least one method	YP_001196041.1		Fjoh_3708	4399792	4400886	-1	ATPase-like protein
4313729	4317974	4245	Predicted by at least one method	YP_001195950.1		Fjoh_3617	4313729	4314646	-1	phage integrase
4313729	4317974	4245	Predicted by at least one method	YP_001195951.1		Fjoh_3618	4314815	4316485	-1	hypothetical protein
4313729	4317974	4245	Predicted by at least one method	YP_001195952.1		Fjoh_3619	4316490	4317116	-1	hypothetical protein
4313729	4317974	4245	Predicted by at least one method	YP_001195953.1		Fjoh_3620	4317537	4317974	-1	hypothetical protein
4334278	4340426	6148	Predicted by at least one method	YP_001195974.1		Fjoh_3641	4334278	4335153	-1	phage integrase
4334278	4340426	6148	Predicted by at least one method	YP_001195975.1		Fjoh_3642	4335165	4336082	-1	phage integrase
4334278	4340426	6148	Predicted by at least one method	YP_001195976.1		Fjoh_3643	4336257	4337927	-1	hypothetical protein
4334278	4340426	6148	Predicted by at least one method	YP_001195977.1		Fjoh_3644	4337932	4338495	-1	hypothetical protein
4334278	4340426	6148	Predicted by at least one method	YP_001195978.1		Fjoh_3645	4338861	4339190	-1	hypothetical protein
4334278	4340426	6148	Predicted by at least one method	YP_001195979.1		Fjoh_3646	4339219	4339557	-1	hypothetical protein
4334278	4340426	6148	Predicted by at least one method	YP_001195980.1		Fjoh_3647	4339569	4340426	-1	hypothetical protein
4365480	4369864	4384	Predicted by at least one method	YP_001196004.1		Fjoh_3671	4365480	4366397	-1	phage integrase
4365480	4369864	4384	Predicted by at least one method	YP_001196005.1		Fjoh_3672	4366575	4368245	-1	hypothetical protein
4365480	4369864	4384	Predicted by at least one method	YP_001196006.1		Fjoh_3673	4368250	4368813	-1	hypothetical protein
4365480	4369864	4384	Predicted by at least one method	YP_001196007.1		Fjoh_3674	4369176	4369505	-1	hypothetical protein
4365480	4369864	4384	Predicted by at least one method	YP_001196008.1		Fjoh_3675	4369535	4369864	-1	hypothetical protein
4387196	4398080	10884	Predicted by at least one method	YP_001196027.1		Fjoh_3694	4387196	4387783	-1	hypothetical protein
4387196	4398080	10884	Predicted by at least one method	YP_001196028.1		Fjoh_3695	4387909	4388457	-1	hypothetical protein
4387196	4398080	10884	Predicted by at least one method	YP_001196029.1		Fjoh_3696	4388450	4389271	-1	hypothetical protein
4387196	4398080	10884	Predicted by at least one method	YP_001196030.1		Fjoh_3697	4389856	4390227	1	hypothetical protein
4387196	4398080	10884	Predicted by at least one method	YP_001196031.1		Fjoh_3698	4390253	4390864	1	hypothetical protein
4387196	4398080	10884	Predicted by at least one method	YP_001196032.1		Fjoh_3699	4390931	4391797	-1	phage integrase
4387196	4398080	10884	Predicted by at least one method	YP_001196033.1		Fjoh_3700	4391810	4392727	-1	phage integrase
4387196	4398080	10884	Predicted by at least one method	YP_001196034.1		Fjoh_3701	4392839	4394518	-1	hypothetical protein
4387196	4398080	10884	Predicted by at least one method	YP_001196035.1		Fjoh_3702	4394523	4395089	-1	hypothetical protein
4387196	4398080	10884	Predicted by at least one method	YP_001196036.1		Fjoh_3703	4395567	4396091	-1	phage integrase
4387196	4398080	10884	Predicted by at least one method	YP_001196037.1		Fjoh_3704	4396500	4397150	-1	hypothetical protein
4387196	4398080	10884	Predicted by at least one method	YP_001196038.1		Fjoh_3705	4397625	4398080	-1	hypothetical protein
4387196	4398080	10884	Predicted by at least one method	YP_001196039.1		Fjoh_3706	4398049	4398861	-1	hypothetical protein
4401086	4412259	11173	Predicted by at least one method	YP_001196042.1		Fjoh_3709	4401086	4401955	-1	phage integrase
4401086	4412259	11173	Predicted by at least one method	YP_001196043.1		Fjoh_3710	4401966	4402883	-1	phage integrase
4401086	4412259	11173	Predicted by at least one method	YP_001196044.1		Fjoh_3711	4403046	4404716	-1	hypothetical protein
4401086	4412259	11173	Predicted by at least one method	YP_001196045.1		Fjoh_3712	4404721	4405284	-1	hypothetical protein
4401086	4412259	11173	Predicted by at least one method	YP_001196046.1		Fjoh_3713	4405743	4407038	-1	relaxase/mobilization nuclease
4401086	4412259	11173	Predicted by at least one method	YP_001196047.1		Fjoh_3714	4407043	4407477	-1	hypothetical protein
4401086	4412259	11173	Predicted by at least one method	YP_001196048.1		Fjoh_3715	4407687	4407977	1	hypothetical protein
4401086	4412259	11173	Predicted by at least one method	YP_001196049.1		Fjoh_3716	4407984	4408457	-1	hypothetical protein
4401086	4412259	11173	Predicted by at least one method	YP_001196050.1		Fjoh_3717	4409489	4409860	-1	hypothetical protein
4401086	4412259	11173	Predicted by at least one method	YP_001196051.1		Fjoh_3718	4409889	4410515	-1	hypothetical protein
4401086	4412259	11173	Predicted by at least one method	YP_001196052.1		Fjoh_3719	4410535	4412259	-1	hypothetical protein
4407984	4418906	10922	Predicted by at least one method	YP_001196049.1		Fjoh_3716	4407984	4408457	-1	hypothetical protein
4407984	4418906	10922	Predicted by at least one method	YP_001196050.1		Fjoh_3717	4409489	4409860	-1	hypothetical protein
4407984	4418906	10922	Predicted by at least one method	YP_001196051.1		Fjoh_3718	4409889	4410515	-1	hypothetical protein
4407984	4418906	10922	Predicted by at least one method	YP_001196052.1		Fjoh_3719	4410535	4412259	-1	hypothetical protein
4407984	4418906	10922	Predicted by at least one method	YP_001196053.1		Fjoh_3720	4412436	4412852	1	XRE family transcriptional regulator
4407984	4418906	10922	Predicted by at least one method	YP_001196054.1		Fjoh_3721	4412930	4413181	1	hypothetical protein
4407984	4418906	10922	Predicted by at least one method	YP_001196055.1		Fjoh_3722	4413399	4413569	1	hypothetical protein
4407984	4418906	10922	Predicted by at least one method	YP_001196056.1		Fjoh_3723	4413620	4413979	1	hypothetical protein
4407984	4418906	10922	Predicted by at least one method	YP_001196057.1		Fjoh_3724	4414153	4414632	1	hypothetical protein
4407984	4418906	10922	Predicted by at least one method	YP_001196058.1		Fjoh_3725	4414762	4415208	-1	hypothetical protein
4407984	4418906	10922	Predicted by at least one method	YP_001196059.1		Fjoh_3726	4415336	4416106	-1	hypothetical protein
4407984	4418906	10922	Predicted by at least one method	YP_001196060.1		Fjoh_3727	4416321	4417718	-1	RNA-directed DNA polymerase
4407984	4418906	10922	Predicted by at least one method	YP_001196061.1		Fjoh_3728	4418184	4418906	-1	hypothetical protein
4453724	4461000	7276	Predicted by at least one method	YP_001196087.1		Fjoh_3757	4453306	4453740	1	hypothetical protein
4453724	4461000	7276	Predicted by at least one method	YP_001196088.1		Fjoh_3758	4453724	4454674	1	ApbE family lipoprotein
4453724	4461000	7276	Predicted by at least one method	YP_001196089.1		Fjoh_3759	4454917	4456101	1	hypothetical protein
4453724	4461000	7276	Predicted by at least one method	YP_001196090.1		Fjoh_3760	4456740	4458716	-1	Type IV secretory pathway VirD4 components-like protein
4453724	4461000	7276	Predicted by at least one method	YP_001196091.1		Fjoh_3761	4458749	4460014	-1	relaxase/mobilization nuclease
4453724	4461000	7276	Predicted by at least one method	YP_001196092.1		Fjoh_3762	4460002	4460391	-1	hypothetical protein
4453724	4461000	7276	Predicted by at least one method	YP_001196093.1		Fjoh_3763	4460701	4461000	1	hypothetical protein
4462632	4475012	12380	Predicted by at least one method	YP_001196095.1		Fjoh_3765	4462632	4463099	-1	DNA repair protein RadC
4462632	4475012	12380	Predicted by at least one method	YP_001196096.1		Fjoh_3766	4463484	4463804	1	hypothetical protein
4462632	4475012	12380	Predicted by at least one method	YP_001196097.1		Fjoh_3767	4463867	4464316	-1	response regulator receiver protein
4462632	4475012	12380	Predicted by at least one method	YP_001196098.1		Fjoh_3768	4464745	4465929	1	DNA-directed DNA polymerase
4462632	4475012	12380	Predicted by at least one method	YP_001196099.1		Fjoh_3769	4465930	4468986	1	DNA polymerase III subunit alpha
4462632	4475012	12380	Predicted by at least one method	YP_001196100.1		Fjoh_3770	4469016	4469636	1	alkylated DNA repair protein-like protein
4462632	4475012	12380	Predicted by at least one method	YP_001196101.1		Fjoh_3771	4469824	4470141	1	hypothetical protein
4462632	4475012	12380	Predicted by at least one method	YP_001196102.1		Fjoh_3772	4470291	4470539	1	hypothetical protein
4462632	4475012	12380	Predicted by at least one method	YP_001196103.1		Fjoh_3773	4470831	4473194	1	UvrD/REP helicase
4462632	4475012	12380	Predicted by at least one method	YP_001196104.1		Fjoh_3774	4473392	4473538	-1	hypothetical protein
4462632	4475012	12380	Predicted by at least one method	YP_001196105.1		Fjoh_3775	4473576	4475012	-1	exodeoxyribonuclease VII
5257944	5262373	4429	Predicted by at least one method	YP_001196680.1		Fjoh_4354	5257944	5258579	-1	hypothetical protein
5257944	5262373	4429	Predicted by at least one method	YP_001196681.1		Fjoh_4355	5258591	5259205	-1	hypothetical protein
5257944	5262373	4429	Predicted by at least one method	YP_001196682.1		Fjoh_4356	5259221	5259904	-1	hypothetical protein
5257944	5262373	4429	Predicted by at least one method	YP_001196683.1		Fjoh_4357	5259914	5262373	-1	Type IV secretory pathway VirB4 components-like protein
5285413	5294529	9116	Predicted by at least one method	YP_001196704.1		Fjoh_4378	5285413	5285703	-1	hypothetical protein
5285413	5294529	9116	Predicted by at least one method	YP_001196705.1		Fjoh_4379	5286105	5286497	1	hypothetical protein
5285413	5294529	9116	Predicted by at least one method	YP_001196706.1		Fjoh_4380	5286482	5287732	1	relaxase/mobilization nuclease
5285413	5294529	9116	Predicted by at least one method	YP_001196707.1		Fjoh_4381	5287751	5289739	1	Type IV secretory pathway VirD4 components-like protein
5285413	5294529	9116	Predicted by at least one method	YP_001196708.1		Fjoh_4382	5289790	5290122	-1	hypothetical protein
5285413	5294529	9116	Predicted by at least one method	YP_001196709.1		Fjoh_4383	5290497	5290928	1	single-strand binding protein/primosomal replication protein n
5285413	5294529	9116	Predicted by at least one method	YP_001196710.1		Fjoh_4384	5290967	5291326	1	hypothetical protein
5285413	5294529	9116	Predicted by at least one method	YP_001196711.1		Fjoh_4385	5291353	5291733	1	hypothetical protein
5285413	5294529	9116	Predicted by at least one method	YP_001196712.1		Fjoh_4386	5291730	5293046	1	hypothetical protein
5285413	5294529	9116	Predicted by at least one method	YP_001196713.1		Fjoh_4387	5293317	5293787	1	DNA repair protein RadC
5285413	5294529	9116	Predicted by at least one method	YP_001196714.1		Fjoh_4388	5293846	5294004	1	hypothetical protein
5285413	5294529	9116	Predicted by at least one method	YP_001196715.1		Fjoh_4389	5294182	5294529	1	hypothetical protein
5310465	5314563	4098	Predicted by at least one method	YP_001196728.1		Fjoh_4403	5310465	5311517	1	succinylglutamate desuccinylase/aspartoacylase
5310465	5314563	4098	Predicted by at least one method	YP_001196729.1		Fjoh_4404	5312000	5313310	1	hypothetical protein
5310465	5314563	4098	Predicted by at least one method	YP_001196730.1		Fjoh_4405	5313337	5314563	-1	Na+/H+ antiporter NhaA
5321986	5354149	32163	Predicted by at least one method	YP_001196735.1		Fjoh_4410	5321986	5322981	1	short-chain dehydrogenase/reductase SDR
5321986	5354149	32163	Predicted by at least one method	YP_001196736.1		Fjoh_4411	5323012	5323830	1	helix-turn-helix domain-containing protein
5321986	5354149	32163	Predicted by at least one method	YP_001196737.1		Fjoh_4412	5324649	5325803	-1	sodium/hydrogen exchanger
5321986	5354149	32163	Predicted by at least one method	YP_001196738.1		Fjoh_4413	5325873	5326325	-1	heat shock protein Hsp20
5321986	5354149	32163	Predicted by at least one method	YP_001196739.1		Fjoh_4415	5327228	5328241	-1	hypothetical protein
5321986	5354149	32163	Predicted by at least one method	YP_001196740.1		Fjoh_4416	5328357	5329487	-1	chromate transporter
5321986	5354149	32163	Predicted by at least one method	YP_001196741.1		Fjoh_4418	5330180	5330596	1	regulatory protein ArsR
5321986	5354149	32163	Predicted by at least one method	YP_001196742.1		Fjoh_4419	5330587	5331093	1	N-acetyltransferase GCN5
5321986	5354149	32163	Predicted by at least one method	YP_001196743.1		Fjoh_4420	5331127	5331600	1	hypothetical protein
5321986	5354149	32163	Predicted by at least one method	YP_001196744.1		Fjoh_4421	5331643	5332257	1	protein tyrosine phosphatase
5321986	5354149	32163	Predicted by at least one method	YP_001196745.1		Fjoh_4422	5332259	5333344	1	arsenical-resistance protein
5321986	5354149	32163	Predicted by at least one method	YP_001196746.1		Fjoh_4423	5333351	5334085	1	metallophosphoesterase
5321986	5354149	32163	Predicted by at least one method	YP_001196747.1		Fjoh_4424	5334107	5334679	1	cyclic nucleotide-binding protein
5321986	5354149	32163	Predicted by at least one method	YP_001196748.1		Fjoh_4425	5334753	5335316	1	hypothetical protein
5321986	5354149	32163	Predicted by at least one method	YP_001196749.1		Fjoh_4426	5335350	5335913	1	ECF subfamily RNA polymerase sigma-24 factor
5321986	5354149	32163	Predicted by at least one method	YP_001196750.1		Fjoh_4427	5336599	5336889	1	transposase IS3/IS911 family protein
5321986	5354149	32163	Predicted by at least one method	YP_001196751.1		Fjoh_4428	5337222	5339228	-1	glycoside hydrolase
5321986	5354149	32163	Predicted by at least one method	YP_001196752.1		Fjoh_4429	5339389	5341512	-1	hypothetical protein
5321986	5354149	32163	Predicted by at least one method	YP_001196753.1		Fjoh_4430	5341530	5344040	-1	alpha-glucosidase
5321986	5354149	32163	Predicted by at least one method	YP_001196754.1		Fjoh_4431	5344175	5345935	-1	hypothetical protein
5321986	5354149	32163	Predicted by at least one method	YP_001196755.1		Fjoh_4432	5345938	5347401	-1	hypothetical protein
5321986	5354149	32163	Predicted by at least one method	YP_001196756.1		Fjoh_4433	5347414	5348898	-1	RagB/SusD domain-containing protein
5321986	5354149	32163	Predicted by at least one method	YP_001196757.1		Fjoh_4434	5348903	5351974	-1	TonB-dependent receptor, plug
5321986	5354149	32163	Predicted by at least one method	YP_001196758.1		Fjoh_4435	5352449	5354149	-1	hypothetical protein

## Sheet: F. psychrophilum JIP02 86 
F. psychrophilum JIP02 86 genomic islands
Island start	Island end	Length	Method	Gene name	Gene ID	Locus	Gene start	Gene end	Strand	Product	External Annotations
667137	672647	5510	Predicted by at least one method	YP_001295412.1		FP0488	667137	667388	-1	Hypothetical protein
667137	672647	5510	Predicted by at least one method	YP_001295413.1	bmgA	FP0489	667385	668443	-1	Probable mobilization protein BmgA
667137	672647	5510	Predicted by at least one method	YP_001295414.1	bmgB	FP0490	668445	668744	-1	Probable mobilization protein BmgB
667137	672647	5510	Predicted by at least one method	YP_008057905.1	traP	FP2524	668898	669752	-1	Putative excision protein of mobilizable transposon TraP
667137	672647	5510	Predicted by at least one method	YP_001295415.1		FP0491	670111	671280	-1	hypothetical protein
667137	672647	5510	Predicted by at least one method	YP_001295416.1		FP0492	671378	671563	-1	Hypothetical protein
667137	672647	5510	Predicted by at least one method	YP_001295417.1		FP0493	671620	671904	-1	Hypothetical protein
667137	672647	5510	Predicted by at least one method	YP_001295418.1		FP0494	672006	672647	-1	hypothetical protein
1325084	1345832	20748	Predicted by at least one method	YP_001296402.1		FP1525	1324195	1325091	1	Probable CRISPR-associated (Cas) protein. Cas 1 family
1325084	1345832	20748	Predicted by at least one method	YP_001296403.1		FP1526	1325084	1325431	1	Probable CRISPR-associated (Cas) protein. Cas 2 family
1325084	1345832	20748	Predicted by at least one method	YP_008057926.1		FP2547	1328088	1328399	1	Transposase IS3 family
1325084	1345832	20748	Predicted by at least one method	YP_008057927.1		FP2548	1328450	1329295	1	Transposase IS3 family
1325084	1345832	20748	Predicted by at least one method	YP_001296404.1		FP1527	1329310	1330149	-1	hypothetical protein
1325084	1345832	20748	Predicted by at least one method	YP_001296405.1		FP1528	1330153	1333392	-1	Hypothetical protein
1325084	1345832	20748	Predicted by at least one method	YP_001296406.1		FP1529	1333389	1334036	-1	Hypothetical protein
1325084	1345832	20748	Predicted by at least one method	YP_001296407.1		FP1530	1334006	1335346	-1	hypothetical protein
1325084	1345832	20748	Predicted by at least one method	YP_001296408.1		FP1531	1335365	1337359	-1	hypothetical protein
1325084	1345832	20748	Predicted by at least one method	YP_001296409.1		FP1532	1337361	1338521	-1	hypothetical protein
1325084	1345832	20748	Predicted by at least one method	YP_001296410.1		FP1533	1338523	1340709	-1	hypothetical protein
1325084	1345832	20748	Predicted by at least one method	YP_001296411.1		FP1534	1340722	1341579	-1	hypothetical protein
1325084	1345832	20748	Predicted by at least one method	YP_001296412.1		FP1535	1341579	1342379	-1	hypothetical protein
1325084	1345832	20748	Predicted by at least one method	YP_001296413.1		FP1536	1342563	1345832	-1	hypothetical protein
2025300	2049422	24122	Predicted by at least one method	YP_001297015.1		FP2152	2025300	2026046	-1	Probable transmembrane protein of unknown function
2025300	2049422	24122	Predicted by at least one method	YP_001297016.1		FP2153	2026875	2027642	-1	Hypothetical lipoprotein precursor
2025300	2049422	24122	Predicted by at least one method	YP_001297017.1		FP2154	2028064	2028654	-1	Protein of unknown function; putative pseudogene, C-terminal region
2025300	2049422	24122	Predicted by at least one method	YP_001297018.1		FP2155	2028667	2029341	-1	Protein of unknown function; putative pseudogene, N-terminal region
2025300	2049422	24122	Predicted by at least one method	YP_001297019.1		FP2156	2029606	2030067	-1	Putative transporter
2025300	2049422	24122	Predicted by at least one method	YP_001297020.1		FP2157	2030408	2030716	-1	Hypothetical protein
2025300	2049422	24122	Predicted by at least one method	YP_001297021.1		FP2158	2030718	2031191	-1	hypothetical protein
2025300	2049422	24122	Predicted by at least one method	YP_008057934.1		FP2560	2032065	2033267	-1	Transposase IS256 family
2025300	2049422	24122	Predicted by at least one method	YP_001297022.1		FP2159	2033454	2034611	-1	hypothetical protein
2025300	2049422	24122	Predicted by at least one method	YP_001297023.1		FP2160	2038477	2039616	-1	hypothetical protein
2025300	2049422	24122	Predicted by at least one method	YP_001297024.1		FP2161	2039647	2040819	-1	hypothetical protein
2025300	2049422	24122	Predicted by at least one method	YP_001297025.1		FP2162	2041124	2042326	-1	Protein of unknown function precursor
2025300	2049422	24122	Predicted by at least one method	YP_001297026.1		FP2163	2042609	2043028	-1	Hypothetical protein
2025300	2049422	24122	Predicted by at least one method	YP_008057935.1		FP2564	2044087	2044932	-1	Transposase IS3 family
2025300	2049422	24122	Predicted by at least one method	YP_008057936.1		FP2565	2044983	2045294	-1	Transposase IS3 family
2025300	2049422	24122	Predicted by at least one method	YP_001297027.1		FP2165	2045557	2046315	-1	Two-component system response regulatory protein, LytTR family
2025300	2049422	24122	Predicted by at least one method	YP_001297028.1		FP2166	2046480	2049422	-1	hypothetical protein
2079426	2102023	22597	Predicted by at least one method	YP_001297046.1		FP2184	2079426	2079626	1	Hypothetical protein
2079426	2102023	22597	Predicted by at least one method	YP_008057942.1		FP2571	2080073	2080384	1	Transposase IS3 family
2079426	2102023	22597	Predicted by at least one method	YP_008057943.1		FP2572	2080435	2081280	1	Transposase IS3 family
2079426	2102023	22597	Predicted by at least one method	YP_001297047.1		FP2185	2081960	2082418	-1	hypothetical protein
2079426	2102023	22597	Predicted by at least one method	YP_001297048.1		FP2186	2082602	2083297	-1	Protein of unknown function, putative esterase/lipase/thioesterase
2079426	2102023	22597	Predicted by at least one method	YP_001297049.1		FP2187	2083493	2083720	1	Hypothetical protein
2079426	2102023	22597	Predicted by at least one method	YP_001297050.1		FP2188	2085717	2086094	1	hypothetical protein
2079426	2102023	22597	Predicted by at least one method	YP_001297051.1		FP2189	2088032	2088418	1	hypothetical protein
2079426	2102023	22597	Predicted by at least one method	YP_001295399.1	infB	FP0470	2096338	2099241	-1	Translation initiation factor IF-2
2079426	2102023	22597	Predicted by at least one method	YP_001295398.1	nusA	FP0469	2099295	2100536	-1	Transcription elongation protein NusA
2079426	2102023	22597	Predicted by at least one method	YP_001295397.1		FP0468	2100552	2101016	-1	hypothetical protein
2079426	2102023	22597	Predicted by at least one method	YP_001295396.1	uspA	FP0467	2101199	2102023	1	Universal stress protein UspA
2644989	2665719	20730	Predicted by at least one method	YP_001297159.1		FP2303	2644433	2645002	1	Probable outer membrane protein precursor, OmpH family
2644989	2665719	20730	Predicted by at least one method	YP_001297160.1		FP2304	2644989	2645591	1	Probable lipoprotein precursor
2644989	2665719	20730	Predicted by at least one method	YP_001297161.1		FP2305	2645601	2650214	1	Hypothetical protein precursor
2644989	2665719	20730	Predicted by at least one method	YP_001297162.1		FP2306	2650381	2651865	1	hypothetical protein
2644989	2665719	20730	Predicted by at least one method	YP_001297163.1		FP2307	2651898	2652899	1	Protein of unknown function precursor
2644989	2665719	20730	Predicted by at least one method	YP_001297164.1		FP2308	2652909	2658167	1	Protein of unknown function precursor
2644989	2665719	20730	Predicted by at least one method	YP_001297165.1		FP2309	2658142	2658798	1	hypothetical protein
2644989	2665719	20730	Predicted by at least one method	YP_008057952.1		FP2586	2659159	2659758	1	Probable transposase
2644989	2665719	20730	Predicted by at least one method	YP_001297166.1		FP2310	2659982	2663470	1	Protein of unknown function precursor; putative adhesin
2644989	2665719	20730	Predicted by at least one method	YP_001297167.1		FP2311	2663523	2664254	1	Hypothetical lipoprotein precursor
2644989	2665719	20730	Predicted by at least one method	YP_001297168.1		FP2312	2664286	2665221	1	hypothetical protein
2644989	2665719	20730	Predicted by at least one method	YP_001297169.1		FP2313	2665231	2665719	1	hypothetical protein
2644989	2665719	20730	Predicted by at least one method	YP_001297170.1		FP2314	2665716	2667005	1	hypothetical protein
