# Supplementary material for: Comparative Genomics and Transcriptional Analysis of Flavobacterium columnare Strain ATCC 49512
Source: Front Microbiol. 2017 Apr 19;8:588. doi: 10.3389/fmicb.2017.00588 (PMC5395568; doi:10.3389/fmicb.2017.00588)
Supplement: Supplementary Table 5 — Prophage elements in Flavobacterium genus. [file Table5.XLSX]

## Sheet: F. columnare ATCC 49512
Prophage elements in Flavobacterium columnare ATCC 49512
gi|372863588|ref|CP003222.2| Flavobacterium columnare ATCC 49512, complete genome. [asmbl_id: NC_000000].3162432, gc%: 31.46%
CDS_POSITION BLAST_HIT EVALUE prophage_PRO_SEQ
---------------------------------------------------------------------------------------------------------------------------------------------------------------------------------------
#### region 1 ####
1230538..1230549 attL N/A GTCAACAATTTT
1230589..1231755 PHAGE_Riemer_RAP44_NC_019490: DNA breaking-rejoining enzyme; FCOL_05255; phage(gi418489923) 5.01e-13 MEKFENSINQVKVTAFIDYKPAELKVNKEWIIVYYSKNPTNKKLERQRVRVPILKDKTERLRHAKKIVLEINKKLVNGWSPYLEETGKNYKSFKQAILEFLKGIDKQVADSVLRADTKRSYSSNCNLIQLFVETKAKITFALEINRKFCIDYLDWIYIQRASSPRTRNNHLTFLKVFCSFLVQRGILAENPAIGIAQLKITTKKRVAFEENVKIKIKEYFKTLNNGYPTLCLMTYYCFIRNTELRKLKVKDIDLDKGVIFVSSEISKNKRDEAVTIPNKYL…
complement(1231781..1233676) PHAGE_Flavob_6H_NC_021867: hypothetical protein; FCOL_05260; phage(gi526120137) 8.59e-07 MIRSHIIHLLLNYFEKMDFIKIKKNNIYLDYVSDSLTIKEENYSFSSEIKLNSSSFPFLIIENENTSLVLGSRDITSINKKKNISVEVELLGITYEGVLSTISLIPGFRKCNIKFFTPIFSLLTKNIGSFMPVISVIPNENNPEPYTSSARIRTKGFQFWKEFPKKYINKGYPEVKFNFPSIFHPYKHEKKEYWKDYKEYINCFDSEKNFLINDFSTDFYNNSIFFNQNEATPYLYLLSVLEFVFSSINYKVKGSFFDSDFIKKIMIFSENSNICDTDLFV…
complement(1233633..1234967) hypothetical protein; FCOL_05265 N/A MIYINAAPEKDQIILNGNESIISVSSTRGKGFYFLAEIKLGDVVYDIQQWSRKDSHTSEKNIKNMFKHQFKHIFEDLQKSEIKLETDKLLKVSIVIKEYDLDKNILHDSIKLPDFFILYSDFPAFFDDKKKIQLLGVLSEVLVISSTGKISIPFLVNGNDETMKVSLISEDKTVLDSHLIKNIKGKNIFSYRNIIDSNYSKFNFVELNLEIDGFIISKKIKFLKSSYYDINEFCFRNNFGFFTYFYCFGLKKIELNYDRKSYKSFDYNDIPYDLNEEVFYTLNTSYFSEKEQPVLREIMNSLDVKLKENNVWLDLANNTKKLLLEKSKQHLYD…
complement(1234964..1238071) phage tail tape measure protein, TP901 family; FCOL_05270 N/A MSRENVTRRISIFVNNEEVQNSLRGVESAISEVRNRLRNLNADSSDYDQQSRELSETLVQLRTRQGEFRQELGLTQQELQQTGQTVGGLRGALSGIWDSLLSGDLEGAKEGIIGLRTVMKGLVKSSMEFIATPIGATIAILAGIAKGAKELFDYNMELNNMNTELRALGVNAKEVSKVRDEIKATADTFEKDFKEVAEKANSLSKTYGISMSEANAVIARGLADGGAQNEEFLDSLGEYDEFFAKAGFSAKEFADVINTGYDLGIYQDKLPDALKEADLSLKENTKATRDALVNAFGATFSDEILNKV…
complement(1238064..1238453) hypothetical protein; FCOL_05275 N/A MAGEIDIFLAEQQTGKAFASRVKRNLLASIRSKTKQKTGKAFKTSVKPVFKNGFLDRITITTPYYIYPILTVGFEGTKKNGVNARLKALDFFNEALENGKLVNDLADAIGAQRAEQVVARINLTRSGNE
complement(1238748..1239239) hypothetical protein; FCOL_05280 N/A MRNTTHANIVAFHQRIQQAHKEINGFYRFNWNEINNAFRRGIPTPALLLESHSMGLKPNANGTAHFSERAISFLLLDHTGKADNYTKQEEVLDRLENIMLDICTYLNKISKDPATLKSIGKIDLNSIEVEKVGPVFDNMYGWNIRYLLTAHEPLCYDATRWEW
complement(1239236..1239976) hypothetical protein; FCOL_05285 N/A MAVRLNIPETWDQLSPSQFQKIVSLFHSSEPSIQQEYQAFRILLNARWYQWIKKARIRWLLRTEPRSVWLPFYEFLYQKCTRTVFVPEIKANGKTYYAPNNRLNNLSAVEFAVANDLHVVWRSKQSTEALLLLFHVLYSESKKRAPFDKLALDKKTAEKIPLPVLLATEATFLGSLNHMSSKFPKVFPASQKNKQSKHVSFEKIILAMAKGDLSKLSTIENVNIYKFLEQFQDDIKEANERKRQQR
complement(1240226..1240738) hypothetical protein; FCOL_05290 N/A MKKTVTAYHGTDRVFDQFSLNAEKRSHGTKGGIWFSSCPCVAHSYTNHAAYNEKYYIKALKHGDINGESIGNSSIIKCKLFFLNPLYFDAKGNHSGDLTGLRKVKPHEVCCGLIKPITMADLFLDAVERGHDGVIVENVEDLGGFSFMIKEKGSALSTIYGVVSPEQIVF
complement(1240816..1241010) hypothetical protein; FCOL_05295 N/A MTPQEELEKIIFDLGVSKVKIAEILGLSYNTLSKMLLDNQPRHNVNVGHVEKVKAYYKALVSKM
complement(1241010..1241513) PHAGE_Flavob_FCL_2_NC_027125: hypothetical protein; FCOL_05300; phage(gi827047277) 2.25e-64 MKSPVYNVLAVPIEKIQANSYNPNSVASPEMKLLYQSIKEDGYTMPVVCYYLSESDTYEIVDGFHRYTIMKSHKDIFDREKGCLPVVVIDKDVTNRMASTIRHNRARGSHSIELMSNIVSELVKAGMGDAWILKNIGMDADELLRLKQVSGLAELFKNNNFSLSKEK
complement(1241510..1242790) PHAGE_Flavob_FCL_2_NC_027125: hypothetical protein; FCOL_05305; phage(gi827047278) 2.57e-29 MTVYEAAISRIEFIFQEFDQVVISFSGGKDSGVMLNLALEYANKTNQLDKLSVYHMDYEGQYQMTTDYVTRVFQSLPEKVKKFWFCLPVKAQCSTSMFQSFWQPWKLSEKEIWCRDLPNDCINESNFNLGFDYEVSDYEFNIKFAKHISKIKKTCFLIGIRTQESLHRYKAVNKFSDKNEYKSKKYTSKVSENCFNAYPIYDWTTEDIWTANAKFYYDYNKLYDLMYQAGVPIHSMRVASPFNDCATESLKLYKVIDPNNWGKLIGRVNGVNFAGLYG…
complement(1242787..1244013) PHAGE_Flavob_FCL_2_NC_027125: hypothetical protein; FCOL_05310; phage(gi827047276) 0.0 MNTLLPNQFNAKAKAFYNKVFALFMKMGTGKTRVAVELVNAVENIDLVVYIAPLDIIKPKSETISSIKDEVNKWGGFNATEVVYIGIETIGMSDRQYLQLYKKISTALNCFLIVDESIKVKNIDAKRTKRVIEYSKMVQYKLILNGEPMTRDLLDLWSQFYILDPEILNMSLAEFKNTFCKYTTITKSFPGTYKSYTKEFITGYENIDYLYSLIGEYVYECDLELNVQQIYETANYSLSDNDLKTYNFLKETYLDNEKLMAMNNNIFLEMTQKMQHEYSCTNE…
complement(1244047..1244736) PHAGE_Flavob_FCL_2_NC_027125: hypothetical protein; FCOL_05315; phage(gi827047263) 1.07e-56 MKTITIQELFDLMNDNKEIVSLLKQISNLENYKRELKKKIIIEKRPNKEWFRLKEYDGKELTLYHKYKGKVNCLVKFGAVQFEKMEVLRLNKKKRESIFLDPLKLFLDEEKTKPFIEYTGYSYKEINTNVTPKEVIDFIDKEKEKTEIQKAVLIEKFNSIIQELPLILHQKNKWKSQVYKIQETMWFYGNSFSVQLYYEKPLNYSHGELYLYLNFELDQNTGKLTKRKC
complement(1244733..1245056) PHAGE_Flavob_FCL_2_NC_027125: hypothetical protein; FCOL_05320; phage(gi827047275) 5.69e-62 MKVFCYSVRLSSLTSISEKAYKASAYDGSEAILPKSQVFGQDYSVSKSEAYWISEWILKQKDLQYSGKKEAWFDSVTRKMLPTYKIEKHEPEKIEPKENNNIKRLKK
complement(1245075..1245617) hypothetical protein; FCOL_05325 N/A MKNQNNFFKNTFAVFQISDLKEIENLTPDYISNPYINSYYDGVKIVRSERFSSKYFYTEEGVYRLSDHWGECRSCFWLLEEFENQLKNTVENYNKWLYKPEDYRFSDEDFFSSFKLGFCKWQNFYEIKEKNNSELKSDSHYIMIAFKDCFISKKVNDITPIAQHPNHKSSVVSIVDVDLK
complement(1245798..1246442) PHAGE_Cellul_phi14:2_NC_021806: hypothetical protein; FCOL_05330; phage(gi526178721) 1.79e-12 MTTKQEFSQAWRSIGNIFAGFAIGAFVAFFAVKCTNSKEIEPKIVKGRFQTNKIKNTPIKAVVEIKKETGKNLSNSEKTKNIFLQKKIDRLLSDNEKLLAAFAVATVAKKDSLYNEAIELNEFSKPFEDKFIKADVRGIARGTVESIVLNYEILPQPVKQKNHLYIGFTAGNSAQFDKPVFGAGLMYQLKKGNLIRLGYDSDKRVSLGCDLKVF
complement(1246439..1246918) PHAGE_Cellul_phiSM_NC_020860: phage lysin; FCOL_05335; phage(gi472342176) 1.35e-48 MDRVTLERIDQIHPRLRADLKNDYEFINSQLPKNVRLRFTFTYRSIDEQNDLYAQGRTKPGKIVTNAKGGQSMHNYGLAFDIVLLFDYDNNESFETANWDLNEIFMKVVNYFKAKGWEWGGDWKRFKDYPHFQMTFGNDLKKLKAMPTIINNGLKYPKL
complement(1246890..1247372) PHAGE_Bacill_1_NC_009737: putative lysis protein; FCOL_05340; phage(gi155042950) 1.09e-05 MISKPLSAALLVSSISLGMVASIKTSLFVFFWTFILDFATGILASWVEHKKMPVRVYVLQSSKMRESVVKAISYFVFIALIFGFEKAFGIKTFSILNISDNQFTLTTIAIAFCSFIEFFSILENCKRSGFDIIGKSQEAAKKTWEIINFLKNGQSNTGEN
1249636..1249647 attR N/A GTCAACAATTTT

## Sheet: F.  psychrophilum JIP02 86
Prophage elements in Flavobacterium psycrophilum JIP02/86
gi|508078680|ref|AM398681.2| Flavobacterium psychrophilum JIP02/86 complete genome. [asmbl_id: NC_000000].2860382, gc%: 32.53%
CDS_POSITION BLAST_HIT EVALUE prophage_PRO_SEQ
---------------------------------------------------------------------------------------------------------------------------------------------------------------------------------------
#### region 1 ####
complement(985877..987766) PHAGE_Flavob_6H_NC_021867: hypothetical protein; FP0774; phage(gi526120137) 0.0 MLDLSNFKISDTEENNWFSDMFFTKYSFPFEIDLIDDLDIAFGFISLYNSSSKETYFELKYVHGDKIEDAVFEIEQFQTKLSCVLRFGFEQLPSFDKKLSELSLQKLRLPDGTDVYQHAQTVITQKWPVVNYNFPQVHLDKIDASGEMWSYFEGQINCRKEGVFLINDMDAHNSIFRNRNIMQPLPYLFHVLERGMADANLILAGEILNNEDLKKVTLYADVEYYKKYIDECLDIENQFFGEEIIGAYPFDGIPDPDFVFGYPLNGYFNYDRYSITKFTVKNAGTYKLAVFI…
complement(987771..989471) PHAGE_Flavob_6H_NC_021867: hypothetical protein; FP0775; phage(gi526120138) 0.0 MTIEILAREFHASTEVPIYTYWLFQIGHNDAQEIISNNENVLLKYNNNTINISSGIYGDNYNGQPPYGDNHAWIVVEQLDGLHGTGPKWWLRLNVLNNAFFNAVQDINNITAIEINTFLPASLHFEGVKDFCEPVAQVLNQTYGFNFTIEASSWLQVTPNSGTGATALSIVPAPTPTMLVGSYVGFVNIKNGAILYKVINITYNLTTIIKTPYQYKGVNFTLDTKYFNFKSQNSDTYFQTNAIIKVFSFFTDTAKIIQVPQKVLTFETVEKLNLGRIIHRLMNRFDTKNDYF…
complement(989475..993848) PHAGE_Flavob_6H_NC_021867: putative phage tail protein; FP0776; phage(gi526120139) 0.0 MAKTLSDEDIKLNIIINGNEAQKKINDLEKETISLKKQTSDYIYERKLIEKQLGKESREYRELTLKINENNKAIDANEISLKKLISELKVSEMTMAQLQKEAKLLSGTLRHLAPDTKDHQIYSDKLSEITGRMNELKGGAKTAGFSISSMADSFNKYSALGATVIAGLTGVVLSVQKIIDINGKLSDAQADVSKTTGMTKTEVDELTKSFGLLETRTSRIDLLKIAEQGGRLGVPKAEIQDFVKTMNMAAVSLGDSFTGGVDEVAEKLGKIKFLFKETKDMGVEE…
complement(993933..994337) Hypothetical protein; FP0777 N/A MDNHEIKIIYPKGMRVTLKGTTFRKAVQIALANNNAVPDEPLKMIFLSTGKILFLDKNAFSSYLNGTITQKELIELTECDELYRNNNDMQINDHYIDKGSLWKGVKQQAILIDDDVYVFTKLDLNIFEAVEPLQ
complement(994330..994641) Protein of unknown function; FP0778 N/A MTKENEQQDSKLLNLVPNLLTGLKTSDANRYHEIAQFMKTAFIELSDHELFDDPSYRRQWADNICVIEALSFPFEGYSNQEKSMAIDVSLLVLSQSRKEVSHG
complement(994891..995100) Hypothetical protein; FP0779 N/A MNPIYHGDKDTKSFYEEIEKLTDRELQERQAFYLRTIARSNHSIKLNLQFWYYFAIAIGAIAFIVMANK
complement(995220..995774) PHAGE_Flavob_6H_NC_021867: hypothetical protein; FP0780; phage(gi526120140) 1.33e-133 MKKIILLFALFPLLMFSQESSGKLTYKNVIKVDSLKKSSQLYMLSRSWFAEKYNSAKDVIQFEDKEEGKIIARGSFNYNSNVFVYSNATKGHITYTLTIIVKDGRYKYEASNFTHQGNPENIVGDVSFGLITSDEECPYNISAKGWRNRVWRDLKEQIDGYINPIIISLNKYIASAVVKEEEKW
complement(995785..996000) PHAGE_Flavob_6H_NC_021867: hypothetical protein; FP0781; phage(gi526120141) 8.26e-45 MKTKLIVCTKILALKKAEETFRFWYSVLLETEYMDDVDNRKDFQTALQTIADLQKKRERHSLFFLYIYTLT
complement(996043..996441) PHAGE_Flavob_6H_NC_021867: hypothetical protein; FP0782; phage(gi526120142) 7.37e-94 MNLRNQRNKTANDILKGIFVSRVLKEEGVEINTDINKVMTSAGFESSFWQDKAFSVTGQNTLEYRHKPQHRFVDMKNRNTKSGTIRKKRHAVHNKIIYGHLNDIARQLSFGYTQAVINELKQLEENKAAKTV
complement(996419..996619) PHAGE_Flavob_6H_NC_021867: hypothetical protein; FP0783; phage(gi526120143) 5.59e-32 MTPEEINQLFEKQIFIKGIHKNLEIDKNQMANYRRRCNELSLGLKLELLLKIDVIKIQPNEPKKPA
complement(996654..997115) PHAGE_Flavob_6H_NC_021867: hypothetical protein; FP0784; phage(gi526120144) 7.91e-108 MILLEKIEQYGAHLLAEIPDLKKFYLVVDDSQIVKVLNEINEDDNLILIGFIPSHKSEGTNQDNVQNRDFSLWMVLNKVDRNDGQEAFIASFKRTQIAASAIEKQMLTDKPNFGGQCSLMRQLQVASIEINPVWALAGCDGYEINYQLLTPIY
complement(997112..997993) PHAGE_Flavob_6H_NC_021867: hypothetical protein; FP0785; phage(gi526120145) 1.87e-126 MHIIQIPELKITKYLPTDLSECDPIQYIEMSALIFYYQTGIIDYEEFRVHAIYKLLDMKAVRKGIIDNEKYSQIHQLSELVDTFFEENENKEKVIKQYYIHNPIPKFRGAFRNFYGPSNDFDNIKFGEYVDALEAFVNFNQTGELIYLSTLLAIMYRKRDYYNSISQKDKRKKYNSDIVPKRAKFFQRQHIGVLYGFYLYFASFQKYLTSATIFIQGSEIDLSILFENKKTKDESKYPGLGMKGVLLSMAESGVYGPEQGVRDTPLWEILIRMYDITKRSLDEEAA…
complement(998025..998987) PHAGE_Flavob_6H_NC_021867: hypothetical protein; FP0786; phage(gi526120146) 0.0 MELLFDKNGAGGSTEIKQILGFTDANLKFITLKPKLIPATDTIIELIGKPLYDSLIGIYNAPSQSASDKEFLNRVQYIILLDGYRNLAMDTDLGHTNNGRVNRIEDKQKIAFEWQIVNSNRKMERDYYRALDSLIKYMDKNVSGWKATDAFKQTHDLFIRTAAEIDDYFNIDGSRLLFMKIAPGIRKAEREEIIPRITKVRFDELKTKLKTNTGDEDSILLIKIREAIVYKALSWAIPRLSTQLFPEGFLEAADSSRMTISARKSVEKTQAEAMSQRFDRDARDAYIQIENY…
complement(998987..1000357) PHAGE_Flavob_6H_NC_021867: hypothetical protein; FP0787; phage(gi526120147) 0.0 MIETYGRTGIVANESTGFTFELSSNPREFDSFKVNKEDINHQGNYFTVGEWRILPYGTNDNLPSVIKAAVQENSTAPGMLEKKVMMYLGNGPFLYKEDIVDNNIVRVWTKDVAIQSWLNTWKYEEYINKCAVDYEYMKGHMTKLFRNKAGRTGGTNQIAKLEHIQLQEGRLACHISSTDLTPTHIVVTDYSFSTLEAITGIKVYPIFDVNNPFISPTSASYNSQYTFGDKHYSTPPLFGSLEWLRRSTATPIIFKALSKNSINVKYHVESPQEFWDREEKRLKENAEKSGR…
complement(1000354..1000644) PHAGE_Flavob_6H_NC_021867: hypothetical protein; FP0788; phage(gi526120148) 1.93e-65 MQQQPTIKLRDAIKKMRALTGINVPFSFSYISYSEVLNKSEGYKRVNKGLLRAGYRANQSERSNILIAYIDYDKKEADRQFYLPLLMTFNNIQVIP
1001063..1001470 PHAGE_Flavob_6H_NC_021867: hypothetical protein; FP0789; phage(gi526120149) 3.30e-93 MSAQTAEQKKTENEKRVIIAQIAKPTEEVKKASILATIEKFKPEPPKTAEERILRKDQFDALTRRYLHLKEKSNDLKMFEAGNDKNSCSITFKNGQDFKFEIKNINVIEKLCKGAQEELSILLTEAESEVLTFQI
1001535..1001765 Hypothetical protein; FP0790 N/A MTHNQTSKSHKNTPNKLSNQVKSILQEKGFSSVFNWQDYQYFKDQVKTAFNKSQAIAEKFIEDNNYQNSDFNEYIF
1001749..1001934 PHAGE_Flavob_6H_NC_021867: hypothetical protein; FP0791; phage(gi526120151) 9.14e-35 MSTFFKSRTIKISSILCKSIWKKSLKPKITLSGDWIKQAGFEIGESVIISVSKNQLIITKI
1001938..1002795 PHAGE_Flavob_6H_NC_021867: hypothetical protein; FP0792; phage(gi526120153) 0.0 MKNNIYFKKPLQNDNIFVKSALLPITNITNIPTRSGLDSVIISENRIVNIVSKSYGHLPNEDFFYKVEEMLINSDINYITRSINRDNRSFAVDYILNDDNFSVNIKNGLDKIRPMLRFTNSYDGSCKTSGTFGFFREVCSNGLHTASTDIGFSLKHRGNINELVLPAIGKTIYNFLDNEFYELRRKFEVLADFKIADPSEIVQHIAQQTKLFKFESSDKNPAPSLNARLVIETIENETLILKEDANMWMVYNAFNELLHGKIKKTFDQQKKIDKEIFNLVLDYVN
complement(1002875..1004584) PHAGE_Flavob_6H_NC_021867: hypothetical protein; FP0793; phage(gi526120154) 0.0 MSRKTSVNLNDNRIEKRFATWIRIVVDLISPKNLWLVAGRGTSKTSDILAERFIDVCYDMPGAYFALVADTYVNAKKNILDALLEGLGRKGWIEGIHYVIDEAPPAHFDKPYKAPQQYKHTISVFNGCFINIVSMDQPSGAAGNSYQHIFGDETKYLQFDKIKKLTPALRGYKKFANSVYYCGNTFTTDMPNVSEGEHDWILDREKEMDADQCQQILRVGLVLNDLKIELMNEERVGNKIKINNLKKQIDRWEKRWIKARKNSTFFKVVSSYANADFLNVDWFHDTYNAL…
complement(1004550..1005188) PHAGE_Flavob_6H_NC_021867: hypothetical protein; FP0794; phage(gi526120155) 3.87e-155 MKISIDDIDLQDVYSFMEHGSVNDAPEEIVRYLTLLDKVHGMHLRIRQYGTKHHIIKDLNITEGLSPYKAEQVYGEMLEYFYKDINISKQIWRNIYAEKLDQLVTASFLMAKSQEDLDRVSRIIERAGKMRQLDTIDPPSFPKELLQKPYKVYAMDTSFLGEEKINRLELAKQIDEMPDYSTAERLLLKQDAGIEPIKLFNNEQEDIRKSER
complement(1005178..1005510) PHAGE_Flavob_6H_NC_021867: hypothetical protein; FP0795; phage(gi526120156) 2.00e-73 MSEVVLFNSLMLSDEQFDTIASLASLNYSEAQMAIYLELDYLAFEKSRKAANSKIQFYITKGKLESKFLVNEKLLVNAKAGNITAAQEYKKATDANDVEEIKRKILYHED
complement(1005674..1006270) PHAGE_Flavob_6H_NC_021867: hypothetical protein; FP0796; phage(gi526120157) 7.23e-142 MLENKFFQIEEKGNDSEVLANNASELFISKYLNKHYLKIKSLSEDMLRLPTEEEIFFLQTDKSFNAFTFIPLIAKQQGIKELYASTYSINIRVIESLIELYDAGIVEQITLMISDSLIKRNPTTYDLLSALIKSRANIKVIYTWNHSKVSLIKTEHSNYVIEGSGNWSENALYEQYVFTNSKDVLEFRKEMFTNAKLK
complement(1006257..1007123) PHAGE_Flavob_6H_NC_021867: hypothetical protein; FP0797; phage(gi526120158) 0.0 MKLKNELLGLLTDAELKPNNLFNKLFDLFRKTPGRIITQEKYLNRVGFNQTTLNTLLYELKKLYGVTDSDIKKHLNDGNLKINEVKNKSLNDNSKEIKQTIEVFENASTEVKQEIRFRDEFPFINDPELPVELKILVTDKFNHYFAFCDSHKELFDSVVLPLLEGKNFNEVESISNDKIFELAKIAVGNFEMDQLIRDEFVYYRDEHKILGVHPIFKERKLQEFVNNMTIADAAKRATNLENYIRRDTNNAEKATKPEDKIRLEGKVIEWKRELVLVNLKLGIQDAGK
complement(1007251..1007583) PHAGE_Flavob_6H_NC_021867: hypothetical protein; FP0798; phage(gi526120159) 3.34e-70 MKKFEYIQPSFLFCEIPIKDKSQNDNRIWVYHLKSLSLIEFVCVNDVIDFQFKGIQERFDFENIDGVTEDWFGVFIYNNCELTEHNQNKVLKAAWEYLKEYFVWQDSQHI
complement(1007570..1007818) PHAGE_Flavob_6H_NC_021867: XRE family transcriptional regulator; FP0799; phage(gi526120160) 1.65e-53 MKEPQNVVEQMLIEEKRQKVASIIRTARIKKGWTQQELADRIRCKVQTINKIENVRFSPNADILYILLDCLDLTLKIGNEKI
complement(1007822..1008961) PHAGE_Flavob_6H_NC_021867: hypothetical protein; FP0800; phage(gi526120162) 0.0 MARTVVRGIVDVLEAVNKRISFLFDNYENIQLAFSGGKDSTVLFHLINAEAIKRDRKFILYFQDQEAEYQGTINFVEWAMSQPNVIPMWYQVPIFMTNAASHQQLFLWAWGEDEEWIREKHPMAIHKIEKMYPKRFHKFNLWVGQNLRFLPGESVSIIGLRAEESPDRRFVMFGEDSDLFWLRRKNKPHKAYPIIDWKYTDVWKYLIENSLKYNRVYDKMYMLGGNLKFFRVSNLVHEKAFRCLTDLQELEPETYNKLEKRLKGVHTAAIYGKENLMYSIKSLPENFKSW…
complement(1008964..1009512) PHAGE_Flavob_6H_NC_021867: hypothetical protein; FP0801; phage(gi526120163) 2.01e-132 MSKKFKSPVYNVIAVPMDKIEANDYNPNHVAKREMDLLYQSIKADGYTMPVVAFYDQERDKYIIVDGFHRYTIMLTRKDIFERENGMLPVSVIEKDISDRMASTIRHNRARGKHEVELQASLVGMLKSGWDEIKIMKELGMTLEEVQRLIGLKGIASEIQGIPYSIERQIKEVEEDINPEFN
complement(1009509..1010732) PHAGE_Flavob_6H_NC_021867: hypothetical protein; FP0802; phage(gi526120164) 0.0 MLNLLPQQIEVKTKHLTNKAGALFMKPGTGKTRPTIELVNSVKDVDLVVWVGPLRSIKPKYGLPSIIDEINKWGGFNCQNVVYMGIETLQSSDRAYLQLYKQISTAWRCFLVVDESIKMKNFDAKRTQRMLTLSQMVEYKLILNGTPITKNLLDLWSQIHFLSPLILRMDYAEFKNTFLKYTTITKHLSGRKSYTKEFITGIENIPYLYSLIGEYIFECDLNLDIKQVWNNYNYILCDENKQEYEELKTKFLDNKTLEEKNNNIFLEMTQKMQHIYCCTPNKFEVLREHF…
complement(1010725..1011018) PHAGE_Flavob_6H_NC_021867: hypothetical protein; FP0803; phage(gi526120165) 2.09e-66 MRNRIYIQYSGKITKNTIALMETYLICDFIGRTVIDGRRAYIDLKQSENPNLDEVSQFILALDGTDFITFWGYPLEDGSNITTNEDFKDFSISEIDA
complement(1011015..1011338) PHAGE_Flavob_6H_NC_021867: hypothetical protein; FP0804; phage(gi526120166) 7.58e-73 MKSLCYSVRLSSLTEISDKCYKAIAFDGSEALIPKSQVFGQDYSVSKSEAYWISAWILEQKSIQYSRKKQATFDSDTRKEVPVWVVEKNEPIKIEPLENNTIKELKK
complement(1011338..1011850) Protein of unknown function; FP0805 N/A MENSKKVFQVKVYQQQGPFVFTGVNSQEIIEVLKDKGLIVNEASEKHIRVLTKEATSEVLIPYNHFSAGNNSGNPLVCIDDVTGANNDSFSQQKLNEIKEFIQNKYPKKDLKPFYKLYEDGTIQIVLGLNWYWVEREKRHFPIHEFFYKEKNIDVSEVKSKIVNFIKNNK
complement(1012020..1012856) PHAGE_Flavob_6H_NC_021867: hypothetical protein; FP0806; phage(gi526120168) 0.0 MNMFRKSVPKPAPGAGAPKGKDQYVTIAYVADLVKEAFPRPDENGVLLQGNIIFKPGARFEKIYETDESQKASHKFEGDADAGGFLKSFVGTHPGDELAINEFVQNNIEEPVILLYPIDCNTGLRKVVGLPCNPMYLKAEFEDSKDGAKHTLTYEQRRRDRHVAKFYSGEITYLENAITPTTDIALATVSGFVYQLPANTSGLITDISISAIDIAHKKTISIVGSGGLEPATLSGGVSGPVTILLDNGTQWIAYKNAVIHFQVFDAGAITYLKELSRS
complement(1012872..1015049) PHAGE_Flavob_6H_NC_021867: hypothetical protein; FP0807; phage(gi526120169) 0.0 MLKNTKLSTMMASMMALVGISKPPIVEGKVEFDEEASNKLKEALSAEIFEKAIKAFNQDLAESNQAEDIKSSVEGILKELEIPQAQLEDIVAKAKSSGGADALSMIKAVQSSLTEYKANQEKIIKRLENSAEDDTPVDVVTKQKIKEAMKHNATHLFASGKDYDAIDISRPWNKAAAEGLTVSATDFSSDVVINKLNSETELYFRENPTEIQSLHRDNFMLPDFWPKRLNVSDRIASGTILTAEITQGRKFGWLPKNIQEIEAEEGKIYPVQIDAEWEGARLQEIETSWL…
complement(1015080..1015964) PHAGE_Flavob_6H_NC_021867: S49 family serine protease; FP0808; phage(gi526120170) 0.0 MRNNPFITELLRGEWLLHSPESYYEFAENLRQKMNVNFDSKYKIEDKALDILDSFGNPLRSTDGNSISVPKNSIAQVKMMGEIVAYSDWCAIGADEIVAQLYKAQEMDNVDATVFRIDSPGGSTKAIDAFREFSKYKTKPIVGLVKDGLSLGYWAAIEVCDYIMADGDVSSRFGSIGVVASFRDNTKALEVAGIKIHEIYPPESNHKNKDVKDARSGDYEGIIKNSLSPLAGMFQGGVISKRPNLIKEEGVLNGGVYFAKEALRLGLIDGIGDSRMAIQKAKQL…
complement(1016025..1016579) PHAGE_Flavob_6H_NC_021867: hypothetical protein; FP0809; phage(gi526120171) 1.31e-125 MKNLKKITVILLLAAFLFLLVIPFTGCSSMKKHKEKESVKVDLNKESDSSAFVKTKIEELKKEQAKETEESCEEATEIQVKDGDSLEVTNYDSSGKKTGSKKYKGSGSIKNTLSKKKNEKLLNINTKTKIDSKSKTEISKCTNSKIEASRVSVNKEKKGFSFWSYLWLLIIVVLLYLNKRFRLI
complement(1016581..1017105) PHAGE_Flavob_6H_NC_021867: N-acetylmuramoyl-L-alanine amidase; FP0810; phage(gi526120172) 3.65e-131 MTRANKVKYIVIHCQAGHGTLKSMQDFWKTLGWKSPGYATWIDYDGTPNNLSNYNVPTNGVAGFNMQCLHMSYRGGVEQTNVNKAKDTRTQAQKNAIIREILLMLQWLKDNGNDLQDVMIVGHYHFSTDQNHNGAIESWERIKECPSFDAYSEYAYIMEKYNKEYHKLKLPKNR
complement(1017102..1017320) PHAGE_Flavob_6H_NC_021867: hypothetical protein; FP0811; phage(gi526120173) 4.24e-43 MKTGISLIAILTFSALVIPPILPKIYPSNPVVKQREDVAVKEKELQETISKIENAIKKDSIKIDKLKQQKKR
complement(1017317..1017634) PHAGE_Flavob_6H_NC_021867: hypothetical protein; FP0812; phage(gi526120174) 1.28e-71 MKVLDYFRYIPRLFDWYFQLPQIKRIQLNYIVLLAVVIIAAYKNDECHRENSHSLSDRIDAVNDFRAKEQERYTQKLESYSDKFNHLLELLIQQKKEVEQLNKLK
complement(1017695..1018231) PHAGE_Flavob_6H_NC_021867: hypothetical protein; FP0813; phage(gi526120175) 1.02e-127 MNIVPVQIRPHLIPFFYKEFEGVEVNHLSKKVKACKVNSESALGFMIMLSLQKCKFPVKTTGKFYVYLEISPAIFSESKLFNIANGKNSFLEVPPYLNNKINEILEDIFRIAFQYQTRGMLKANPNLLVRDAIIEFMNEYQLDEYGFQVESIRRLLDRGQKNKLSRLQSKVANRVLNI
complement(1018242..1018793) PHAGE_Flavob_6H_NC_021867: hypothetical protein; FP0814; phage(gi526120176) 3.97e-126 MENEKDIKRLEVTLAVFLAFIALINRLIEGVWLPSISAYVDSKVVVGLLGFELGIAGTLFIYNGIGYKRHWYNVILGLSLWGVAIFHYETYSKIHNACAGIFFLGSIIAIGLSSDILFRGYKYLIAGIAFLAILLNIVWVLLFHKMLYSILIMETIGIIPFTNFFIVKNYTHKIKYIIKLIRK
complement(1018795..1019451) PHAGE_Flavob_6H_NC_021867: hypothetical protein; FP0815; phage(gi526120177) 4.51e-156 MLKARIVGNKWANNYDSLFLEQYKDIEINGDLVSNWVLTEILPGEMLKSPVWNGTQWDEGITSQEIEDFEKAKVAPLLSKVLGKIKRYSLALAMGKSVNDDLDYFEMAYINKYKMANSLLAYYLNNNLPNPDPYQTLLAESKMEGYATLNEYLNDVVAKFEKGSKFRDIALQMSEVLRKLVAKDTTEKALQRLNIVDSLQDNVRASDIRGIFEQVLNL
complement(1019454..1020113) Protein of unknown function; FP0816 N/A MSIQKIEWEDKVNSPELLAAIQQFGKKHYLSAEQINELRDKINALIIEGSTPKSDSLMYTSKRVFLSLNVLNEWRTSDAGFANADFIGAESAQGRGTTPNAWTNALIFPIPTGYILEEVLVNMNYKMENRTPSTLEFLIQREETTGTVQTNAGVNAITICNDTLSTDAGSLANNRVFKKLAVNTHLLPTLNFSYLRIAIRETQAVSYFGIILQLKFKKV
complement(1020115..1020609) PHAGE_Flavob_6H_NC_021867: hypothetical protein; FP0817; phage(gi526120179) 1.61e-117 MQILDRVSSNINLCGIELAFNADVAPSIINGWQPFYNTTFKNSDFTPAYANGVSIKFGEESVRSVAGISYTQIVSFRFPNSDKNRAERISLLQKIKYIKLKQTNGLDLVIGRNDFYQNTNPVVKIKNEEQLCVVEVESQSISPSGYTPSFTTYGLPVMIPVILL
complement(1020922..1021293) PHAGE_Flavob_6H_NC_021867: hypothetical protein; FP0818; phage(gi526120180) 1.14e-86 MKTLKFEYGFQGENGIEKKIYTAKDILTIEHINKSMSLIYIRQFTTFKTKAGTELYQDDIIQLSNNEGKTFIGNINWSDRRGCYEVIARYKSKEYNRLWLDQVTAHNAIHLGNIYENLDLLRN
complement(1021295..1021432) PHAGE_Flavob_6H_NC_021867: hypothetical protein; FP0819; phage(gi526120181) 4.82e-26 MKTYNIDVGNFIRDAIAEKIKREYIDLLPKPKKKYCPFSNNTIEI
complement(1021553..1021765) PHAGE_Flavob_6H_NC_021867: hypothetical protein; FP0820; phage(gi526120182) 7.28e-43 MAVSNRTIKKWLGKNVELTNTTNFLGTKGKIISIENSNIERAIFGYEVKIKLTCGLTVLAYKFEGLTIIS
complement(1021931..1022179) PHAGE_Cellul_phi4:1_NC_021788: hypothetical protein; FP0821; phage(gi526176825) 9.65e-12 MKTFQITQNFGQSSYGWEYFNMPDNATKEEIEKEAIRVQKLDYKNRFSGFSGKSMERPTIIVKEYKNGRKPKGGIQFSTKWR
complement(1022362..1023210) PHAGE_Flavob_6H_NC_021867: hypothetical protein; FP0822; phage(gi526120185) 0.0 MAEIEAQMFGSALHFNRCTDVQLTTKTAILPNCCYALARDFKLNELMKPLGIKNYGSIPHLSNSKLGTGDHFIDKGQERILTEKLRDKNDEIFVFEKYDGSNVGIGKVENRIVALTRSGYIANTSPYKQHHLFSDWVYKNIMTWMDLLENGERITGEWLAQAHGIKYNIDSRLQPIVFFDHFTANNQRSSFDVLDSFYNKYEIQLPRLLHRGKSETVENILPELNKKTYGIMPDEKPEGMVYRVERKGKVDFLAKWVRSDFEAGKYIMNKEEKDLVYNVNFL
complement(1023230..1023499) PHAGE_Flavob_6H_NC_021867: hypothetical protein; FP0823; phage(gi526120186) 4.18e-61 MSENNSNTDQAKQSCKTGVSGSFSSDDVKWLLFYGYTKDKTVDLNTEQKGELDYFIEQMFETMKETSRFNIDMVKKAFWQRIEALANYR
complement(1023578..1023787) Hypothetical protein; FP0824 N/A MDDYNKRFEVMKNYLDDTNQDIADITGLKMTSIKNQTQPNKPFPKWLKYTIDVFERMIKKQEASNETET
complement(1023788..1024117) Hypothetical protein; FP0825 N/A MELKKYKLRAECSNDVVNFLNNIHTQLHSFKFERWKNLPDCQLIFSTELALDEIQYCLLDIEDCHVMAQTVQPYRLYTGNRNYELTKKVLGYDENNKTFNFSDKTIKLD
complement(1024358..1024585) PHAGE_Flavob_6H_NC_021867: hypothetical protein; FP0826; phage(gi526120189) 4.45e-47 MYSINETRLIFARCKDYIELEKICDAFLLIIYDNNFSQKKLDYIKLQAKIRFRQLKALNFILGKSMQRFKELENL
complement(1024586..1025107) PHAGE_Flavob_6H_NC_021867: hypothetical protein; FP0827; phage(gi526120190) 2.45e-120 MEKVKYFKIRGTLVRASSNDFIDDHGIFIEEKIFFVKNIINKKFETTYKISSINSVHKDILQLAIEKYTIAEFTFLLEHDLIYKLSDSHNELDFKFYLIVKTATIFDVFYNYKWLKINACYYEMNTFSNTLTGPYYFRENDDIEKIKILVDKSLIYIPTKKQTFESLINKKSA
complement(1025085..1025282) Hypothetical protein; FP0828 N/A MYKEFEILEIFESIITLSDLNKVCNAFKYLIDNGFITTSVFLHRISHITFRRITNSEDYGKSKIL
complement(1025559..1029116) PHAGE_Flavob_6H_NC_021867: hypothetical protein; FP0829; phage(gi526120193) 0.0 MAYIKQSFIESLLERAHIDEVIGKYLDLKRSGANLKAKSPFTDDKTASLVVSPAKNIWKDFSSGKGGNMVNFIMEKEPCTYPEAIEKIASFYNEVVQYEAVEFSEKKKEQLEKKEVLRKTLIAVHELYKQEYKSIEVEHPAHQEVEIKRDYDQETIIDWGIGFAPENFLYNKLSASGKVFQGEELGLIIRQWDKYSNRVIYPIHDANGLLIGLAGRDVSAKPNAAKWINPNVDEHNILYNKSKVWFGLHKAKFSIRKKNEAFITEGYNDVIAWHRYGLENTVASCGTAIT…
complement(1029116..1029352) PHAGE_Flavob_6H_NC_021867: hypothetical protein; FP0830; phage(gi526120195) 9.46e-48 MSDEIIKSKIELLEEQISNIERSVFYTEQQINKLTCPLVMELTTLRLSLAFSESAFSVKNFTTKTNEIVVNNPKIITE
complement(1029468..1030025) Probable transcriptional regulator, LuxR family; FP0831 N/A MTHTNLYPGMICTSTEFFIHKDELKVMSNGEIKNFIELPFATIELLREAISSDHNVNLALHDLQPTSKMKRIEQFARCRFGGLDFEGDIKNGELQDGEFWPCPNHGNCKHEGILCKLPKVNGQRLSKKEVRFLQLSATDYTNDVIAEKMNMPLGTLHQLKKTLYKLLGIQTKQEGSVLSRHLNLI
complement(1030036..1030311) PHAGE_Flavob_6H_NC_021867: hypothetical protein; FP0832; phage(gi526120197) 1.79e-59 MTNIGEKSKTNNVHLHIENAFKIIDAHLPDYYVDKVMQKLPEGSKVTKGQIRNIRNRVKKVEEKRIEIVNVLVEIALEYKKAIQKLEKLTT
1030433..1030744 PHAGE_Flavob_6H_NC_021867: hypothetical protein; FP0833; phage(gi526120198) 5.08e-68 MSFSKKIQEYFDKKGLSNRDVSVIMQGYSESMISKYINSDKLSTTFIKKLIEYFPDIDMNYLIKDDHDLNRVEESRTEYKKRSVVLVDEIEERLNELKLILTQ
complement(1031171..1032958) PHAGE_Bacill_SPbeta_NC_001884: ABC transporter; FP0834; phage(gi9630145) 9.69e-33 MARFVENDLPKSKINASSLNKAKLIFKYAGNHKWKFYVGLFFLLLTSITALAFPKFLGLLVDCVANKDAAKANKIALGLFGILILQSCFSFFRLSLFINFTENTLANLRFALYQNLIKLPMSFYAQKRVGELNSRLSADISQLQDTLTSTIAEFLRQFILIIGGFIILATISPKLTLMMMSIVPVVAVAAVIFGRFIRKYGKKTQDKIAESQVVVEETLQGITNVKAFANEWYEIERYKNKINEIVKIAIKGGQYRGFFASFIIICLFGAVVSVVWYGVTLTISGEMK…

## Sheet: F. johnsoniae UW101
Prophage elements in Flavobacterium johnsoniae UW101
gi|146297766|ref|NC_009441.1| Flavobacterium johnsoniae UW101, complete genome. [asmbl_id: NC_000000].6096872, gc%: 34.11%
CDS_POSITION BLAST_HIT EVALUE prophage_PRO_SEQ
---------------------------------------------------------------------------------------------------------------------------------------------------------------------------------------
#### region 1 ####
817012..817503 PHAGE_Synech_S_CRM01_NC_015569: RlpA-like lipoprotein precursor; FJOH_RS03865; phage(gi333798269) 3.20e-24 MSKKNIILSTLTITFLSCFTYVISQTKPVIEPKNPPQDTVKNIRPNIIALPTDSVFTDKGLKLKAYKKNAHASYYADRFNGRKTADGSRFNNNKYTAAHKKLPFGTRVKVTNEANGKFVIVKITDRGPFVKTREIDLSKRAFMEITKHKGAGAMKVTIETIIE
complement(817534..817989) hypothetical protein; FJOH_RS03870 N/A MSSVFETQQTIREILLKILDNHSLEQLNKIPEGFNNNIIWNVAHCVAAQQTLVYKLSGLPTMVSEDFILKYRKGTKPEEDVSEEEVNEIRAFLLSTFEKTKNDFQSGLFVDYNEYTTSMGFTLKNVQDALDFNNYHEGIHTGIAMSLKKLV
818069..818416 arsenate reductase; FJOH_RS03875 N/A MNKIYYLASCDTCRKIIKSLPKNNLVFHDIKQDPITEAELEEMYKLSGSYEALFSKKAQLYKSMGLKDKALTEADFKKYILEHYTFLSRPVFIIDGKIYIGNSQKNVAEVINVLS
818521..819381 hypothetical protein; FJOH_RS03880 N/A MIQSMTGFGKASLQLPTKKITVEVKSLNSKGLDLNVRMPSVYREMELGLRTQISTKLERGKIDFAIYIESTAEQTSTKVNVPVVKNYIAQLREVYADADETELMKMAVRMPDTLKTEREEIDENDWEQIQVIIDEALQNILSFRKDEGESLEKEFNLRIGNIRQYMNDALALDPERVQAIKDRLQTAISELQVNVDENRFEQELIYYLEKLDITEEKVRLTNHLDYFLETLNGNEANGRKLGFITQEMGREINTMGSKSNHAQMQKLVVMMKDELEKIKEQVLNVL
819451..820023 PHAGE_Liberi_SC1_NC_019549: guanylate kinase; FJOH_RS03885; phage(gi423262505) 4.99e-13 MNKGKLIVFSAPSGSGKTTIVKHLLGQEDLNLEFSISAASRAPRGEEVHGKDYYFISLEEFKKHIKAEDFLEWEEVYRDNFYGTLKSEIERIWALGKNVIFDIDVVGGLRIKHKFPEETLAVFVKPPSVDELKRRLKQRSTESEDKINMRIAKASVELATAPQFDAIIKNYDLSVALEEAHQLVKDFVSK
820082..820447 four helix bundle protein; FJOH_RS03890 N/A MSGIKSYKELFIWQKGIKLVVLVYKLTKNFPKEEIYALTSQLKRASVSIPSNIAEGFGRQTDKSFNHFLNISRGSLNEIETQLIIAKELEFISDESLFNEIMFLIEEESKMISAFAKNLKD
820474..821055 PHAGE_Bacill_G_NC_023719: gp281; FJOH_RS03895; phage(gi593777737) 1.52e-17 MKIGLYFGTYNPIHVGHLIIANHMAEFADLDQIWMVVTPHNPLKKKSTLLDDQQRLQMVYLATEDYTKIKPSDIEFKLPQPSYTVITLEHLKEKYPNHEFSLIMGEDNLKTLHKWRNYEVILENHDIYVYPRISDEPENVELKSHPKIHVIDAPIVEISSTFIRNSIKEGKNIQPLLPPKVWEYIDHNNFYKK
complement(821339..822808) PHAGE_Staphy_GH15_NC_019448: putative nicotinamide phosphoribosyl transferase; FJOH_RS03900; phage(gi418488115) 0.0 MNPLLLTDGYKVDHRRQYPDGTSLVYSNWTPRKSRIEEVDEVIFFGLQYFIKKYIIHDFEEYFFKKSKEEVVSKYARRINNYLGENQVGTKHIEDLHDLGYIPMVFKALPEGASVPLRVPMFTMYNTIPEFFWLTNYFETLLSAVIWLPCNSATIAKEYRKVLDKYAAETSSVPEFVDWQAHDFSMRGMGGIEASVTSAAGHLLSFTGSDTIPAIDFLEEYYKANSDQELVAGSVAATEHSVMCMGTTEGEYETFK…
complement(822817..823755) PHAGE_Bacill_G_NC_023719: gp234; FJOH_RS03905; phage(gi593777690) 2.70e-33 MKNRIESGLFGVAIGDALGVPVEFKSREKLKQNPVVDMMGFMSWNQPPGTFSDDSSLAFCTAESLCKGYDIEDMALTFVKWMQEGYWGAHHKVFDIGGTTKHSLARVVKGESARNSGNFFEEDNGNGSLMRILPLVFYLQKENDIEVIYKKVKEVSSITHAHFRSVFSCFIYVVYCLEILKDKDKFEAYKEMQNVLSEFLKDKKYNPVEIQLFEKILKNDIWTYPENEIRASGYVLHSLEASFWCFLNSDSYGETVLKAVNLGEDTDTTGAIAGGLAGIYYGIENMPQKWIDNLVRS…
complement(823757..824488) PHAGE_Cellul_phi38:1_NC_021796: metallophosphoesterase; FJOH_RS03910; phage(gi526177574) 1.28e-48 MKRTLVFGDIHGGLKALIQLLEKIDYSKNDRFIFLGDYVDGWSESKQLIDFLIELSQKQECIFIKGNHDAWCQEWLENDVVNDIWFLHGGKSTIESYKGIDSSHKEKHLEFFNEMKDYFVDENNNLFIHAGFSSMHGPEKEHYKTNYSWDRTLWEMALTMDERIQKDSLLYPKRLLLFNEIYIGHTPTLHYNVEIPMQGCNVWNIDTGAGFYGKLSCIDIESKEFWQSDVLQTLYPNEKGRNK
complement(824485..825033) PHAGE_Erwini_Ea35_70_NC_023557: RNA 2'-phosphotransferase; FJOH_RS03915; phage(gi589889492) 1.95e-40 MNENIAKSISKFLSLVLRHSPEKIGLKLDENGWADVNELIEKCTKKGNRLDAELLDYVVENNDKKRFAYNEDKTKIRASQGHSISVELNLAETEPLEYLYHGTVGKFMESIQKEGLKKMSRQHVHLSKDKETAVKVGSRRGVPQILTVRSGAMYRDGFKFYLSENNVWLTDEVPPKYIEFKS
complement(825046..825516) PHAGE_Escher_121Q_NC_025447: Appr-1-p processing domain protein; FJOH_RS03920; phage(gi712914742) 4.86e-16 MKDIQYTKGDATSPQTLGNKIIVHVCNDIGGWGKGFVMAISKRWKKPENQYREWFKSKDNFELGQVQFVQVEEDLWVANLIGQHKINKDENGGAPIRYNAIEEGLKAVSDFAKTNNASIHMPRIGCGLAGGKWEMIEPIILKTLSDNNVEVIVYDF
complement(825654..826181) PHAGE_Entero_ECP3_NC_027335: hypothetical protein; FJOH_RS03925; phage(gi849120097) 3.45e-47 MKYNIDTIAPESKFLFFWGHQPSKDGTITKNCFSQWWLSSFKVNEVTYKTAEHWMMAKKAELFNDQEILEKIIQCNSPAEAKKLGRKVKNYDDKIWLENRFEIVKEGNYHKFSQNSDLKTFLLNTNDRVIVEASPVDPIWGIGMAGDHKDALNPEKWKGLNLLGFALMEVRDELR
complement(826190..827272) PHAGE_Mycoba_MoMoMixon_NC_023733: gp259; FJOH_RS03930; phage(gi593779727) 4.45e-30 MKTAQIVIGLGFGDEGKGITTDFLAKQNPESIVIRFSGGQQAAHTVMIGDKKHVHSSFASGALRGLPSYYSEHCTIHPLFLYNEREELKEKNANLDLYIHPLAKVTTPFDVWHNRGNTRNIDHGTCGKGIGSTMKRNEGPYKLFAIDLIAPREMLLEKLNQIAYYYGFLNESGIDEEIQAYLEAVDKLKWNIVDYTFLLKYDNLIFEGSQGILLDMDHGVFPNVTYANTTSKNAVEICNKLKIEDVEVYYATRSYTTRHGHGWMPNEREIKLKNNEEETCVFNEYQKHL…
complement(827434..828309) PHAGE_Mycoba_Catera_NC_008207: gp250; FJOH_RS03935; phage(gi109393429) 9.01e-30 MGGTRYDFGAREDRAKKVGYASKSASEIFTQNALRKAHESMNPNGVIFREARDSEVHPNTVPIILGLDVTGSMGHIPHELIKEGLPKLMGGIIQGGVPDPALLFLGIGDHECDRYPLQVGQFESGDEELDMWLTRTYIEGGGGGNAGESYLLAWYFAAFHTKTDAFEKRGQKGLLFTVGDEPGLKTLPASAIKEIMGQGQQTYTHLELLAEAQKRYDVYHISVLHSGQAINADVEWKELLGQNCLSIEDHREIPNVIKKIICDKHKSSGSGLGTIPVSDTNDKGLDNIQML
complement(828312..828647) hypothetical protein; FJOH_RS03940 N/A MSDDLKPRFIESLRRNNDQIREDRAKTIGEDSELIYRRRVEDIELKIKRLEREQEGLIDISPLDKNSLTFADFQPEAFVQKDMELSLTIRNLNIQFEVTKKRFEYLFGKTF
complement(828790..829608) PHAGE_Bacill_G_NC_023719: gp114; FJOH_RS03945; phage(gi593777573) 9.47e-67 MNKNYRVEIANKTLEIIKNGFYEYKGKKIDIKNELEESIKNTFTIAPNDWDTILKTPIENKFETEIVTKNCSTIEAIVEEENGKICVLNFASAKNPGGGFLGGASAQEESLARSSSLYETQIKDKTMYDFNRNQSSFLYSDYMIYSPNILFWNDDNGDYFEKPFVVDVITAPAPNKGAMLQHNRKEEITATEDVFRKRMDKVLAIALQQKSDTLILGAWGCGVFRNEPKDVAHLFKEIIAEKYSGAFKKIVFAVFDNSDKKTNFKKFEEVLN
complement(829605..830432) PHAGE_Klebsi_vB_KpnM_KB57_NC_028659: putative ribose-phosphate pyrophosphokinase; FJOH_RS03950; phage(gi966203390) 8.63e-53 MILNLDPKFAPFQNQEEIKFQSFTFSGGEPHIKIVPDFDTNRKITITHRLNSFNDLGLLCVTVDALRRMDVKIIELFIPYFPAARQDRVMIPGEPLSVKVYADIINAMQLNKVFVFDAHSEVTPALLNNSTVIPNYAFIKEVLNKIGQNVKLISPDGGALKKIYKVSEFLGGVEVVECSKSRDVKTGKLSGFKVYEDDLQGMDCLIVDDICDGGGTFVGLAEELKKKNAGKLYLAVSHGIFNKGFEVL…
complement(830507..831199) PHAGE_Bacill_G_NC_023719: gp273; FJOH_RS03955; phage(gi593777729) 1.13e-31 MEKLQNIRIAVDAIVFGYKNNDLYVLLIEQQFGTSEKYWALPGGLVKNDESLSDAVIRELHEETNVQLTFMEQLYTFGDDIYRDSRNRVISVAYYALVDASNLDIKASTDAERVQWCKIDEIPALAFDHNIILQKAIDRLKSKLTYEPIGFDLLPEEFLFSDLENLYCTILEKEIDRRNFRKKILSYGILEETEKFSPIKTGRPAKLFKFNKLKYNELTQNGFHFEIKFA
complement(831309..831665) PKD domain-containing protein; FJOH_RS03960 N/A MKKAASVLILTILFFMINSCSKNEAEDVIDCLGESIYIKLHNSTDANNPKLMNYSVEYTGTGTLSSVKWTFGDGTTGDGTTVTHTYNAAGTYEAKADVTVKKNGSECTSSPKRSVTIN
complement(831763..832668) PHAGE_Burkho_phi1026b_NC_005284: gp58; FJOH_RS03965; phage(gi38707948) 1.88e-05 MVNLEWYRTFKAVYKNGNFSVAAKELFMSQPAVSQQISMLEAHVGNKLFNRKSKGVEPTEYAKLLNNLIIDALDRLESVETGFRAKAEDANRLISVGISKHLFDCVGNLLISKFDLIDFTFAENDELFALVDSKKLDFAITTKRFDTFDTTYEIVGKIKLIMVAPASLDITDFRQKLKADNFTEIEQWLNGQKWYSHDARIPHIKVFWLHAFNKKRPSMVPNYIIPSESEMLRLLSKNDGVAVTWNCNARNYIKENKLQLVWNSFHVPEEFVYLLAPKNNNVKSFFDIIEKE…
#### region 2 ####
3168759..3168771 attL N/A TTAAATCCTTTAT
3181712..3182308 PHAGE_Clostr_phi3626_NC_003524: putative recombinase; FJOH_RS13850; phage(gi20066008) 1.51e-11 MKLKSSKMALKGQKTTSDFLEWNKMQTIVLKLERDNDLKFALLIATGSYIGLRISDLLQLRWNQVLNEEHFIITERKTKKIRKVTINPELQIILKRLFVQLEAKETDLMFANRSGDKPFSTQYVNSKLKDIFTKYNVKGQYSSHFMRKTLGRRVWEVNKYSDQALLLLSQLFNHTSVSTTKIYLGIREQEISNLYLSI
3182375..3182386 attL N/A AAAAATTAAAAC
3182734..3183297 hypothetical protein; FJOH_RS13855 N/A MQNLESLFQSFETGIRSVKATKPKEYLNKIGLDYAELRIGFNSGQFHHNKSQEAKDEFEALGMLKKSDAGVRKEDLTAYTVFGRYGLIFPLLSKENQIVNYFALRFDLESPKEEYLNSEGIYPSYPNLLTKRLYIVPTVIDCASFLQSKALENRDAVIAMHSGTLLPQHLEAIKSLHELEEIIIIKR
3183302..3184981 hypothetical protein; FJOH_RS13860 N/A MQDIRTQIQNIRPELPVNMIQLPDGHSMNDMWLNYGTGGIVELLQNTETEKAVPTLEIHSDYKIGYRGKTGTFYAIGSLPMDLGNLRVSLQIVEKDSQKKHRVKIDLFDFTSVENQCRELSEKQGFDGNLLEADLKQFTDLLEEYRENLFNAEMNPVTDQFSEKELTPQAHEKAIEFLSKPRLLESVDKLLGQSGIVGEEENRILLFVLASSYKMPYLMHGLVQGSSGEGKSHLINAIADCMPQEDVMNMTRITSKSLYHYKDKELMNKLIIIQDFDGLDEEAQFAFREMQSAKFLTSSTVVKDMLGNTRGKMKKVHAHFASLTATTKAEVYYDNMSRSVVLG…
3185092..3186009 PHAGE_Bacill_Slash_NC_022774: integrase/recombinase; FJOH_RS13865; phage(gi609217167) 3.73e-10 MKKTIQTPAFQNLLNEFDSYVRVKNYKQGKGSMYQKAVSEFLIWLEDSGITNIKSVTGKESVNYFEYLIKRPKLRGKGTLAGKTIKFHLFALGLFVSNLLENRHIENAYYIPSYSEENGKARNALSVEEIRNIYQHCESDLQRALLSVAYGCGLRRSEITALNVRDVMLSKGMLIVRDGKGSKRREVPMSDIVVEYLGKYITEERYEKLISENKVQDAFFIHDSGKRMNGEYLNNTLKKMIEQTNDYKLIQKEITLHCLRHSIANHLMEKNAGIDFIRGFLGHSGIN…
3186015..3186887 integrase; FJOH_RS13870 N/A MLMTKPTIENFLLQSYSKQTVDSYMFAINHFLKRNPKAKRYKYRNIVQYMEEISQEQPNGKYRVVILSAIKKYYDYLIMSGYRTDHPCRKLNIKVNSNQAVQVQDLFSSEELELLLARENRYENLDTRNSVLLNLLIYQGLTSDEIIKLNVQDIDLDEGTIYIKASSNLNRRKLSLLAKQILLFSKYLNEARPKMLRTSTDKLIIGKLGKPITVNSIHAMIEPLKPLFPDKKLNPRTIRMSVICNWLNEKKLPLEHVQELAGHKWPGTTEKYIKADSQQQRELINKYFPI
complement(3186930..3187301) hypothetical protein; FJOH_RS13875 N/A MNKPLTILVRIFLVGFTLLCLGAYMLSKHYDNEWDKDHPKTKSMEELKAWAQTAIVQDYCESYRFAKSFSNETKREKELYFVESRQSIYVPQVVRNVIEDNDLPDSYVEELRSYVDAEIDKCK
3187414..3187677 PHAGE_Bacill_SPbeta_NC_001884: putative SPbeta phage repressor; FJOH_RS13880; phage(gi9630190) 4.66e-05 MKDSTQTNNMEELNAIALRLKELRKAKGYSNYEHIAYALEMSRSAYWRLETGANFELKTLIKICRVLEISLEEFFKGIDLPNSKIKS
3188051..3188233 hypothetical protein; FJOH_RS13885 N/A MNDLVIVLAFFLIMRTMSMAFPKRAEKATKCETKLINALCISKAFEAITAYFKQKKNHLK
3188408..3189046 hypothetical protein; FJOH_RS13890 N/A MSIDPLAEKYSFQSPYNFSENRVIDSRELEGLEAYRLFRTEKEAANNWGQQYAGKSIRENKEFGSTIGKSTDAKGNVRYSYAPPALGDNDGVTISDAPQGTTPTADIHAHGAYDSEYFNNDFSRGDKKGNDNTGLNGYLTTPSGTLQKYNPKTKEITIVNETQASDPKDPDKKNNISPNEKKAEKSTTDSKQKTNTNIWPVIKPLIPTIPAK
3189064..3189411 hypothetical protein; FJOH_RS26265 N/A MKKHNVLLVVFLLIFFNSCSQEKTKSQKVVKSVVDKPNLVFKDLVPDNETAIKIAEAILVPIYGKKIYKQRPFVATLKSPNVWAVEGTLHTTKGGVAYIEIQKKDCKILKVYHEK
3189624..3190283 PHAGE_Shigel_SfIV_NC_022749: IS1 transposase B; FJOH_RS13900; phage(gi557307573) 8.89e-17 MKIKCNFCNGKCIKNGLQSNGNQRYKCCACKKRQQIEYSYNAYKKDINQEIVLFTREGLGIRSTARILKISATTLLKRIVSIARNITKPIISNGKTYEVDELCTYIRHKKNYIWLVYALEKNSKNVVSFNVGKRTNKTLNRVLETLKLSDAKKIFTDRLKNYRYPIDEKMHFVKRFGTNHIERKNLTLRTHLKRLNRRTICFSKSLVIFTAVLKIYFWI
3190866..3191531 hypothetical protein; FJOH_RS13905 N/A MINLARRNFIKNVGFVGAATLFCGSMAAQSTLGNFSILENDEDNILAPFSKITFFDAFLLDQSLADCYKKSILNWEKIGYACSGNYCFSSSDGLLKMFPMHLQTEAAGKVDDVLLCFGKDSDGSWKSVRSLSGFDLEAITVAMRDLNIYRNKVNLSHYLFPAPTQKLNPYGYDTRKGSISLQTNLAAEHTVTKIIIKEGTSIVYQKEIISKHNFAADSFVA
3191569..3192078 PHAGE_Pseudo_PPpW_3_NC_023006: putative tail collar domain-containing protein; FJOH_RS13910; phage(gi564292498) 1.54e-12 MATPYLGEIRIVSFNFAPKGWALCNGQFLPINQNQALFSLLGTMYGGNGQTTFALPNLRGRTPIHFGNGHTIGEKGGEEAHTLSISELPEHTHVLQAKTDTASTNIPSSSNFVANTAPNLVYSGQSQNFTSMNSGSLTSVGGNQPHLNMQPFLTLNFCIALIGAFPSQN
3192102..3192623 PHAGE_Pseudo_PPpW_3_NC_023006: putative tail collar domain-containing protein; FJOH_RS13915; phage(gi564292498) 3.51e-16 MAQPYVGEIRMFGGNFAPAGWMFCEGQILSISENETLFQLIGTTYGGDGQSTFALPDLRGRVPIHSGTSSSGTTYTLAETGGAEDSTLTANQIPAHTHNLMATSDLADTASPSNAIFSTNPPGSKMFSSAAPTAALNLSSIASAGGSQPHTNFQPYLCVSFIISLFGVFPSQT
3192676..3193191 PHAGE_Pseudo_PPpW_3_NC_023006: putative tail collar domain-containing protein; FJOH_RS13920; phage(gi564292498) 1.70e-10 MDQFVAEIRLFPFNFAPLGWAMCNGQILPISQNTALFSLLGTTYGGDGKSTFALPDLQGRVPMHPGQGPGLSLHDLGETSGSESVSLLESEIPSHSHTLMAATLNSQSTSPTNNSLGRGNPVRIYNQTGTNANMSLNSVSTAGSGLPHNNMMPYLTMNFCIALQGIYPSRG
3198684..3198695 attR N/A AAAAATTAAAAC
3200778..3200790 attR N/A TTAAATCCTTTAT

## Sheet: F. branchiophilum FL-15
Prophage elements in Flavobacterium branchiophilum FL-15
gi|347534971|ref|NC_016001.1| Flavobacterium branchiophilum FL-15, complete genome. [asmbl_id: NC_000000].3559884, gc%: 32.86%
CDS_POSITION BLAST_HIT EVALUE prophage_PRO_SEQ
---------------------------------------------------------------------------------------------------------------------------------------------------------------------------------------
#### region 1 ####
complement(55176..56402) PHAGE_Plankt_PaV_LD_NC_016564: peptidase M23; FBFL15_RS00250; phage(gi371496248) 6.10e-19 MFRKTIPILFFIGFISCKNNNEVVVLPQPKVAPIVVDFGLVLNNFDVIQDTIKNGDSFGAILEKQNLGKREVHQVIETVKDSFDVKTIKVGKPYWLLRTKYASKKLQYFVYQKDRGHFTLIDFRDSLLVYNKSKPISYKQRTIAGRLDGSLYYTLNKYGIDANLANKITKMYAWSIDFFKSRRGDKFAITITERYIDDTIYDGVDSLKAAFFEYKGRKIYAFPYQISPRSRIDYYDENGKTLKNFFLKAPLKFINITSHYTKSRFHPVQQIWKAHNGTDYAAPQ…
complement(56441..57379) tryptophan 2,3-dioxygenase; FBFL15_RS00255 N/A MEDSIPKIIAALNDKFSNINQHTETHLEGLLWAKPITYWDYIQTDALLNLQTQRTVLPDEMVFIMYHQINELLFKMILWEMNQICHHDFSKNPTEATELFTDKLGRMSRYFDMLTTSFDIMGNGMEVAQYMKFRTTLTPASGFQSAQYRLIEFVSTDVINLIDFRYRNTPQIDTNYQTAFEHLYWQAAGKDHQTGQKSYLILEFEKKYKALFLQYMSDYKDINIWQKFKQLPESAQQNPQLIQAMKHYDHTVNVTWVMQHLNTAIKYIEQSGLGNGEATGGSDWKKYMHPKYQRRIFFPELWSEEELKHWGE
complement(57379..58155) hypothetical protein; FBFL15_RS00260 N/A MKKIVAILCICSLLSFDSVQREDAFEVGEWFKFRIHYGFVNAGYATLELKDAVVNNRKVFHAVGKGYTTGMTKMFFKVEDHYESYFDRNTGKPFQFVRKINEGGYTKNQEGFFNQDANKVFVKNYKDKTEKTFHVTEEVQDIISTFYYLRNHPMVDKVKVGESIAIDMFFDDEITKFKLKYLGKEDLDTDFGVVPTKIFRPLVQTGRVFKEQESLTVWISDDDNKIPIRIKASLVVGSLKADLQSFKGLNNSFKIKTN
59138..59713 PHAGE_Cronob_vB_CsaP_GAP52_NC_019402: hypothetical protein; FBFL15_RS00265; phage(gi414087557) 7.45e-14 MAINLQKGQKIDIGLSKITVGLGWDPNEGTGHGFDLDASAIMIDENRKLLGEEYFIFYNNLSSPDGSLTHTGDDPTGGNSDGSDDEAIKVDLSLVNEKVQEILFVVTIEDFERRKQNFGQVRNSYIRIVDENTNTEIAKYELDEDFSIETGVEFGRLYKRNGQWKFEASGIGYRADLGFFLEKYYSGQIIK
59716..60393 PHAGE_Caulob_CcrColossus_NC_019406: putative dehalogenase hydrolase-like protein; FBFL15_RS00270; phage(gi414088324) 1.59e-20 MKNTSFPNLPIHQFEHLSFDLWLTLIRSNPEFKAKRNQLFLDFFEIKASFETVSKLIRYYDVLCNTMNEKTGLNIDTFEIYYLILNALQVDISAISIEKLNLFYLETEELFMQYKPVLIYPKLKQQFNVWSKEHKTINILSNTGFIKGKTLRKLLNYYELDTYISFQIYSDEEKFSKPNFIIFDKVFCQVNQIKSLQKNQIVHIGDNPLADYQGAASFGFKAILI
60404..61207 PHAGE_Caulob_CcrColossus_NC_019406: putative phosphoribosyltransferase-like domain protein; FBFL15_RS00275; phage(gi414088325) 5.96e-33 MNTRFSLHKIIDKDQYPFDPKAYSWFKFGDKKYAQEFAYDLFQAFISNYKEVLLKHDEIVILPSPYLSIPTASNFLCYYFKKELNQFLFHHHKKASLESKIYRNQTYVTDYGNLNFEDRVQLISNDTYYVDSNFIKNKLCLFLDDIKITGSHEHTVNKILNQYQVKGDFIFIYFAELINKEIHPKIENFYNYYAVQNLHDIINIINRPTFQYNTRIVKYILNLNQDSFQTLINAIGENQKKELFHLAISN…
61223..61777 chemical-damaging agent resistance protein C; FBFL15_RS00280 N/A MAINLQKGQRENINAPQFTIGLGWDTNQSSTGSGFDLDASVFVLGENKKMLSDDHFVFYNNLKTPDGAVEHTGDNLTGDGDGDDEQIKVNLSKIAANASEICIVVTIHDAEERKQNFGQVRNSFIRIFDTASNQEILKYELDEDFSIETAVEFGRIYKRNDEWKFEAVGMGMKGGLQDYLNKYN
61781..62389 PHAGE_Cronob_vB_CsaP_GAP52_NC_019402: hypothetical protein; FBFL15_RS00285; phage(gi414087555) 5.54e-20 MAINLEKGQRINLEKGNGSKLQNICVGINWGAIEKKGLFGTKKEAVDLDGSCTVYDANKNAIDTVSFKKLMSSDQAIKHSGDDLTGDLNGDDGLDNEIITLDLARLNPNANYVAFYINSFRGQDFKDIPFASIRIFEGTPSRVQEVFAKYDVANDKNFAGSVSMVLGVFYKRNNEWKFNAIGEPTRDRNIEETVVTIQQNYL
62394..63482 PHAGE_Cronob_vB_CsaM_GAP32_NC_019401: toxic ion resistance protein; FBFL15_RS00290; phage(gi414087253) 2.27e-21 METNQNMHPDNALVISKEGTVNLEVISPADMTVYQPITEKLVESDTNSIINFGAEIQQNISKQSDHFLNSVRTYNSGEVGNHINELLTELNYIDVDELQQSGFKKFLKNVPFLKNLVTNVEKMFQKYDKVTANIEKISNKVKAGMINSAKDNAALQTMFDANVNQIKEIEKYIVAGSLKWKQVNEDLAVMEGNPSQYQDYQIADKRDFSIRLDKRLADMKIVRFIMMQTLAQIRVVQNNNTSIAEKAQSILTTTMPVWKNQLTLAVALQRQKQN…
63502..64461 hypothetical protein; FBFL15_RS00295 N/A MEENALIKDSEKRINKLKVLHHFFDHQLVVAISVRTRVIHDIFASNTALDSNKLELFHLQYTDSLLDVLKKLKKKNEQKYLIFNNEITINQELIDEFQKEIEKDVFYDRVKTHNLIMQAFMQSLYQDLAYENTVSVLTNLKEKNDLSDELGLEFYRKISEENYRKLVSYPRNASYQFLDFEIEKKLIGKLNTQHFMFKLSCGFQFNGVFIEVYEFIHSNDYFVYIKDKKQYFFINKKDFNGLDFSRNKSNKKEIIVQLKQKNEQIQIKAKQQLHLVPNEVENVLKEYLDKITSVEFLDDLQNIDEETNILKTMLNLNIK
64463..65017 PHAGE_Cronob_vB_CsaP_GAP52_NC_019402: hypothetical protein; FBFL15_RS00300; phage(gi414087557) 9.69e-14 MAINLEKGQREKINVPSFKVGLGWDSNQSATGDAFDIDASVFILGANGKLVSDNHFVFFNNLASPDGAVVHSGDNLTGAGDGDDEVISIDLSKITNDVTEITFVVTIHKAAEKRQNFGQIRNSFIRVVNQQNNEEIVKYELDEDFSIETAVEFGRIYKRNDEWRFEAVGNGLKGGLQDFLNKYN
65034..65693 PHAGE_Cronob_vB_CsaP_GAP52_NC_019402: hypothetical protein; FBFL15_RS00305; phage(gi414087555) 1.37e-20 MAINLSKGQKIDLRKTTGETLTNFCVGVNWGGIEKKTLFGLSKTTQDVDLDLSCVLIDDQNNICDHLYSPLYRVEVLQEFGLPKGKLLTSDSALKHTGDDLQGDKGGDDGLDNEIITVDLTKINSNVSQIFFFLNNAGAEDFAQIPYAKIRMYEGTPTRVNSVFADYNVSAEAQYAGKRSLIMGKLYKRNGEWKFSAIGDPTEDSFLGQTIHRIVKSYL
#### region 2 ####
2171760..2172587 PHAGE_Salmon_PVP_SE1_NC_016071: phosphoribosylpyrophosphate synthetase; FBFL15_RS09315; phage(gi363539618) 3.42e-54 MLLHLDPNFKPFAGEEIQFEKFTFSGGEPHIKINPNFDLTEKVTVTHRMQSFNDLGFLCLAADALQRMGAKLGTLFIPYFPAARQDRVMVAGEPLSVKVYAQIINSLGFEKVMVFDAHSEVTPAVLDHCEVIPNHDFIQKVVEKIGNEVLLISPDGGALKKIYKVSEFLGGVEVIECSKSRDVKTGKLSGFKVYKDDLEGKNCLIVDDICDGGGTFVGLAQELKNKNAGKLYLAVSHGIFSKGFEALQDFEHIFTTNSFRDMENEK…
2172684..2173061 hypothetical protein; FBFL15_RS09320 N/A MLKEQELTEQIIKVYYDVYNELGYGFLEKVYQNAMYLELKSRGFYVEAQKQIKVKYKGIEVGEYFADLVVNEKIIIELKAADYLVKEFEAQLLNYLRGTQIELGLLFNFGKKPEYKRKIFSNDRK
2174312..2175295 PHAGE_Bacill_G_NC_023719: gp234; FBFL15_RS09325; phage(gi593777690) 5.19e-35 MVLKKKKLVHAALFGLAVGDALGVPVEFKSRESLKMNPVKGMQEFGTHNQPKGTWSDDSSLTFCLAESLCKGYTIESIAKNFLQWYNSQIWTPHGEIFDNGIATSIAMHALNQGVVPTLAGGKDENSNGNGSLMRILPLVFYSKDFSIEQRFQIIKEVSSITHAHIRSVLACFMYIEFALQIIKGNDKWISFKNMQLEVAHFLDNNAICSQDEFDKFHRIMYIHSNLDYKIIPIHEYSEAEINSSGYVLHSLEASIWCILNSNSYQETVLKAVNLGGDTDTTAAIAGGLAGLIYGYDAIPKEWIH…
2175282..2175818 PHAGE_Pseudo_PaMx28_NC_028931: putative YbiA-like protein; FBFL15_RS09330; phage(gi971757081) 2.66e-39 MKYTKENIHPENKFLFFWGHQPSKDGTLSKTCFSQWWESPFVVDGVEYKTAEHWMMAKKAALFVDTATLEKILACNSPAEAKKLGREVTNYDEQRWLNNRFQIVKEGNLHKFSQNKKLKEFLLNTKDNILVEASPVDAIWGIGMASDHKDCTHPERWRGLNLLGFALMEVRDELHNPF
2175830..2176384 PHAGE_Erwini_Ea35_70_NC_023557: RNA 2'-phosphotransferase; FBFL15_RS09335; phage(gi589889492) 4.06e-43 MNEKENKNTSKFLSLVLRHAPETIDLALDENGWANVAELIEKCNKNHNKIDFDNLVTIVETNDKKRFAFNEDQTKIRANQGHSIEVDLNLKEVTPPDILYHGTVASALSEIKEFGLKKMSRQHVHLSKDIETAIKVGARRGKPIILEIDSKRMKDENFIFYVSENGVWLTDAVPSQFIKLLNEN
2176389..2177117 PHAGE_Cellul_phi38:1_NC_021796: metallophosphoesterase; FBFL15_RS09340; phage(gi526177574) 3.66e-52 MKRTLVIGDIHGGLKGLQQVVQKATITPDDTLIFLGDYVDGWSESAHVIDYLIDLEKKQSCIFIKGNHDVWCEEWLTFEKQNDLWLFHGGKSTIESYQNYSLEQINNHLNFFRKMKDYYIDSENNLFIHAGFSSMHGPSKEHYSSNFSWDRTLWETAVAMDKQLKKNSEFFPKRLLLFKEIYIGHTPTLIYKIETPMNKANIWNVDTGAAFTGKLSILDIHSKEYWQSDNLPSLYPNEKGRN
2177142..2178596 PHAGE_Staphy_GH15_NC_019448: putative nicotinamide phosphoribosyl transferase; FBFL15_RS09345; phage(gi418488115) 1.32e-180 MNPLLLTDGYKVDHRRQYPNGTTLVYSNWTPRKSRIEGVDEVVFFGLQYFIKKYILEDFETHFFKQPKEKVVAQYARRINNYLGENQVGTKHIEDLHDLGYIPMVIKALPEGASVPTRVPMFTMYNTLPEFFWLTNYFETLVSAVIWMPCTSATIAKQYRKVLDHFAAETSSLPEFVNWQGHDFSMRGMAGIEAATCSAMGHLLSFNGTDTIPAIDLLEQYYNANSDAELIGGSVAATEHSVMCMGTIEDEIGTFKRL…
#### region 3 ####
3092834..3093283 PHAGE_Cronob_ENT39118_NC_019934: protein umuD; FBFL15_RS13410; phage(gi431811072) 2.39e-31 MKLRSLHSTKIFEFFAPDYATTLELPFVDVGISAGFPSPADDFIELTIDLNKHLIKHKDSTFFAKVKGHSMKDAGIFDGDLLVIDKSLIPQDGKIAICQIDGEFTVKRIKIEKDIVWLIAENEEYKPIKVTQENELMIWGIVIHSIKSF
3093300..3094559 PHAGE_Cronob_ENT39118_NC_019934: DNA polymerase; FBFL15_RS13415; phage(gi431811050) 9.97e-106 MFALADCNNFYASCQRVFEPHLIGKPVVILSNNDGCVIARSNEAKALGIPMGAPAFEYKKLFEEHHVFVYSSNYALYGDMSSRVMNTLSTFSPEIEVYSIDEAFLKLEGFEYFDLDEYGLKIQKTVTKNTGIPISIGFAPTKALAKVANKIAKKFPERTKNVYVIDTEEKRIKALKWTKIEDVWGIGRKYAKRLQAKNIRNAYQFTQLTDDWVRKEMAVVGLRLKHELEGKPTLDLESPKSKKMISTTRSFEKSLTKFEDISERVSTFTASCSEKLRRQNSHCNMIMV…
3094562..3095200 PHAGE_Bacill_SPbeta_NC_001884: hypothetical protein; FBFL15_RS13420; phage(gi9630243) 2.43e-34 MCFHSKQTKSAQEVENRFKAKIENASLFQLQESCNGFDFGLNPIITDDKPAVIQHFNWGLIPSWSKDEYIKKLTLNARIESVEEKPSFKSSINKRCLVIANGFYEWQWLDSKGKNKIKYEIGVGNDDLFAFAGLYSQWVNAHTGEIKNTYTIVTTQANELMTEIHNIKKRMPIILKPEDEDKWLNHNPINDFSFPYQVPLIAQKKGTHLSLF
complement(3095124..3095411) hypothetical protein; FBFL15_RS13425 N/A MNYWFGFFQNKLQMTCFQGFINKQISSKDSILFRFFQELKQSNFLATKALLKLIFQQKKQKFLFEYTLIGIKTSLDEFLFFERLMGLDTEMKNHL
complement(3095472..3096533) PHAGE_Cronob_CR9_NC_023717: putative nucleotidyltransferase; FBFL15_RS13430; phage(gi593777328) 2.61e-39 MTIQDLKNHNLILFEVISGSKSFGLDTPTSDTDIKGVFYLPKNCFFGLNYIPQISNETNDEVYYELGRFVELLLKNNPNILEILATPDDCILYKHPIMERLQLQDFLSKLCKDSFAGYAYTQIKKARGLHKKIVNPMEKERKSVLDFCYIIEGNNSISFPAWMASNSIDQANCGLVNIPHVKGVYALYYDTTKSKGYKGIIKSELSNEVALSSIPKGEKEKAFLYCHADGYSVYCKQYAEYWDWVNKRNQQRYETNEQHGKNYDS…
complement(3096537..3097850) hypothetical protein; FBFL15_RS13435 N/A MYFKRSIDQKLADWKSKANRKPLLLRGARQIGKTSAVRHLGQSFTYFLEINFDENPQLVSLFEGNLSIEELCSQLEIIVGIPIIEGETLLFLDEIQAAPNAIKMLRYFFEKKNNLHLVAAGSLLEFALADLPSFGVGRISNLFVYPFTFEEFLIAMQEELLLKAIQNATTTKPISDLVHQKAIRLLKSFLIVGGLPEAVATFVKTQNYALVQEVLDELIVTYQADFSKYKSRVPHIRIQEVFRNVIMQVGTKYSYSLLSDYKNYQVKEAIELLQMAGLVYTVTHSACNGIPLGAEINPKKRKILVFDTGIYQRLLGLDLAPLFLNDDLN…
complement(3097956..3098702) PHAGE_Pseudo_phiKZ_NC_004629: ORF237; FBFL15_RS13440; phage(gi29135173) 5.46e-42 MKQKIHQKLREIALEKGVELLTAVESGSRAWGFASPDSDYDIRFIYKHNLDYYLSLRQQADTIEFMTTDDLDGSGWDLRKTLLLLAKSNASLLEWLFSPIVYLENEDVMNKMRELALDCFSPIACLHHYLGTTKNFMPLCQAEEIKLKNYFYALRTALAGKWIIENNSIPPVAFEALLPIAPPNIQEKVAFLMEVKKNQNEKYLHPKEQEITDFLVQTMLFNQENAAGLKSGKKMGAEIDAFFFELIR
complement(3099024..3100400) PHAGE_Cellul_phi38:1_NC_021796: hedgehog/intein domain containing protein; FBFL15_RS13445; phage(gi526177581) 0.0 MKENRTFSGKDLIALGFYQGAWFKDAIAYINANDLSQEEMMVYLEQFRAPAPLDLHEVPVDFYQNILADNELEEKNKTDVVQTMMELMKTPTLIKGAIMPDACPTGSIGTIPVGGVVVAKNAIHPGMHSADICCSVMLTDFGKTDPKTVLDAAHEITHFGGGGRSREDQFRFPAELLEQFESNALLNDQRMMSVARSHLGTQGDGNHFLFVGISKKTGNTMLVTHHGSRGVGANLFKKGMHLAEKFRKVLSPKTLK…
