# Supplementary material for: Comparative Genomics and Transcriptional Analysis of Flavobacterium columnare Strain ATCC 49512
Source: Front Microbiol. 2017 Apr 19;8:588. doi: 10.3389/fmicb.2017.00588 (PMC5395568; doi:10.3389/fmicb.2017.00588)
Supplement: Supplementary Table 6 — Potential virulence factors in Flavobacterium genomes. [file Table6.XLSX]

## Sheet: F. branchiophilum 
Potential Virulence factors in F. branchiophilum genome
Query	Number of hits	Lowest E-value	Greatest identity %	Description (identity %)
WP_007803605.1	0			not available
WP_008464848.1	0			not available
WP_014082643.1	0			not available
WP_014082650.1	0			not available
WP_014082655.1	0			not available
WP_014082656.1	0			not available
WP_014082669.1	0			not available
WP_014082675.1	0			not available
WP_014082680.1	0			not available
WP_014082681.1	0			not available
WP_014082688.1	0			not available
WP_014082696.1	0			not available
WP_014082718.1	0			not available
WP_014082724.1	0			not available
WP_014082726.1	0			not available
WP_014082727.1	0			not available
WP_014082728.1	0			not available
WP_014082732.1	0			not available
WP_014082738.1	0			not available
WP_014082743.1	0			not available
WP_014082744.1	0			not available
WP_014082749.1	0			not available
WP_014082758.1	0			not available
WP_014082768.1	0			not available
WP_014082769.1	0			not available
WP_014082770.1	0			not available
WP_014082777.1	0			not available
WP_014082779.1	0			not available
WP_014082785.1	0			not available
WP_014082794.1	0			not available
WP_014082801.1	0			not available
WP_014082805.1	0			not available
WP_014082825.1	0			not available
WP_014082826.1	0			not available
WP_014082831.1	0			not available
WP_014082834.1	0			not available
WP_014082836.1	0			not available
WP_014082858.1	0			not available
WP_014082882.1	0			not available
WP_014082884.1	0			not available
WP_014082898.1	0			not available
WP_014082900.1	0			not available
WP_014082909.1	0			not available
WP_014082916.1	0			not available
WP_014082917.1	0			not available
WP_014082918.1	0			not available
WP_014082919.1	0			not available
WP_014082927.1	0			not available
WP_014082928.1	0			not available
WP_014082932.1	0			not available
WP_014082935.1	0			not available
WP_014082940.1	0			not available
WP_014082941.1	0			not available
WP_014082947.1	0			not available
WP_014082948.1	0			not available
WP_014082950.1	0			not available
WP_014082952.1	0			not available
WP_014082958.1	0			not available
WP_014082960.1	0			not available
WP_014082967.1	0			not available
WP_014082972.1	0			not available
WP_014082980.1	0			not available
WP_014082983.1	0			not available
WP_014082984.1	0			not available
WP_014082988.1	0			not available
WP_014082996.1	0			not available
WP_014083005.1	0			not available
WP_014083013.1	0			not available
WP_014083015.1	0			not available
WP_014083016.1	0			not available
WP_014083024.1	0			not available
WP_014083031.1	0			not available
WP_014083034.1	0			not available
WP_014083036.1	0			not available
WP_014083040.1	0			not available
WP_014083043.1	0			not available
WP_014083049.1	0			not available
WP_014083057.1	0			not available
WP_014083073.1	0			not available
WP_014083085.1	0			not available
WP_014083086.1	0			not available
WP_014083113.1	0			not available
WP_014083117.1	0			not available
WP_014083122.1	0			not available
WP_014083129.1	0			not available
WP_014083130.1	0			not available
WP_014083148.1	0			not available
WP_014083151.1	0			not available
WP_014083153.1	0			not available
WP_014083157.1	0			not available
WP_014083159.1	0			not available
WP_014083162.1	0			not available
WP_014083163.1	0			not available
WP_014083170.1	0			not available
WP_014083171.1	0			not available
WP_014083181.1	0			not available
WP_014083182.1	0			not available
WP_014083188.1	0			not available
WP_014083192.1	0			not available
WP_014083194.1	0			not available
WP_014083198.1	0			not available
WP_014083200.1	0			not available
WP_014083204.1	0			not available
WP_014083211.1	0			not available
WP_014083212.1	0			not available
WP_014083213.1	0			not available
WP_014083216.1	0			not available
WP_014083218.1	0			not available
WP_014083221.1	0			not available
WP_014083223.1	0			not available
WP_014083229.1	0			not available
WP_014083231.1	0			not available
WP_014083233.1	0			not available
WP_014083235.1	0			not available
WP_014083243.1	0			not available
WP_014083247.1	0			not available
WP_014083257.1	0			not available
WP_014083265.1	0			not available
WP_014083284.1	0			not available
WP_014083286.1	0			not available
WP_014083287.1	0			not available
WP_014083299.1	0			not available
WP_014083307.1	0			not available
WP_014083357.1	0			not available
WP_014083358.1	0			not available
WP_014083373.1	0			not available
WP_014083392.1	0			not available
WP_014083404.1	0			not available
WP_014083408.1	0			not available
WP_014083411.1	0			not available
WP_014083416.1	0			not available
WP_014083420.1	0			not available
WP_014083449.1	0			not available
WP_014083458.1	0			not available
WP_014083469.1	0			not available
WP_014083479.1	0			not available
WP_014083484.1	0			not available
WP_014083492.1	0			not available
WP_014083493.1	0			not available
WP_014083504.1	0			not available
WP_014083509.1	0			not available
WP_014083513.1	0			not available
WP_014083517.1	0			not available
WP_014083525.1	0			not available
WP_014083531.1	0			not available
WP_014083548.1	0			not available
WP_014083553.1	0			not available
WP_014083555.1	0			not available
WP_014083560.1	0			not available
WP_014083564.1	0			not available
WP_014083577.1	0			not available
WP_014083588.1	0			not available
WP_014083599.1	0			not available
WP_014083601.1	0			not available
WP_014083604.1	0			not available
WP_014083612.1	0			not available
WP_014083615.1	0			not available
WP_014083618.1	0			not available
WP_014083624.1	0			not available
WP_014083635.1	0			not available
WP_014083641.1	0			not available
WP_014083643.1	0			not available
WP_014083651.1	0			not available
WP_014083663.1	0			not available
WP_014083667.1	0			not available
WP_014083675.1	0			not available
WP_014083682.1	0			not available
WP_014083694.1	0			not available
WP_014083704.1	0			not available
WP_014083732.1	0			not available
WP_014083753.1	0			not available
WP_014083755.1	0			not available
WP_014083757.1	0			not available
WP_014083763.1	0			not available
WP_014083768.1	0			not available
WP_014083769.1	0			not available
WP_014083774.1	0			not available
WP_014083788.1	0			not available
WP_014083799.1	0			not available
WP_014083802.1	0			not available
WP_014083810.1	0			not available
WP_014083811.1	0			not available
WP_014083821.1	0			not available
WP_014083823.1	0			not available
WP_014083848.1	0			not available
WP_014083851.1	0			not available
WP_014083863.1	0			not available
WP_014083864.1	0			not available
WP_014083865.1	0			not available
WP_014083867.1	0			not available
WP_014083868.1	0			not available
WP_014083871.1	0			not available
WP_014083880.1	0			not available
WP_014083895.1	0			not available
WP_014083896.1	0			not available
WP_014083902.1	0			not available
WP_014083905.1	0			not available
WP_014083910.1	0			not available
WP_014083914.1	0			not available
WP_014083926.1	0			not available
WP_014083930.1	0			not available
WP_014083933.1	0			not available
WP_014083934.1	0			not available
WP_014083935.1	0			not available
WP_014083936.1	0			not available
WP_014083953.1	0			not available
WP_014083994.1	0			not available
WP_014084014.1	0			not available
WP_014084021.1	0			not available
WP_014084024.1	0			not available
WP_014084031.1	0			not available
WP_014084033.1	0			not available
WP_014084046.1	0			not available
WP_014084049.1	0			not available
WP_014084055.1	0			not available
WP_014084061.1	0			not available
WP_014084079.1	0			not available
WP_014084088.1	0			not available
WP_014084092.1	0			not available
WP_014084095.1	0			not available
WP_014084107.1	0			not available
WP_014084109.1	0			not available
WP_014084121.1	0			not available
WP_014084128.1	0			not available
WP_014084138.1	0			not available
WP_014084145.1	0			not available
WP_014084148.1	0			not available
WP_014084149.1	0			not available
WP_014084154.1	0			not available
WP_014084158.1	0			not available
WP_014084159.1	0			not available
WP_014084163.1	0			not available
WP_014084168.1	0			not available
WP_014084198.1	0			not available
WP_014084203.1	0			not available
WP_014084205.1	0			not available
WP_014084209.1	0			not available
WP_014084215.1	0			not available
WP_014084219.1	0			not available
WP_014084227.1	0			not available
WP_014084228.1	0			not available
WP_014084229.1	0			not available
WP_014084233.1	0			not available
WP_014084258.1	0			not available
WP_014084261.1	0			not available
WP_014084262.1	0			not available
WP_014084278.1	0			not available
WP_014084280.1	0			not available
WP_014084288.1	0			not available
WP_014084297.1	0			not available
WP_014084308.1	0			not available
WP_014084311.1	0			not available
WP_014084323.1	0			not available
WP_014084324.1	0			not available
WP_014084332.1	0			not available
WP_014084334.1	0			not available
WP_014084351.1	0			not available
WP_014084352.1	0			not available
WP_014084356.1	0			not available
WP_014084370.1	0			not available
WP_014084373.1	0			not available
WP_014084374.1	0			not available
WP_014084377.1	0			not available
WP_014084387.1	0			not available
WP_014084398.1	0			not available
WP_014084399.1	0			not available
WP_014084402.1	0			not available
WP_014084404.1	0			not available
WP_014084415.1	0			not available
WP_014084418.1	0			not available
WP_014084426.1	0			not available
WP_014084428.1	0			not available
WP_014084440.1	0			not available
WP_014084448.1	0			not available
WP_014084450.1	0			not available
WP_014084458.1	0			not available
WP_014084472.1	0			not available
WP_014084484.1	0			not available
WP_014084489.1	0			not available
WP_014084491.1	0			not available
WP_014084493.1	0			not available
WP_014084494.1	0			not available
WP_014084497.1	0			not available
WP_014084499.1	0			not available
WP_014084506.1	0			not available
WP_014084507.1	0			not available
WP_014084509.1	0			not available
WP_014084518.1	0			not available
WP_014084522.1	0			not available
WP_014084524.1	0			not available
WP_014084537.1	0			not available
WP_014084542.1	0			not available
WP_014084556.1	0			not available
WP_014084567.1	0			not available
WP_014084569.1	0			not available
WP_014084577.1	0			not available
WP_014084583.1	0			not available
WP_014084584.1	0			not available
WP_014084590.1	0			not available
WP_014084594.1	0			not available
WP_014084611.1	0			not available
WP_014084613.1	0			not available
WP_014084627.1	0			not available
WP_014084629.1	0			not available
WP_014084630.1	0			not available
WP_014084633.1	0			not available
WP_014084661.1	0			not available
WP_014084665.1	0			not available
WP_014084670.1	0			not available
WP_014084675.1	0			not available
WP_014084676.1	0			not available
WP_014084686.1	0			not available
WP_014084687.1	0			not available
WP_014084697.1	0			not available
WP_014084708.1	0			not available
WP_014084710.1	0			not available
WP_014084714.1	0			not available
WP_014084718.1	0			not available
WP_014084720.1	0			not available
WP_014084723.1	0			not available
WP_014084730.1	0			not available
WP_014084737.1	0			not available
WP_014084739.1	0			not available
WP_014084740.1	0			not available
WP_014084750.1	0			not available
WP_014084753.1	0			not available
WP_014084760.1	0			not available
WP_014084766.1	0			not available
WP_014084773.1	0			not available
WP_014084774.1	0			not available
WP_014084790.1	0			not available
WP_014084794.1	0			not available
WP_014084798.1	0			not available
WP_014084821.1	0			not available
WP_014084834.1	0			not available
WP_014084842.1	0			not available
WP_014084846.1	0			not available
WP_014084849.1	0			not available
WP_014084858.1	0			not available
WP_014084871.1	0			not available
WP_014084875.1	0			not available
WP_014084880.1	0			not available
WP_014084882.1	0			not available
WP_014084884.1	0			not available
WP_014084885.1	0			not available
WP_014084887.1	0			not available
WP_014084895.1	0			not available
WP_014084896.1	0			not available
WP_014084913.1	0			not available
WP_014084919.1	0			not available
WP_014084925.1	0			not available
WP_014084938.1	0			not available
WP_014084955.1	0			not available
WP_014084966.1	0			not available
WP_014084972.1	0			not available
WP_014084979.1	0			not available
WP_014084991.1	0			not available
WP_014084995.1	0			not available
WP_014084996.1	0			not available
WP_014084998.1	0			not available
WP_014085000.1	0			not available
WP_014085003.1	0			not available
WP_014085006.1	0			not available
WP_014085007.1	0			not available
WP_014085015.1	0			not available
WP_014085017.1	0			not available
WP_014085018.1	0			not available
WP_014085021.1	0			not available
WP_014085023.1	0			not available
WP_014085036.1	0			not available
WP_014085041.1	0			not available
WP_014085043.1	0			not available
WP_014085046.1	0			not available
WP_014085051.1	0			not available
WP_014085052.1	0			not available
WP_014085057.1	0			not available
WP_014085078.1	0			not available
WP_014085081.1	0			not available
WP_014085129.1	0			not available
WP_014085131.1	0			not available
WP_014085138.1	0			not available
WP_014085159.1	0			not available
WP_014085161.1	0			not available
WP_014085164.1	0			not available
WP_014085177.1	0			not available
WP_014085187.1	0			not available
WP_014085195.1	0			not available
WP_014085204.1	0			not available
WP_014085211.1	0			not available
WP_014085226.1	0			not available
WP_014085237.1	0			not available
WP_014085238.1	0			not available
WP_014085240.1	0			not available
WP_014085256.1	0			not available
WP_014085257.1	0			not available
WP_014085258.1	0			not available
WP_014085265.1	0			not available
WP_014085267.1	0			not available
WP_014085271.1	0			not available
WP_014085274.1	0			not available
WP_014085278.1	0			not available
WP_014085281.1	0			not available
WP_014085285.1	0			not available
WP_014085295.1	0			not available
WP_014085296.1	0			not available
WP_014085299.1	0			not available
WP_014085300.1	0			not available
WP_014085323.1	0			not available
WP_014085325.1	0			not available
WP_014085333.1	0			not available
WP_014085351.1	0			not available
WP_014085359.1	0			not available
WP_014085364.1	0			not available
WP_014085367.1	0			not available
WP_014085369.1	0			not available
WP_014085382.1	0			not available
WP_014085384.1	0			not available
WP_014085387.1	0			not available
WP_014085390.1	0			not available
WP_014085403.1	0			not available
WP_014085404.1	0			not available
WP_014085408.1	0			not available
WP_014085411.1	0			not available
WP_014085414.1	0			not available
WP_014085418.1	0			not available
WP_014085422.1	0			not available
WP_014085424.1	0			not available
WP_014085429.1	0			not available
WP_014085440.1	0			not available
WP_014085451.1	0			not available
WP_014085464.1	0			not available
WP_014085468.1	0			not available
WP_015038641.1	0			not available
WP_044031966.1	0			not available
WP_044031997.1	0			not available
WP_044032025.1	0			not available
WP_044032047.1	0			not available
WP_044032052.1	0			not available
WP_044032059.1	0			not available
WP_044032091.1	0			not available
WP_044032105.1	0			not available
WP_044032112.1	0			not available
WP_044032140.1	0			not available
WP_044032142.1	0			not available
WP_044032143.1	0			not available
WP_044032146.1	0			not available
WP_044032151.1	0			not available
WP_044032155.1	0			not available
WP_044032156.1	0			not available
WP_044032158.1	0			not available
WP_044032163.1	0			not available
WP_044032164.1	0			not available
WP_044032165.1	0			not available
WP_044032167.1	0			not available
WP_044032170.1	0			not available
WP_044032174.1	0			not available
WP_044032177.1	0			not available
WP_044032180.1	0			not available
WP_044032182.1	0			not available
WP_044032185.1	0			not available
WP_044032186.1	0			not available
WP_044032187.1	0			not available
WP_044032189.1	0			not available
WP_044032192.1	0			not available
WP_044032201.1	0			not available
WP_044032202.1	0			not available
WP_044032203.1	0			not available
WP_044032206.1	0			not available
WP_044032212.1	0			not available
WP_044032213.1	0			not available
WP_044032214.1	0			not available
WP_044032215.1	0			not available
WP_044032221.1	0			not available
WP_044032227.1	0			not available
WP_044032229.1	0			not available
WP_044032232.1	0			not available
WP_044032235.1	0			not available
WP_044032241.1	0			not available
WP_044032247.1	0			not available
WP_044032252.1	0			not available
WP_044032255.1	0			not available
WP_044032259.1	0			not available
WP_044032260.1	0			not available
WP_044032265.1	0			not available
WP_044032266.1	0			not available
WP_044032271.1	0			not available
WP_044032275.1	0			not available
WP_044032277.1	0			not available
WP_044032278.1	0			not available
WP_044032280.1	0			not available
WP_044032285.1	0			not available
WP_044032286.1	0			not available
WP_044032289.1	0			not available
WP_044032294.1	0			not available
WP_044032296.1	0			not available
WP_044032297.1	0			not available
WP_044032298.1	0			not available
WP_044032307.1	0			not available
WP_044032313.1	0			not available
WP_044032317.1	0			not available
WP_044032318.1	0			not available
WP_044032319.1	0			not available
WP_044032320.1	0			not available
WP_044032321.1	0			not available
WP_044032325.1	0			not available
WP_044032326.1	0			not available
WP_044032339.1	0			not available
WP_044032345.1	0			not available
WP_044032350.1	0			not available
WP_044032352.1	0			not available
WP_044032354.1	0			not available
WP_044032355.1	0			not available
WP_044032359.1	0			not available
WP_044032363.1	0			not available
WP_044032367.1	0			not available
WP_044032371.1	0			not available
WP_044032383.1	0			not available
WP_044032439.1	0			not available
WP_044032465.1	0			not available
WP_044032488.1	0			not available
WP_044032494.1	0			not available
WP_044032637.1	0			not available
WP_050881262.1	0			not available
WP_050881270.1	0			not available
WP_050881273.1	0			not available
WP_050881277.1	0			not available
WP_050881279.1	0			not available
WP_050881284.1	0			not available
WP_050881288.1	0			not available
WP_050881290.1	0			not available
WP_050881294.1	0			not available
WP_050881300.1	0			not available
WP_050881308.1	0			not available
WP_050881309.1	0			not available
WP_050881312.1	0			not available
WP_050881343.1	0			not available
WP_050881344.1	0			not available
WP_050881348.1	0			not available
WP_014082673.1	33	0	85.71	RecName: Full=Alanine racemase 2; EC=5.1.1.1;
WP_014082871.1	42	0	52.2	SubName: Full=ClpB protein;
WP_014082957.1	10	0	42.5	ipid-A-disaccharide synthase	Helicobacter pylori 26695
WP_014082979.1	4	0	60.81	aceA	Mycobacterium tuberculosis H37Rv
WP_014083051.1	14	0	45.45	ATP-binding protein FecE	Shigella flexneri 2a
WP_014083374.1	8	0	68.08	DNA-directed RNA polymerase subunit beta	Streptococcus agalactiae NEM316
WP_014083375.1	7	0	48.35	DNA-directed RNA polymerase subunit beta`	Streptococcus agalactiae NEM316
WP_014083430.1	30	0	48.57	SubName: Full=Carbamoyl-phosphate synthase large chain; EC=6.3.5.5;
WP_014083820.1	10	0	61.46	aldehyde dehydrogenase	Vibrio cholerae O1 biovar El Tor str. N16961
WP_014083882.1	4	0	48.87	CTP synthetase	Streptococcus agalactiae NEM316
WP_014084293.1	92	0	52.31	ATP-dependent protease	Listeria monocytogenes EGD-e
WP_014084316.1	8	0	65.83	type I restriction enzyme HsdR, putative	Vibrio cholerae O1 biovar El Tor str. N16961
WP_014084322.1	11	0	67.3	DNA methylase HsdM, putative	Vibrio cholerae O1 biovar El Tor str. N16961
WP_014084347.1	54	0	61.77	molecular chaperone DnaK	Streptococcus agalactiae NEM316
WP_014084452.1	2	0	65.46	chaperonin GroEL	Legionella pneumophila subsp. pneumophila str. Philadelphia 1
WP_014084538.1	334	0	95.24	RecName: Full=Protein translocase subunit secA 1;
WP_014084901.1	299	0	35.53	multidrug efflux protein	Pseudomonas entomophila L48
WP_014085155.1	14	0	55.65	asparaginyl-tRNA synthetase	Salmonella enterica subsp. enterica serovar Typhimurium str. LT2
WP_014085360.1	15	0	69.96	catalase-peroxidase protein
WP_014083337.1	15	1.27e-180	56.14	SubName: Full=Lipopolysaccharide biosynthesis protein O-antigen-related ;
WP_014083327.1	15	2e-177	58.31	VI polysaccharide biosynthesis UDP-glucose/GDP-mannose dehydrogenase	Salmonella enterica subsp. enterica serovar Typhi str. Ty2
WP_014085198.1	3	3.63e-176	55.23	glutamate dehydrogenase
WP_014083557.1	8	1.59e-167	43.42	polynucleotide phosphorylase/polyadenylase	Streptococcus agalactiae 2603V/R
WP_014085427.1	75	3.85e-167	66.57	GDP-mannose 4,6-dehydratase	Brucella melitensis 16M
WP_044032223.1	4	5.83e-165	39.88	oligopeptidase B	Trypanosoma cruzi
WP_014083945.1	453	1.35e-164	55.56	Part of the ABC transporter complex bceAB TC 3.A.1.123.5 involved in bacitracin export. Responsible for energy coupling to the transport system.
WP_014083343.1	3	1.65e-164	49.71	methylmalonyll-CoA mutase	Streptomyces coelicolor A3 2
WP_014085210.1	9	2.01e-162	44.32	glucosamine--fructose-6-phosphate aminotransferase	Bradyrhizobium japonicum USDA 110
WP_014083476.1	94	1.88e-160	55.87	RecName: Full=ATP-dependent Clp protease ATP-binding subunit ClpX;
WP_014083592.1	45	1.45e-156	65.27	capsular polysaccharide synthesis enzyme Cap8E	Staphylococcus aureus subsp. aureus MW2
WP_014085393.1	4	5.07e-146	49.18	DNA repair protein RadA	Streptococcus agalactiae NEM316
WP_014085442.1	6	3.25e-143	50.25	selenocysteine lyase	Streptococcus agalactiae 2603V/R
WP_014082965.1	9	1.06e-142	45.02	putative lysil-tRNA synthetase LysU	Escherichia coli
WP_014083782.1	268	9.89e-142	56.51	major facilitator transporter	Serratia proteamaculans 568
WP_014083101.1	4	1.52e-141	48.61	chromosomal replication initiation protein	Bacteroides thetaiotaomicron VPI-5482
WP_014084447.1	199	2.06e-138	75	SubName: Full=Immunoreactive 47 kD antigen PG120; SubName: Full=Sigma-54-dependent transcriptional regulator;
WP_014083595.1	14	8.8e-134	52.09	capsular polysaccharide synthesis enzyme Cap8G	Staphylococcus aureus subsp. aureus MW2
WP_014083463.1	321	2.34e-133	51.85	Part of the ABC transporter complex bceAB TC 3.A.1.123.5 involved in bacitracin export. Responsible for energy coupling to the transport system.
WP_014083328.1	121	1.21e-130	52.71	dTDP-glucose 4,6-dehydratase
WP_014084643.1	11	1.89e-130	48.85	butanol dehydrogenase, NADH-dependent, putative	Pseudomonas putida KT2440
WP_014085426.1	60	1.39e-125	56.76	GDP-fucose synthetase	Bradyrhizobium japonicum USDA 110
WP_014082791.1	1	4.57e-125	57.89	hypothetical protein BT_2606	Bacteroides thetaiotaomicron VPI-5482
WP_014083078.1	12	1.32e-124	51.76	L-asparaginase I	Bacteroides thetaiotaomicron VPI-5482
WP_014084115.1	66	1.66e-121	43.33	ADP-L-glycero-D-mannoheptose-6-epimerase	Haemophilus influenzae Rd KW20
WP_014085378.1	19	1.1e-120	59.86	glucose-1-phosphate thymidylyltransferase
WP_014084326.1	30	2.07e-119	42.53	cell division protein FtsK	Enterococcus faecalis V583
WP_014084000.1	12	3.32e-119	32.57	GTP pyrophosphokinase	Mycobacterium tuberculosis H37Rv
WP_014085223.1	32	3.47e-119	54.29	SubName: Full=Transcriptional regulator NifA family ;
WP_014083008.1	2	3.55e-116	43.62	tyrosyl-tRNA synthetase	Streptococcus agalactiae 2603V/R
WP_014083254.1	27	6.82e-115	40.47	hypothetical protein gbs0141	Streptococcus agalactiae NEM316
WP_014084799.1	250	6.81e-112	51.27	RecName: Full=Anaerobic nitric oxide reductase transcription regulator norR;
WP_014084937.1	85	2.38e-110	71.43	hypothetical protein	Escherichia coli
WP_014084786.1	277	2.56e-109	38.24	RecName: Full=Serine protease/ABC transporter B family protein tagC; EC=3.4.21.-; AltName: Full=Prestalk-specific protein tagC; Flags: Precursor;
WP_014083627.1	15	2.94e-108	40.35	succinic-semialdehyde dehydrogenase, putative	Pseudomonas putida KT2440
WP_050881347.1	3	2.77e-106	35.41	alpha amylase family protein	Streptococcus agalactiae 2603V/R
WP_014083849.1	9	2.78e-106	42	hypothetical protein SE1497	Staphylococcus epidermidis ATCC 12228
WP_014084916.1	279	7.16e-106	40.51	RecName: Full=Serine protease/ABC transporter B family protein tagB; EC=3.4.21.-; AltName: Full=Prestalk-specific protein tagB; Flags: Precursor;
WP_014083336.1	76	9.81e-106	63.16	putative permease	Salmonella typhimurium LT2
WP_014084188.1	16	3.34e-105	50	prophage pi1 protein 46	Lactococcus lactis subsp. lactis Il1403
WP_014082860.1	2	1.34e-104	38.77	pyruvate kinase	Salmonella typhimurium LT2
WP_044032573.1	111	6.76e-104	50.78	VI polysaccharide biosynthesis epimerase	Salmonella enterica subsp. enterica serovar Typhi str. Ty2
WP_014084346.1	312	1.06e-103	83.33	SubName: Full=Protein-export membrane protein SecF;
WP_044032193.1	12	1.57e-103	46.06	ORFa	Bacteroides fragilis
WP_014083335.1	24	7.17e-103	54.05	glucose-1-phosphate cytidylyltransferase	Yersinia enterocolitica subsp. enterocolitica 8081
WP_014084479.1	9	7.46e-101	45.83	FOUR-LOOP CONOTOXIN ABVIE
WP_014084160.1	7	1.17e-100	37.55	cysteinyl-tRNA synthetase	Streptococcus agalactiae NEM316
WP_014082905.1	146	3.26e-99	54.55	RecName: Full=Tetracycline resistance protein tetQ; Short=Tet Q ; AltName: Full=TetA Q 3;
WP_014083046.1	14	8.85e-98	42.74	lipopolysaccharide biosynthesis protein	Bordetella pertussis Tohama I
WP_014083258.1	271	9.64e-97	57.66	hypothetical protein gbs0137	Streptococcus agalactiae NEM316
WP_014084999.1	8	1.03e-96	41.87	SubName: Full=Carbamoyl-phosphate synthase small chain; EC=6.3.5.5;
WP_014084397.1	9	1.19e-96	56.85	tryptophan synthase alpha chain	Bacteroides thetaiotaomicron VPI-5482
WP_014085448.1	9	2.34e-96	41.69	seryl-tRNA synthetase	Salmonella enterica subsp. enterica serovar Typhimurium str. LT2
WP_014084928.1	3	6.18e-96	46.45	arsenic resistance membrane transport protein	Streptomyces coelicolor A3 2
WP_014085004.1	188	1.53e-94	85	RecName: Full=Protein translocase subunit SecY;
WP_014083045.1	72	1.55e-94	52	BfpT	Escherichia coli
WP_014083969.1	281	1.12e-93	57.58	putative ABC transporter ATP-binding protein	Bacteroides thetaiotaomicron VPI-5482
WP_014082821.1	106	5.41e-93	73.91	SubName: Full=MreB;
WP_014085095.1	4	8.72e-92	37.5	DNA polymerase V subunit UmuC	Salmonella enterica subsp. enterica serovar Typhi str. Ty2
WP_014084172.1	12	6.02e-90	95.45	TrxB	Aeromonas jandaei
WP_014083674.1	11	9.87e-90	35.14	ISPssy, transposase	Pseudomonas syringae pv. tomato str. DC3000
WP_014082971.1	4	1.09e-89	35.38	hypothetical protein S3059	Shigella flexneri 2a str. 2457T
WP_014085031.1	3	2.64e-89	39.25	flavohemoprotein
WP_014084169.1	5	5.45e-89	47.63	dihydroorotate dehydrogenase 2	Salmonella enterica subsp. enterica serovar Typhimurium str. LT2
WP_014082954.1	4	1.72e-88	39.7	putative iron-sulfur cluster-binding protein	Bacteroides thetaiotaomicron VPI-5482
WP_044032043.1	277	7.28e-87	40.93	lipid transporter ATP-binding/permease protein	Salmonella enterica subsp. enterica serovar Typhimurium str. LT2
WP_014082645.1	10	2.15e-86	40	SubName: Full=Bcl-2 homolog Gene 16? ; SubName: Full=M11; SubName: Full=M11 protein; SubName: Full=V-bcl-2;
WP_014083325.1	5	6.49e-86	37.12	alginate o-acetyltransferase AlgI	Pseudomonas aeruginosa PAO1
WP_014083816.1	540	2.46e-84	48.15	EF0047	Enterococcus faecalis
WP_014082683.1	295	2.52e-84	51.16	tetracycline-resistance protein	Escherichia coli O157:H7
WP_014084989.1	3	6.22e-84	36.59	SubName: Full=Cytochrome c-551;
WP_014084010.1	4	4.31e-83	40.45	phosphoserine aminotransferase	Salmonella enterica subsp. enterica serovar Typhimurium str. LT2
WP_014084749.1	2	1.22e-82	42.3	tRNA-specific 2-thiouridylase MnmA	Enterococcus faecalis V583
WP_014082711.1	2	9.63e-82	43.33	RecName: Full=Probable antimicrobial peptide Con10; Flags: Precursor;
WP_014083324.1	15	1.96e-81	37.04	Phage tail sheath protein FI	Vibrio vulnificus CMCP6
WP_014083932.1	90	2.07e-81	56.59	streptogramin A acetyltransferase	Clostridium botulinum F str. Langeland
WP_014084044.1	2	6.95e-81	37.46	ribosomal RNA large subunit methyltransferase N	Enterococcus faecalis V583
WP_014084435.1	3	1.47e-80	40.54	hypothetical protein ECs1375	Escherichia coli O157:H7 str. Sakai
WP_014084811.1	4	5.88e-80	36.44	alginate o-acetyltransferase AlgI	Pseudomonas aeruginosa PAO1
WP_014083591.1	7	1.37e-79	44.44	putative oxidoreductase	Salmonella enterica subsp. enterica serovar Typhi str. Ty2
WP_014084477.1	62	1.19e-78	51.43	hypothetical protein mll8087	Mesorhizobium loti MAFF303099
WP_014084305.1	10	2.53e-77	43.75	RecName: Full=Cysteine protease yopT; EC=3.4.22.-;
WP_014083422.1	6	5.71e-77	40.43	aminotransferase, class V	Enterococcus faecalis V583
WP_014083696.1	1	5.8e-77	36.54	cytochrome d ubiquinol oxidase, subunit I	Enterococcus faecalis V583
WP_014084414.1	31	7.35e-77	44.29	putative 3-hydroxyacyl-CoA dehydrogenase	Escherichia coli CFT073
WP_014083118.1	4	2.37e-76	41.46	ribose-phosphate pyrophosphokinase	Enterococcus faecalis V583
WP_014084423.1	10	4.62e-75	44.69	arabinose-5-phosphate isomerase	Campylobacter jejuni subsp. jejuni NCTC 11168
WP_014084560.1	3	2.07e-73	34.22	RecName: Full=Gamma-glutamyl phosphate reductase; Short=GPR; EC=1.2.1.41; AltName: Full=Glutamate-5-semialdehyde dehydrogenase; AltName: Full=Glutamyl-gamma-semialdehyde dehydrogenase; Short=GSA dehydrogenase;
WP_014083997.1	9	2.66e-73	35.05	eukaryotic translation initiation factor 4A	Toxoplasma gondii
WP_014083436.1	252	3.75e-73	25.42	SubName: Full=Cation efflux AcrB/AcrD/AcrF family ;
WP_014083752.1	391	3.99e-73	48.68	SrmB	Streptomyces ambofaciens
WP_014084467.1	89	5.73e-73	56.86	streptogramin A acetyltransferase	Clostridium botulinum F str. Langeland
WP_014083206.1	250	8.83e-73	40	dephospho-CoA kinase	Streptococcus pneumoniae SP14-BS69
WP_014083063.1	7	3.35e-72	32.5	hypothetical protein c3633	Escherichia coli CFT073
WP_014085376.1	16	4.33e-72	39.29	dTDP-6-deoxy-L-mannose-dehydrogenase
WP_014082787.1	95	8.41e-72	39.39	penicillin-binding protein 1A	Haemophilus influenzae 86-028NP
WP_014085365.1	14	1.97e-71	59.8	RecName: Full=Superoxide dismutase	Mn 1; EC=1.15.1.1;
WP_014084565.1	5	1.06e-70	35.14	argininosuccinate lyase	Streptococcus agalactiae NEM316
WP_014083477.1	10	1.24e-70	53.44	ATP-dependent Clp protease proteolytic subunit	Listeria monocytogenes EGD-e
WP_014084157.1	2	1.69e-70	32.76	blue light photoreceptor cryptochrome	Mesorhizobium loti MAFF303099
WP_014084354.1	274	2.18e-70	42.62	ATP binding protein VgA	Staphylococcus aureus
WP_014085132.1	19	1.35e-69	41.73	stationary phase specific sigma factor RpoS	Legionella pneumophila subsp. pneumophila str. Philadelphia 1
WP_014085027.1	543	2.65e-69	58.06	ATP binding protein VgA	Staphylococcus aureus
WP_014084701.1	6	2.81e-69	48.31	undecaprenyl diphosphate synthase	Enterococcus faecalis V583
WP_014083010.1	15	6.59e-68	41.81	subfamily S1C unassigned peptidase, has signal peptide
WP_014085091.1	12	6.75e-68	32.53	iron III transport ATP binding protein sfuC like
WP_014085053.1	216	7.7e-68	48.15	SubName: Full=HrcC protein; Flags: Precursor;
WP_014084543.1	23	9.89e-67	38.1	HlyB protein	Escherichia coli
WP_014083590.1	91	1.68e-66	53.89	acetyltransferase	Bordetella pertussis Tohama I
WP_014084241.1	21	2.81e-66	54.17	hypothetical protein SAG0108	Streptococcus agalactiae 2603V/R
WP_014085110.1	20	6.02e-66	32.11	tRNA pseudouridine synthase A	Streptococcus agalactiae 2603V/R
WP_014083487.1	15	1.46e-65	49.5	RecName: Full=Superoxide dismutase	Mn 1; EC=1.15.1.1;
WP_014084822.1	85	1.6e-65	93.75	RecName: Full=Bacillolysin; EC=3.4.24.28; AltName: Full=Neutral protease; Flags: Precursor;
WP_014083814.1	524	2.78e-65	50	ATP binding protein VgA	Staphylococcus aureus
WP_014082857.1	21	2.81e-65	35.39	3-oxoacyl- acyl carrier protein synthase II	Escherichia coli CFT073
WP_014084114.1	21	1.03e-64	35.42	RecName: Full=Urease subunit alpha; EC=3.5.1.5; AltName: Full=Urea amidohydrolase subunit alpha;
WP_014084220.1	28	1.22e-64	36.98	oxidative stress regulatory protein
WP_014083594.1	67	3.65e-64	38.46	SubName: Full=Nucleotide sugar epimerase;
WP_014084965.1	522	6.71e-63	51.61	erythromycin resistance protein	Staphylococcus haemolyticus JCSC1435
WP_014084952.1	68	3.88e-62	37.5	streptogramin A resistance protein	Lactobacillus fermentum
WP_014084108.1	16	3.59e-61	35.34	UDP-N-acetylglucosamine 2-epimerase	Bordetella pertussis Tohama I
WP_014084199.1	11	7.44e-61	34.04	erythrocyte membrane protein 1 PfEMP1	Plasmodium falciparum 3D7
WP_014082694.1	18	9.96e-61	49.47	TerD	Escherichia coli O157:H7 str. Sakai
WP_014083096.1	309	4.08e-60	32.79	putative AcrB/AcrD/AcrF family membrane protein
WP_044031975.1	236	7.86e-60	43.75	beta-lactam resistance protein	uncultured bacterium
WP_014084251.1	4	2.52e-59	38.82	cytosolic leucyl aminopeptidase	Trypanosoma brucei brucei
WP_014085146.1	5	2.67e-59	37.17	3-phosphoshikimate 1-carboxyvinyltransferase	Salmonella enterica subsp. enterica serovar Typhimurium str. LT2
WP_014084104.1	23	2.91e-59	60	thioredoxin reductase	Streptomyces coelicolor A3 2
WP_014084058.1	43	1.73e-58	37.05	putative bactoprenol glucosyl transferase	Shigella flexneri 2a str. 2457T
WP_014083703.1	4	1.78e-58	32.41	eukaryotic translation initiation factor 4A	Toxoplasma gondii
WP_014082705.1	12	2.09e-58	35.71	RTX toxin RtxA	Vibrio cholerae O1 biovar El Tor str. N16961
WP_014082690.1	17	2.23e-58	51.06	TerE	Escherichia coli O157:H7 str. Sakai
WP_050881264.1	14	2.24e-58	48.21	ORFa	Bacteroides fragilis
WP_014083334.1	207	4.06e-58	48	Lsa	Enterococcus faecalis
WP_014084986.1	20	4.65e-58	50	putative chaperone DnAJ	Bacteroides thetaiotaomicron VPI-5482
WP_014083174.1	16	5.6e-58	36.36	lic-1 operon protein	Haemophilus influenzae Rd KW20
WP_014083488.1	14	5.89e-58	42.86	RecName: Full=Superoxide dismutase	Mn 1; EC=1.15.1.1;
WP_014084071.1	228	3.29e-57	43.61	sensory box histidine kinase/response regulator	Legionella pneumophila subsp. pneumophila str. Philadelphia 1
WP_014082976.1	19	1.18e-56	44.93	PhoB-dependent, ATP-binding pho regulon component	Salmonella typhimurium LT2
WP_014085392.1	4	1.54e-56	44.55	leucyl/phenylalanyl-tRNA--protein transferase	Salmonella enterica subsp. enterica serovar Typhimurium str. LT2
WP_014082687.1	18	1.63e-55	47.09	TerD	Escherichia coli O157:H7 str. Sakai
WP_014084572.1	4	2.54e-55	46.88	adhesin protein AP33-1	Trichomonas vaginalis
WP_014084454.1	5	2.6e-55	34.62	hypothetical protein AGR_L_1997	Agrobacterium tumefaciens str. C58
WP_014083771.1	6	2.98e-55	40.16	triosephosphate isomerase	Pseudomonas aeruginosa PAO1
WP_014083413.1	2	7.35e-55	42.11	penicillin binding protein 2	Neisseria meningitidis
WP_014084486.1	284	1.06e-54	42.44	RecName: Full=Macrolide export ATP-binding/permease protein macB
WP_014084984.1	94	1.99e-54	36.59	major facilitator family transporter
WP_014083628.1	13	1e-53	37.14	ATP binding protein VgA	Staphylococcus aureus
WP_014084239.1	3	1.19e-53	30.78	capD belongs to the gamma-glutamyl-transpeptidase family and may be involved in anchoring the capsule to the peptidoglycan.
WP_014085167.1	8	1.44e-53	35.65	SubName: Full=Carboxy-terminal protease; EC=3.4.21.-;
WP_014085064.1	1	1.94e-53	26.64	alpha-glucosidase	Bacteroides thetaiotaomicron VPI-5482
WP_014083845.1	1	2.08e-53	46.63	queuine tRNA-ribosyltransferase	Brucella melitensis bv. 1 str. 16M
WP_014084106.1	3	1.85e-52	36.24	phosphoribosylaminoimidazole-succinocarboxamide synthase	Mycobacterium tuberculosis H37Rv
WP_014084152.1	7	2.62e-52	36.73	prophage Lp2 protein 29	Lactobacillus plantarum WCFS1
WP_014084743.1	256	9.63e-51	36.43	RecName: Full=Acetoacetate metabolism regulatory protein AtoC; AltName: Full=Ornithine/arginine decarboxylase inhibitor; AltName: Full=Ornithine decarboxylase antizyme;
WP_014085170.1	89	2.14e-50	40.6	COG1968: Uncharacterized bacitracin resistance protein	Yersinia frederiksenii ATCC 33641
WP_014085377.1	8	5.06e-50	46.91	dTDP-6-deoxy-D-glucose-3,5 epimerase
WP_014084173.1	3	9.08e-50	47.37	SubName: Full=Putative chemotaxis-related histidine kinase protein;
WP_014084254.1	102	1.07e-49	37.78	D-alanine:D-alanine ligase-related protein	Streptococcus equinus
WP_014084464.1	176	1.48e-49	41.28	copper resistance protein	Salmonella typhimurium LT2
WP_014083900.1	14	1.69e-49	42.47	CMP-N-acetylneuraminic acid synthetase NeuA	Streptococcus agalactiae 2603V/R
WP_014083681.1	278	2.14e-49	40.19	ABC transporter, ATP-binding protein	Streptococcus agalactiae 2603V/R
WP_014082862.1	24	4.89e-49	43.94	putative Zn-dependent protease	Salmonella enterica subsp. enterica serovar Typhimurium str. LT2
WP_014084260.1	34	5.37e-49	56.52	RecName: Full=2,3-dihydro-2,3-dihydroxybenzoate dehydrogenase; EC=1.3.1.28; AltName: Full=Cold shock protein CSI14;
WP_014084037.1	9	6e-49	35.82	putative 3-hydroxyacyl-CoA dehydrogenase	Escherichia coli CFT073
WP_014083207.1	206	9.44e-49	50	acridine efflux pump	Shigella boydii Sb227
WP_014084086.1	18	1.14e-48	41.18	RecName: Full=Superoxide dismutase	Mn 1; EC=1.15.1.1;
WP_014084921.1	6	1.15e-48	47.83	RecName: Full=Peroxiredoxin-4; EC=1.11.1.15; Flags: Fragments;
WP_014084557.1	5	1.46e-48	31.41	argininosuccinate synthase	Streptococcus agalactiae NEM316
WP_014084906.1	7	1.48e-48	33.33	hypothetical protein ECs1349	Escherichia coli O157:H7 str. Sakai
WP_014084191.1	10	2.03e-48	66.67	RecName: Full=ATP-dependent Clp protease ATP-binding subunit ClpX;
WP_014083009.1	7	2.32e-48	41.85	polysaccharide deacetylase	Bacteroides thetaiotaomicron VPI-5482
WP_014084856.1	29	2.74e-48	33.33	hypothetical protein BT_2626	Bacteroides thetaiotaomicron VPI-5482
WP_014085356.1	31	1.04e-47	47.73	prophage LambdaSa2, type II DNA modification methyltransferase, putative	Streptococcus agalactiae 2603V/R
WP_014083154.1	13	1.05e-47	52	putative cytoplasmic protein	Salmonella typhimurium LT2
WP_014083794.1	6	1.55e-47	29.18	capD belongs to the gamma-glutamyl-transpeptidase family and may be involved in anchoring the capsule to the peptidoglycan.
WP_014084212.1	481	4.43e-47	31.6	SubName: Full=Putative efflux protein; Flags: Fragment;
WP_014083538.1	314	5.49e-47	51.85	EF0047	Enterococcus faecalis
WP_014084907.1	5	8.57e-47	46.15	variant erythrocyte surface antigen-1, alpha subunit	Babesia bovis
WP_014084816.1	23	1.24e-46	42.11	trans-sialidase	Trypanosoma cruzi strain CL Brener
WP_014085156.1	6	1.63e-46	40	RecName: Full=Arginine repressor;
WP_014082875.1	6	2.93e-46	31.51	subfamily S1C unassigned peptidase, has signal peptide
WP_014085183.1	4	3.17e-46	31.23	sugar-phosphate dehydrogenase	Xylella fastidiosa 9a5c
WP_014083306.1	5	4.3e-46	41.28	phosphoribosyl transferase PRTase II
WP_014085175.1	187	4.98e-46	39.41	VanRB	Eggerthella lenta
WP_014084343.1	5	5.48e-46	39.38	cytidylate kinase	Salmonella enterica subsp. enterica serovar Typhimurium str. LT2
WP_014083152.1	8	5.77e-46	27.57	trifunctional transcriptional regulator/proline dehydrogenase/pyrroline-5-carboxylate dehydrogenase	Salmonella enterica subsp. enterica serovar Typhi str. Ty2
WP_014082829.1	5	1.01e-45	51.75	50S ribosomal protein L13	Streptococcus agalactiae 2603V/R
WP_014085127.1	5	1.63e-45	40	hypothetical protein mll0441	Mesorhizobium loti MAFF303099
WP_050881307.1	231	4.17e-45	39.68	sensory box histidine kinase/response regulator	Legionella pneumophila subsp. pneumophila str. Philadelphia 1
WP_014083669.1	288	5.58e-45	47.62	O-antigen export system ATP-binding protein RFBB	Brucella melitensis 16M
WP_014083866.1	7	1.17e-44	39.39	trans-sialidase	Trypanosoma cruzi strain CL Brener
WP_014083709.1	37	2.19e-44	47.37	glutathione reductase	Hafnia alvei
WP_014084400.1	3	2.57e-44	35.08	tRNA pseudouridine synthase A	Streptococcus agalactiae 2603V/R
WP_014085044.1	11	3.8e-44	43.75	isopropylmalate isomerase small subunit	Mycobacterium tuberculosis H37Rv
WP_014085445.1	175	1.93e-43	37.07	COG0030: Dimethyladenosine transferase rRNA methylation	Yersinia intermedia ATCC 29909
WP_014084621.1	279	2.36e-43	37.17	RecName: Full=Aliphatic sulfonates import ATP-binding protein ssuB; EC=3.6.3.-;
WP_014083551.1	3	2.68e-43	25.43	penicillin acylase
WP_014083076.1	1	3.9e-43	35.11	Dnase
WP_014085009.1	2	9.04e-43	42.93	RecName: Full=50S ribosomal protein L6;
WP_014082704.1	4	1.61e-42	40.43	KpLE2 phage-like element; citrate-dependent iron III transport protein ABC superfamily, peri_bind	Escherichia coli K12
WP_014083351.1	8	4.01e-42	31.05	lipopolysaccharide biosynthesis protein	Bordetella pertussis Tohama I
WP_014083383.1	237	5.68e-42	57.14	RecName: Full=Tetracycline resistance protein tetQ; AltName: Full=TetA Q 1;
WP_014083007.1	1	8.64e-42	31.14	acyl-CoA transferase
WP_014084255.1	75	1.26e-41	88.24	RecName: Full=Phosphopantetheine adenylyltransferase; EC=2.7.7.3; AltName: Full=Pantetheine-phosphate adenylyltransferase; Short=PPAT; AltName: Full=Dephospho-CoA pyrophosphorylase;
WP_014083295.1	208	4.64e-41	37.1	COG5009: Membrane carboxypeptidase/penicillin-binding protein	Haemophilus influenzae R2846
WP_014083003.1	186	1.06e-40	39.47	flagellar basal body-associated protein FliL	Campylobacter jejuni subsp. jejuni NCTC 11168
WP_014083264.1	14	1.66e-40	39.31	glycosyltransferase	Corynebacterium glutamicum ATCC 13032
WP_014084607.1	213	2.93e-40	50	SubName: Full=RteB;
WP_014084078.1	8	4.04e-40	33.33	Adhesin	Haemophilus influenzae
WP_014085163.1	199	4.26e-40	34.91	RecName: Full=Acetoacetate metabolism regulatory protein AtoC; AltName: Full=Ornithine/arginine decarboxylase inhibitor; AltName: Full=Ornithine decarboxylase antizyme;
WP_014084605.1	201	9.33e-40	44.44	SubName: Full=Neurotoxin consisting of botulinum neurotoxin D and C1;
WP_014082962.1	4	1.09e-39	32.69	outer membrane protein	Helicobacter pylori 26695
WP_014082912.1	5	3.43e-39	44.44	hypothetical protein bsr1628	Bradyrhizobium japonicum USDA 110
WP_014083203.1	278	4.24e-39	42.22	lincosamide-streptogramin A resistance protein	Staphylococcus haemolyticus
WP_014084872.1	11	6.48e-39	34.04	UDP-3-O-	3-hydroxymyristoyl glucosamine N-acyltransferase. Lipid A biosynthesis; third step. Rifampicin resistance protein
WP_044032517.1	3	7.63e-39	39.2	putative N- 5`-phosphoribosyl anthranilate isomerase	Bacteroides thetaiotaomicron VPI-5482
WP_014084926.1	157	2.21e-38	41.36	two component response transcriptional regulatory protein MprA	Mycobacterium tuberculosis H37Rv
WP_014082734.1	113	2.75e-38	62.5	SubName: Full=Glucose epimerase;
WP_014083133.1	250	3.37e-38	39.72	trimethoprim-resistance dihydrofolate reductase	Escherichia coli
WP_014083364.1	4	3.93e-38	26.15	RecName: Full=Venom dipeptidyl peptidase 4; EC=3.4.14.5; AltName: Full=Venom dipeptidyl peptidase IV; AltName: Allergen=Ves v 3; Flags: Precursor;
WP_014084419.1	7	5.27e-38	40	SubName: Full=Prepro-halystatin; Flags: Precursor;
WP_014084715.1	1	6.38e-38	41.24	SubName: Full=Putative uncharacterized protein;
WP_014082774.1	40	8.44e-38	31.52	class B beta-lactamase	Aeromonas veronii bv. veronii
WP_014084632.1	229	9.66e-38	41.89	response regulator	Enterococcus raffinosus
WP_014083349.1	64	1.03e-37	56.7	glycosyltransferase 2
WP_014082819.1	9	1.14e-37	32.73	putative transposon protein	Streptococcus mutans UA159
WP_014084319.1	8	2.22e-37	37.5	carboxylase	Streptomyces coelicolor A3 2
WP_014085207.1	36	3.18e-37	48.28	trans-sialidase	Trypanosoma cruzi strain CL Brener
WP_014084391.1	4	5.93e-37	29.33	anthranilate phosphoribosyltransferase	Mycobacterium tuberculosis H37Rv
WP_014082748.1	98	9.06e-37	68.75	pyochelin synthetase	Pseudomonas aeruginosa PAO1
WP_014084111.1	9	1.39e-36	40.54	capsular polysaccharide synthesis enzyme Cap8M	Staphylococcus aureus subsp. aureus MW2
WP_014082830.1	2	1.48e-36	56.2	30S ribosomal protein S9	Streptococcus agalactiae NEM316
WP_014084328.1	8	1.91e-36	50	erythrocyte membrane protein 1 PfEMP1	Plasmodium falciparum 3D7
WP_014083310.1	9	2.88e-36	44.12	RecName: Full=Protein E6;
WP_014084649.1	7	7.56e-36	37.04	RecName: Full=Uncharacterized lipoprotein MG045; Flags: Precursor;
WP_014083736.1	81	1.35e-35	37.28	resistance to microcin B17
WP_014084429.1	10	1.73e-35	48.65	glycosyltransferase
WP_014085143.1	288	1.88e-35	41.94	Vga-A variant	Staphylococcus aureus
WP_014085144.1	11	1.88e-35	38.51	leucine-responsive transcriptional regulator	Salmonella enterica subsp. enterica serovar Typhimurium str. LT2
WP_014082913.1	3	4.49e-35	54.21	aspartate alpha-decarboxylase	Mycobacterium tuberculosis H37Rv
WP_014084068.1	1	6.3e-35	39.8	ketopantoate hydroxymethyltransferase	Bradyrhizobium japonicum USDA 110
WP_014083184.1	12	8.38e-35	41.94	GntR family regulator	Streptomyces coelicolor A3 2
WP_044032190.1	55	9.42e-35	38.46	RecName: Full=Protein translocase subunit SecF;
WP_014083131.1	5	1.25e-34	27.06	ribose operon repressor RbsR	Streptococcus agalactiae 2603V/R
WP_014082735.1	10	1.63e-34	44.51	glycosyl transferase CpsE	Streptococcus agalactiae 2603V/R
WP_014083775.1	8	2.13e-34	45.83	19 kDa lipoprotein antigen precursor LPQH	Mycobacterium tuberculosis H37Rv
WP_014082797.1	20	2.4e-34	37.25	prophage LambdaSa2, type II DNA modification methyltransferase, putative	Streptococcus agalactiae 2603V/R
WP_014083232.1	15	2.96e-34	35.19	lipopolysaccharide biosynthesis protein	Bordetella pertussis Tohama I
WP_014084070.1	11	4.11e-34	30.23	trans-sialidase	Trypanosoma cruzi strain CL Brener
WP_014083115.1	91	4.11e-34	64	RecName: Full=Streptopain; EC=3.4.22.10; AltName: Full=Exotoxin type B; AltName: Full=SPE B; AltName: Full=Streptococcal cysteine proteinase; AltName: Full=Streptococcus peptidase A; Short=SPP; Flags: Precursor;
WP_014082998.1	285	5.96e-34	43.75	SrmB	Streptomyces ambofaciens
WP_014084317.1	8	6.93e-34	35.14	hypothetical protein VC1767	Vibrio cholerae O1 biovar El Tor str. N16961
WP_014085112.1	27	1.35e-33	36.23	antirestriction protein, putative	Pseudomonas putida KT2440
WP_014083394.1	4	1.64e-33	27.27	phosphomannomutase	Yersinia enterocolitica subsp. enterocolitica 8081
WP_014084405.1	12	1.7e-33	34	RecName: Full=Multidrug resistance protein mdtC; AltName: Full=Multidrug transporter mdtC;
WP_014084365.1	191	2.81e-33	52.63	hemolysin activator-like protein	Bordetella pertussis Tohama I
WP_050881298.1	205	3.04e-33	37.5	putative two-component system sensor kinase	Amycolatopsis balhimycina
WP_014084902.1	251	4.49e-33	38.1	SubName: Full=AprE;
WP_014083189.1	2	9.7e-33	56.52	RecName: Full=Hainantoxin-XIII-12; Short=HNTX-XIII-12; Flags: Precursor;
WP_050881265.1	10	1.22e-32	48.41	ORFa	Bacteroides fragilis
WP_014084725.1	4	1.45e-32	28.9	ipid-A-disaccharide synthase	Helicobacter pylori 26695
WP_014083653.1	200	1.59e-32	30.43	SubName: Full=2-amino-4-hydroxy-6-hydroxymethyldihydropteridine pyrophosphokinase/dihydropteroate synthase; EC=2.5.1.15; EC=2.7.6.3;
WP_014084797.1	281	1.64e-32	35.96	ABC transporter, ATP-binding protein	Streptococcus agalactiae 2603V/R
WP_014084755.1	4	3.55e-32	32.06	glutamyl-aminopeptidase	Streptococcus agalactiae 2603V/R
WP_044032261.1	214	4.63e-32	38.79	sensory box histidine kinase/response regulator	Legionella pneumophila subsp. pneumophila str. Philadelphia 1
WP_014085216.1	35	8.44e-32	41.94	D-2-hydroxyacid dehydrogenase	Enterococcus faecium
WP_044032543.1	5	8.73e-32	37.13	integral membrane protein	Streptomyces coelicolor A3 2
WP_014084699.1	195	9.38e-32	46.88	alginate biosynthesis regulatory protein AlgR	Pseudomonas aeruginosa PAO1
WP_014083273.1	7	1.11e-31	33.33	putative amino acid permease	Salmonella typhimurium LT2
WP_014083323.1	11	1.4e-31	36.57	capsular polysaccharide biosynthesis protein Cps4D	Streptococcus pneumoniae TIGR4
WP_014084110.1	13	1.42e-31	45.83	capsular polysaccharide biosynthesis protein Cps4H	Streptococcus pneumoniae TIGR4
WP_014083648.1	36	1.49e-31	37.76	GDP-mannose 4,6-dehydratase / GDP-4-amino-4,6-dideoxy-D-mannose formyltransferase	Brucella melitensis 16M
WP_014083883.1	15	1.61e-31	57.14	RecName: Full=Inner membrane protein oxaA;
WP_014083088.1	21	1.96e-31	44.44	RecName: Full=Subtilisin inhibitor-like protein 1; Short=SIL-1; Short=SIL1;
WP_044032499.1	26	2.08e-31	38.3	alpha 1,2 N-acetylglucosamine transferase	Neisseria meningitidis MC58
WP_014082925.1	284	2.2e-31	93.75	SubName: Full=Subtilisin-like protease; Flags: Precursor;
WP_014084934.1	25	2.29e-31	42.64	DNA repair protein	Bacteroides thetaiotaomicron VPI-5482
WP_050881340.1	16	2.43e-31	35.48	trans-sialidase	Trypanosoma cruzi strain CL Brener
WP_014085432.1	75	3.05e-31	40	outer membrane iron III transporter
WP_014083432.1	17	3.5e-31	41.46	hypothetical protein c5144	Escherichia coli CFT073
WP_014083734.1	2	5.22e-31	46.88	SubName: Full=Pyolysin;
WP_014083270.1	6	6.34e-31	27.2	helicase, putative	Vibrio cholerae O1 biovar El Tor str. N16961
WP_014084574.1	69	6.75e-31	44.74	No definition line
WP_014083697.1	1	1.04e-30	28.18	cytochrome d ubiquinol oxidase, subunit II	Enterococcus faecalis V583
WP_007136545.1	4	1.16e-30	64.29	translation initiation factor IF-1	Salmonella enterica subsp. enterica serovar Typhimurium str. LT2
WP_044032376.1	51	1.5e-30	36.11	protein found in conjugate transposon	Bacteroides thetaiotaomicron VPI-5482
WP_014083501.1	8	1.5e-30	48.94	SubName: Full=Thioredoxin;
WP_014084420.1	289	1.54e-30	35.82	kpsT	Escherichia coli
WP_014083670.1	48	3.65e-30	43.48	amino acid ABC transporter, permease protein	Streptococcus agalactiae 2603V/R
WP_014083502.1	10	6.74e-30	45.19	SubName: Full=Thioredoxin;
WP_014083047.1	10	1.14e-29	29.87	listeriolysin positive regulatory protein	Listeria monocytogenes EGD-e
WP_014082904.1	8	1.16e-29	36.84	phage-related lytic enzyme	Xanthomonas campestris pv. campestris str. ATCC 33913
WP_014085047.1	9	1.36e-29	39.39	RecName: Full=L-amino-acid oxidase; Short=BmooLAAO-I; Short=LAAO; Short=LAO; EC=1.4.3.2; Flags: Precursor; Fragment;
WP_014085174.1	85	1.6e-29	47.22	putative two-component system sensor kinase	Amycolatopsis balhimycina
WP_014084855.1	10	3.49e-29	34.38	RecName: Full=Alpha-latroinsectotoxin-Lt1a; Short=Alpha-LIT-Lt1a; AltName: Full=Alpha-latroinsectotoxin; Short=Alpha-LIT; Flags: Precursor; Fragment;
WP_014084608.1	370	4.14e-29	41.98	RecName: Full=Tetracycline resistance protein tetO; Short=Tet O
WP_014084865.1	4	4.75e-29	52	dolichol-phosphate mannosyltransferase	Mesorhizobium loti MAFF303099
WP_044032405.1	35	1e-28	37.74	hypothetical protein XF1737	Xylella fastidiosa 9a5c
WP_014084606.1	191	1.28e-28	41.03	SubName: Full=Phosphoglycerate transport system transcriptional regulatory protein PgtA;
WP_014084113.1	10	1.78e-28	35.8	sugar transferase	Bordetella pertussis Tohama I
WP_014084561.1	8	1.82e-28	41.03	CTRP	Plasmodium falciparum 3D7
WP_014083731.1	21	2.05e-28	36.84	RecName: Full=Alboaggregin-A subunit 2;
WP_014083687.1	2	2.71e-28	30.84	truncated transposase	Salmonella enterica subsp. enterica serovar Typhimurium
WP_014084153.1	20	3.08e-28	58.33	RecName: Full=Flagellin;
WP_014083779.1	3	3.33e-28	29.63	capsular polysaccharide synthesis enzyme Cap8O	Staphylococcus aureus subsp. aureus MW2
WP_014083496.1	14	4.58e-28	54.17	SubName: Full=Immunoreactive 47 kD antigen PG120; SubName: Full=Sigma-54-dependent transcriptional regulator;
WP_014085119.1	31	5.23e-28	48.15	hypothetical protein AGR_C_796	Agrobacterium tumefaciens str. C58
WP_014084179.1	8	5.34e-28	27.59	putative aminotransferase	Campylobacter jejuni subsp. jejuni NCTC 11168
WP_044032237.1	2	7.3e-28	45.45	RecName: Full=Preprotein translocase subunit secY;
WP_014084389.1	21	1.05e-27	34.43	RecName: Full=Nucleoside-triphosphatase 1; AltName: Full=NTPase-I; AltName: Full=Nucleoside-triphosphatase I; AltName: Full=Nucleoside triphosphate hydrolase 1; Flags: Precursor
WP_014084534.1	11	2.68e-27	45.54	single-strand DNA-binding protein	Salmonella typhimurium LT2
WP_014083313.1	270	3.47e-27	50	ATP-binding protein	Streptomyces antibioticus
WP_014084312.1	82	4.9e-27	32.43	normocyte-binding protein 1	Plasmodium falciparum
WP_014084587.1	85	4.96e-27	60	SubName: Full=Peptidoglycan associated lipoprotein;
WP_014084970.1	10	6.01e-27	37.7	putative cytoplasmic protein	Salmonella typhimurium LT2
WP_014083062.1	6	6.86e-27	38.24	YeeB-like protein	Xanthomonas campestris pv. campestris str. ATCC 33913
WP_014082818.1	12	7.52e-27	42.31	single-stranded DNA-binding protein	Salmonella enterica subsp. enterica serovar Typhi str. Ty2
WP_014083134.1	8	7.98e-27	41.86	two component sensor histidine kinase DEVS	Mycobacterium tuberculosis H37Rv
WP_044032497.1	41	1.21e-26	40.91	putative galactosyltransferase	Campylobacter jejuni subsp. jejuni NCTC 11168
WP_014082800.1	6	1.37e-26	29.32	RecName: Full=Hemolysin C;
WP_014084914.1	39	2.81e-26	37.38	hyaluronate synthase	Streptococcus pyogenes M1 GAS
WP_014082929.1	6	4.28e-26	28.39	ribose operon repressor RbsR	Streptococcus agalactiae 2603V/R
WP_014083854.1	22	4.82e-26	34.48	DNA methyltransferase	Xylella fastidiosa 9a5c
WP_014085283.1	14	9.35e-26	42.86	transposase TnpA	Shigella flexneri 2a
WP_014085152.1	53	1.48e-25	29.47	macrolide transporter ATP-binding /permease protein	Escherichia coli O157:H7 str. Sakai
WP_014084830.1	40	1.48e-25	38.3	transcriptional regulator RhlR	Pseudomonas aeruginosa PAO1
WP_014084843.1	1	1.52e-25	33.82	heptaprenyl diphosphate synthase, component II, putative	Enterococcus faecalis V583
WP_014084292.1	86	1.55e-25	48.65	RecName: Full=Macrophage infectivity potentiator; AltName: Full=Peptidyl-prolyl cis-trans isomerase; Short=PPIase; Short=Rotamase; Flags: Precursor
WP_014082854.1	2	1.63e-25	39.16	ribonuclease HI protein	Sinorhizobium meliloti 1021
WP_014082672.1	1	2.76e-25	41.3	thymidine kinase	Leishmania donovani
WP_014084949.1	143	4.64e-25	48.89	putative integrase	Bacteroides thetaiotaomicron VPI-5482
WP_014084089.1	1	5.04e-25	45.22	phosphatidate cytidylyltransferase	Enterococcus faecalis V583
WP_014083894.1	171	5.36e-25	50	protein histidine kinase	Enterococcus faecium
WP_014084009.1	37	5.72e-25	39.39	trans-sialidase	Trypanosoma cruzi strain CL Brener
WP_014083470.1	51	7.17e-25	47.78	putative galactosyltransferase	Campylobacter jejuni subsp. jejuni NCTC 11168
WP_014083193.1	5	7.51e-25	25.42	RecName: Full=Botulinum neurotoxin type E; Short=BoNT/E; EC=3.4.24.69; AltName: Full=Bontoxilysin-E; Contains: RecName: Full=Botulinum neurotoxin E light chain; RecName: Full=Botulinum neurotoxin E heavy chain; Flags: Precursor;
WP_014084313.1	181	1.16e-24	41.38	response regulator VanRc3	Enterococcus casseliflavus
WP_014085449.1	9	1.43e-24	41.18	hypothetical protein DR_0520	Deinococcus radiodurans R1
WP_014084722.1	1	2.29e-24	26.47	SubName: Full=Carboxy-terminal protease; EC=3.4.21.-;
WP_014084345.1	6	3.24e-24	50	putative UDP-glucose 6-dehydrogenase	Campylobacter jejuni subsp. jejuni NCTC 11168
WP_014085049.1	44	3.56e-24	33.33	ferrienterobactin receptor precursor	Shigella flexneri 2a str. 2457T
WP_014084596.1	7	6.08e-24	47.12	GAF domain-containing protein, involved in signal transduction	Bacteroides thetaiotaomicron VPI-5482
WP_014082827.1	286	6.09e-24	44.19	Vga-A variant	Staphylococcus aureus
WP_014084788.1	111	7.44e-24	33.77	chloramphenicol acetyltransferase	Bacillus clausii
WP_014083891.1	48	1.01e-23	45.16	TCP pilus virulence regulatory protein	Vibrio cholerae O1 biovar El Tor str. N16961
WP_014084971.1	7	1.1e-23	36	putative cytoplasmic protein	Salmonella typhimurium LT2
WP_014083312.1	107	1.2e-23	39.02	AdeA membrane fusion protein	Acinetobacter baumannii
WP_014085309.1	84	1.57e-23	46.46	SubName: Full=Outer membrane protein OmpA; SubName: Full=Putative outer membrane porin;
WP_044032449.1	4	1.88e-23	27.56	possible hemolysin
WP_014084314.1	85	2.9e-23	52.17	peptide synthetase MBTE peptide synthase	Mycobacterium tuberculosis H37Rv
WP_014084443.1	8	3.21e-23	26.52	DNA topoisomerase III topB	Staphylococcus epidermidis ATCC 12228
WP_014084208.1	10	4.27e-23	36	hypothetical protein gbs0204	Streptococcus agalactiae NEM316
WP_014084117.1	27	4.93e-23	35.35	cpsD protein	Streptococcus agalactiae 2603V/R
WP_014084598.1	16	8.94e-23	36.11	histidine protein kinase	Paenibacillus thiaminolyticus
WP_050881334.1	122	9.04e-23	45.83	phosphate sink?
WP_044032238.1	82	1.04e-22	33.72	putative two-component system sensor kinase	Amycolatopsis balhimycina
WP_014083060.1	229	1.53e-22	48.72	SubName: Full=Putative HlyD family efflux pump protein;
WP_014084013.1	11	2.56e-22	41.86	glucose/galactose transporter gluP	Helicobacter pylori 26695
WP_014085142.1	326	2.6e-22	42.54	tetracycline resistance protein	Campylobacter jejuni
WP_014083558.1	6	3.01e-22	45.83	trans-sialidase	Trypanosoma cruzi strain CL Brener
WP_014084951.1	8	3.95e-22	34.43	hypothetical protein c1188	Escherichia coli CFT073
WP_014083260.1	7	4.78e-22	30.77	putative bacteriophage protein	Salmonella enterica subsp. enterica serovar Typhi str. Ty2
WP_014083498.1	10	5.37e-22	34.98	putative metallo-beta-lactamase family protein
WP_014082691.1	12	6.25e-22	35.75	TerZ	Escherichia coli O157:H7 str. Sakai
WP_014085184.1	72	2.11e-21	38.37	SubName: Full=Outer membrane protein OmpA; SubName: Full=Putative outer membrane porin;
WP_014084782.1	142	2.14e-21	51.92	Tn21 integrase IntI1	Shigella flexneri 2a
WP_014083773.1	14	2.47e-21	60	RecName: Full=Large-conductance mechanosensitive channel;
WP_014084511.1	5	2.53e-21	28.66	putative membrane transporter	Salmonella enterica subsp. enterica serovar Typhi str. Ty2
WP_050881345.1	4	3.26e-21	25.47	RecName: Full=Bacillolysin; EC=3.4.24.28; AltName: Full=Neutral protease; Flags: Precursor;
WP_014085067.1	44	5e-21	45.95	TrxB	Aeromonas jandaei
WP_014085469.1	145	5.84e-21	68.75	RecName: Full=Integration host factor subunit beta; Short=IHF-beta;
WP_014084358.1	5	5.97e-21	27.27	hypothetical protein Rv1794	Mycobacterium tuberculosis H37Rv
WP_014083952.1	2	6.5e-21	28.8	selenocysteine lyase	Streptococcus agalactiae 2603V/R
WP_014084196.1	49	6.93e-21	46.67	paratose synthase	Yersinia enterocolitica subsp. enterocolitica 8081
WP_014083489.1	28	7.83e-21	60.87	SubName: Full=Heat-labile enterotoxin A subunit;
WP_014084315.1	79	9.7e-21	32.69	putative peptide synthetase	Escherichia coli CFT073
WP_014083210.1	14	1.32e-20	43.24	RecName: Full=Putative fis-like DNA-binding protein;
WP_014083610.1	13	2.59e-20	31.69	capsular polysaccharide synthesis enzyme Cap8B	Staphylococcus aureus subsp. aureus MW2
WP_014082708.1	53	3.87e-20	37.65	invasion protein regulatory protein	Salmonella typhimurium LT2
WP_014084376.1	12	5.59e-20	33.33	Bcs1	Haemophilus influenzae
WP_014083059.1	95	6.3e-20	37.14	RecName: Full=Alanine racemase 2; EC=5.1.1.1;
WP_014083367.1	250	1.1e-19	39.33	ribosomal protection tetracycline resistance protein	Arcanobacterium pyogenes
WP_014084950.1	209	1.12e-19	41.67	VAT B	Staphylococcus aureus
WP_014083017.1	8	1.32e-19	34.62	heat shock protein 70	Cryptosporidium parvum
WP_014084656.1	99	1.5e-19	34.38	SubName: Full=Response regulator;
WP_014084779.1	135	1.58e-19	53.57	phage integrase family site specific recombinase	Shewanella oneidensis MR-1
WP_014082933.1	5	2.12e-19	37.5	RecName: Full=Glutathione transferase fosA; AltName: Full=Fosfomycin resistance protein
WP_014083095.1	250	2.42e-19	36.54	SubName: Full=EprE protein;
WP_014082736.1	12	3.29e-19	30.99	SubName: Full=Class 3 outer membrane porin; Flags: Precursor;
WP_014085162.1	15	3.36e-19	55.56	ATP-binding protein	Streptomyces antibioticus
WP_014083382.1	36	4.3e-19	37.69	cytoplasmic membrane protein, protein folding
WP_014084118.1	8	4.51e-19	31.19	capsular polysaccharide biosynthesis protein Cps4B	Streptococcus pneumoniae TIGR4
WP_014083837.1	68	4.95e-19	40	dipeptidase	Enterococcus faecium
WP_014083885.1	53	5.37e-19	42.35	putative galactosyltransferase	Campylobacter jejuni subsp. jejuni NCTC 11168
WP_014084927.1	79	5.43e-19	32.14	RecName: Full=Neurotoxin LmNaTx35.1; Flags: Precursor;
WP_014084366.1	79	6.51e-19	45.83	trans-sialidase	Trypanosoma cruzi strain CL Brener
WP_014084411.1	47	7.1e-19	48.48	erythromycin resistance methylase	Streptococcus pyogenes
WP_014083065.1	164	7.3e-19	42.03	SubName: Full=Nitrogen regulation protein NR I ;
WP_014084669.1	4	9.18e-19	35.94	RecName: Full=Probable outer membrane protein pmpF; AltName: Full=Polymorphic membrane protein F; Flags: Precursor;
WP_014083365.1	130	1.5e-18	44.74	integrase	Bacteroides thetaiotaomicron VPI-5482
WP_014083330.1	36	1.55e-18	28.79	RecName: Full=Nodulation protein J;
WP_014083288.1	168	1.68e-18	44	SubName: Full=Response regulator;
WP_014083912.1	38	2.79e-18	41.18	RecName: Full=Tyrosine-protein phosphatase yopH; EC=3.1.3.48; AltName: Full=Virulence protein;
WP_014085048.1	3	2.84e-18	35.92	hypothetical protein BT_0319	Bacteroides thetaiotaomicron VPI-5482
WP_014083647.1	161	3.85e-18	78.57	RecName: Full=DNA-binding protein HU;
WP_014083001.1	1	4.84e-18	28.32	ABC transporter binding lipoprotein	Streptomyces coelicolor A3 2
WP_014082754.1	23	5.32e-18	43.55	helicase, putative	Vibrio cholerae O1 biovar El Tor str. N16961
WP_014084568.1	16	5.33e-18	41.38	D,D-dipeptidase/D,D-carboxypeptidase VanXYc	Enterococcus gallinarum
WP_014082946.1	17	5.72e-18	47.22	SubName: Full=Flagellin;
WP_014084286.1	87	7.06e-18	37.5	RecName: Full=Peptidyl-prolyl cis-trans isomerase; EC=5.2.1.8;
WP_014082663.1	38	7.42e-18	34.69	SubName: Full=NisP;
WP_044032568.1	46	7.96e-18	42	SubName: Full=Flagellin;
WP_014084126.1	158	9.65e-18	36.36	response regulator	Salmonella enterica subsp. enterica serovar Typhi Ty2
WP_014082763.1	7	1.01e-17	26.26	RecName: Full=Pertussis toxin subunit 4; Short=PTX S4; AltName: Full=Islet-activating protein S4; Short=IAP S4; Flags: Precursor;
WP_014085410.1	28	1.05e-17	55	hypothetical protein	Escherichia coli
WP_014083616.1	19	1.11e-17	40	hypothetical protein all3500	Nostoc sp. PCC 7120
WP_014082755.1	9	1.31e-17	34.4	putative non-specific DNA-binding protein	Bacteroides thetaiotaomicron VPI-5482
WP_014085322.1	33	1.75e-17	50	fucosyltransferase	Helicobacter pylori 26695
WP_014082706.1	9	1.83e-17	68.75	hypothetical protein AGR_L_1998	Agrobacterium tumefaciens str. C58
WP_014084410.1	25	2e-17	50	putative cell filamentation protein	Bartonella henselae str. Houston-1
WP_014085358.1	39	2.05e-17	39.6	putative carbonic anhydrase	Salmonella typhimurium LT2
WP_014083120.1	95	2.93e-17	56	streptogramin A acetyl transferase	Staphylococcus cohnii
WP_014083421.1	1	4.44e-17	24.49	Predicted permeases	General function prediction only
WP_014085094.1	10	4.66e-17	46.15	ADP-L-glycero-D-mannoheptose-6-epimerase	Campylobacter jejuni subsp. jejuni NCTC 11168
WP_014085115.1	21	5.55e-17	40.43	trans-sialidase	Trypanosoma cruzi strain CL Brener
WP_014082840.1	6	7.28e-17	27.29	amino acid permease family protein	Enterococcus faecalis V583
WP_014084101.1	21	7.74e-17	63.16	hypothetical protein Rv3868	Mycobacterium tuberculosis H37Rv
WP_014084824.1	2	8.01e-17	38.78	hypothetical protein BT_0319	Bacteroides thetaiotaomicron VPI-5482
WP_014085058.1	6	8.42e-17	31.58	RecName: Full=Zinc metalloproteinase; EC=3.4.24.-; Flags: Precursor;
WP_014083006.1	6	8.46e-17	30.95	DNA helicase IV	Salmonella enterica subsp. enterica serovar Typhi str. Ty2
WP_014083878.1	5	9.09e-17	41.46	variant erythrocyte surface antigen-1, alpha subunit	Babesia bovis T2Bo
WP_014084331.1	6	9.65e-17	30.3	hypothetical protein gbs0180	Streptococcus agalactiae NEM316
WP_014084318.1	9	9.74e-17	38.1	hypothetical protein VC1766	Vibrio cholerae O1 biovar El Tor str. N16961
WP_014083165.1	5	1.06e-16	29.03	hypothetical protein c3633	Escherichia coli CFT073
WP_014082661.1	4	1.19e-16	34.04	tail tubular protein B	Pseudomonas putida KT2440
WP_014085128.1	13	1.25e-16	27.18	chloramphenicol acetyl transferase	Staphylococcus aureus
WP_014084034.1	20	1.29e-16	36.96	capsular polysaccharide synthesis enzyme Cap8F	Staphylococcus aureus subsp. aureus MW2
WP_014083111.1	3	1.58e-16	28.74	Tashat3 protein	Theileria annulata
WP_014084825.1	48	1.67e-16	35.82	putative iron-regulated outer membrane virulence protein	Escherichia coli CFT073
WP_014084112.1	97	1.76e-16	45.45	CatB3	Escherichia coli
WP_014084985.1	3	1.97e-16	37.5	hypothetical protein CE0859	Corynebacterium efficiens YS-314
WP_014082767.1	240	2.41e-16	50	hypothetical protein PA0716	Pseudomonas aeruginosa PAO1
WP_014084731.1	4	2.92e-16	50	undecaprenyl phosphate N-acetylglucosaminyltransferase
WP_014083145.1	5	4.68e-16	34.38	hypothetical protein MW0096	Staphylococcus aureus subsp. aureus MW2
WP_014084441.1	14	5.3e-16	42.5	virulence protein	Salmonella typhimurium LT2
WP_014083197.1	125	5.98e-16	35.11	SubName: Full=Two component signal response regulator LuxO;
WP_014084990.1	44	6.32e-16	40.54	invasion regulatory protein	Salmonella typhimurium LT2
WP_014084912.1	17	6.41e-16	41.25	50S ribosomal protein L31 type B	Escherichia coli O157:H7 str. Sakai
WP_014084333.1	65	6.72e-16	34.62	SubName: Full=Response regulator;
WP_014084562.1	2	8.69e-16	28.8	SubName: Full=Aspartate carbamoyltransferase; EC=2.1.3.2;
WP_014085342.1	5	1.05e-15	30.56	hypothetical protein c3681	Escherichia coli CFT073
WP_014084891.1	6	1.06e-15	34.75	hypothetical protein gbs0180	Streptococcus agalactiae NEM316
WP_014083521.1	181	1.19e-15	38.71	hypothetical protein BH3542	Bacillus halodurans C-125
WP_050881269.1	118	1.72e-15	63.41	IntI1 integrase	Salmonella enterica subsp. enterica serovar Infantis
WP_014084091.1	52	2.11e-15	40.38	hypothetical protein Rv1798	Mycobacterium tuberculosis H37Rv
WP_014085134.1	20	2.2e-15	34.88	helicase IV	Bacteroides thetaiotaomicron VPI-5482
WP_044032486.1	12	3.38e-15	25.39	anthranilate synthase component I	Escherichia coli CFT073
WP_014083172.1	40	5.05e-15	48.15	virB9 protein	Bartonella henselae str. Houston-1
WP_014084800.1	7	5.06e-15	32.26	putative bacteriophage protein	Salmonella enterica subsp. enterica serovar Typhi str. Ty2
WP_014085465.1	6	5.51e-15	34.88	hypothetical protein VV1_0103	Vibrio vulnificus CMCP6
WP_014083378.1	20	6.32e-15	32.8	ferric uptake regulator	Shigella flexneri 2a str. 301
WP_014083000.1	19	7.24e-15	46.15	RecName: Full=U13-lycotoxin-Ls1c; AltName: Full=Toxin-like structure LSTX-L2; Flags: Precursor;
WP_014084285.1	85	7.38e-15	36.89	RecName: Full=Peptidyl-prolyl cis-trans isomerase; EC=5.2.1.8;
WP_014085096.1	8	7.66e-15	33.82	hypothetical protein mll8062	Mesorhizobium loti MAFF303099
WP_014084329.1	20	8.06e-15	41.94	flagellar biosynthesis sigma factor FliA	Legionella pneumophila subsp. pneumophila str. Philadelphia 1
WP_014083750.1	101	9e-15	50	ica operon transcriptional regulator	Staphylococcus aureus subsp. aureus MW2
WP_014085373.1	33	1.11e-14	35.85	hypothetical protein SMc02154	Sinorhizobium meliloti 1021
WP_014084217.1	8	1.19e-14	37.61	putative membrane transporter	Salmonella enterica subsp. enterica serovar Typhi str. Ty2
WP_014083440.1	5	1.3e-14	41.18	possible sugar nucleotidyltransferase
WP_014084096.1	5	1.31e-14	41.67	microneme protein TgMIC11 precursor	Toxoplasma gondii
WP_014083339.1	34	1.32e-14	40.52	putative glycosyltransferase	Yersinia enterocolitica subsp. enterocolitica 8081
WP_050881291.1	12	1.48e-14	49.23	DNA methyltransferase	Agrobacterium tumefaciens str. C58
WP_014083920.1	48	2.13e-14	39.29	SubName: Full=Fimbrial regulatory protein; SubName: Full=Fimbrial regulatory protein FooB;
WP_014082973.1	12	2.3e-14	30.91	RecName: Full=Zinc metalloproteinase/disintegrin; Contains: RecName: Full=Hemorrhagic metalloproteinase HR2a; EC=3.4.24.53; AltName: Full=Trimerelysin II; RecName: Full=Disintegrin flavostatin; AltName: Full=Platelet aggregation activation inhibitor; Flag
WP_014083550.1	3	2.42e-14	43.96	putative pirin-related protein	Salmonella enterica subsp. enterica serovar Typhi str. Ty2
WP_014083142.1	7	2.85e-14	26.05	Carbohydrate/purine kinase, pfkB family
WP_014083950.1	6	2.91e-14	37.21	SubName: Full=PEP-utilizing enzyme; SubName: Full=Phosphoenolpyruvate-protein phosphotransferase ptsp; EC=2.7.3.9;
WP_014084256.1	14	2.93e-14	43.75	RecName: Full=Genome polyprotein; Contains: RecName: Full=Core protein p21; AltName: Full=Capsid protein C; AltName: Full=p21; RecName: Full=Core protein p19; RecName: Full=Envelope glycoprotein E1; AltName: Full=gp32; AltName: Full=gp35; RecName: Full=En
WP_014084657.1	6	3.05e-14	46.88	RecName: Full=Flagellar motor switch protein FliM;
WP_014083340.1	90	5.37e-14	53.45	streptogramin A acetyl transferase	Staphylococcus cohnii
WP_014084340.1	4	6e-14	35.88	deoxyuridine 5`-triphosphate nucleotidohydrolase	Lactococcus lactis subsp. lactis Il1403
WP_014083693.1	11	6.2e-14	34.43	hypothetical protein VC1767	Vibrio cholerae O1 biovar El Tor str. N16961
WP_014083029.1	30	6.89e-14	36.17	flagellar basal body rod modification protein	Pseudomonas aeruginosa PAO1
WP_014085153.1	74	7.6e-14	45.83	RecName: Full=Outer membrane protein P5; Short=OMP P5; AltName: Full=Fimbrin; Flags: Precursor;
WP_014085209.1	44	9.85e-14	35.37	erythrocyte membrane protein 1 PfEMP1	Plasmodium falciparum 3D7
WP_014083226.1	12	9.92e-14	46.15	cold shock-like protein cspI	Escherichia coli CFT073
WP_014083261.1	28	1.02e-13	39.39	RecName: Full=Hypersensitivity response secretion protein hrpA; Flags: Precursor;
WP_014083711.1	30	1.14e-13	41.03	RecName: Full=Opistoporin-4; AltName: Full=Non-disulfide-bridged peptides 3.7; Short=NDBP-3.7; Flags: Precursor;
WP_014084854.1	5	1.34e-13	31.4	acriflavin resistance protein A	Shigella flexneri 5 str. 8401
WP_014084840.1	36	1.38e-13	56.52	SubName: Full=CPXV037 protein;
WP_014082959.1	53	1.55e-13	41.94	TCP pilus virulence regulatory protein	Vibrio cholerae O1 biovar El Tor str. N16961
WP_014084047.1	39	1.74e-13	37.5	hypothetical protein mll0472	Mesorhizobium loti MAFF303099
WP_014083784.1	91	1.76e-13	53.33	VAT B	Staphylococcus aureus
WP_014085193.1	89	1.99e-13	45.83	pesticin/yersiniabactin outer membrane receptor	Yersinia pestis KIM 10
WP_050881303.1	145	2.1e-13	59.09	RecName: Full=Serine protease/ABC transporter B family protein tagC; EC=3.4.21.-; AltName: Full=Prestalk-specific protein tagC; Flags: Precursor;
WP_014083201.1	13	2.19e-13	32.79	two-component, sensor histidine kinase	Mesorhizobium loti MAFF303099
WP_014084767.1	2	2.21e-13	32.69	plasmid-related protein	Xanthomonas campestris pv. campestris str. ATCC 33913
WP_050881331.1	11	2.34e-13	43.33	RecName: Full=Uncharacterized HTH-type transcriptional regulator ydeS;
WP_014083044.1	79	2.72e-13	40	SubName: Full=Outer membrane protein OmpA; SubName: Full=Putative outer membrane porin;
WP_014083742.1	79	2.72e-13	40	SubName: Full=Outer membrane protein OmpA; SubName: Full=Putative outer membrane porin;
WP_014084056.1	53	2.73e-13	44.74	hyaluronate synthase	Streptococcus pyogenes M1 GAS
WP_014083143.1	3	3.36e-13	30.61	RNA methyltransferase	Streptococcus agalactiae 2603V/R
WP_014083480.1	6	3.41e-13	27.78	hypothetical protein ECs1111	Escherichia coli O157:H7 str. Sakai
WP_014084043.1	8	3.52e-13	32.39	erythrocyte membrane protein 1 PfEMP1	Plasmodium falciparum 3D7
WP_044032346.1	3	3.62e-13	37.93	RecName: Full=Genome polyprotein; Contains: RecName: Full=Protein C; AltName: Full=Core protein; AltName: Full=Capsid protein; RecName: Full=prM; RecName: Full=Peptide pr; RecName: Full=Small envelope protein M; AltName: Full=Matrix protein; RecName: Full
WP_014084851.1	7	4.61e-13	52.38	hypothetical protein SAG0108	Streptococcus agalactiae 2603V/R
WP_014084735.1	91	5.1e-13	50	VAT B	Staphylococcus aureus
WP_014083658.1	111	7.82e-13	44.83	RecName: Full=Cysteine-rich venom protein 2; Short=CRVP; Flags: Precursor;
WP_014084742.1	127	8.07e-13	39.29	two-component response regulator AlgB	Pseudomonas aeruginosa PAO1
WP_014083817.1	46	1.05e-12	38.24	EscV	Escherichia coli
WP_014084123.1	2	1.24e-12	31.25	hypothetical protein blr8040	Bradyrhizobium japonicum USDA 110
WP_014084890.1	128	1.28e-12	34.83	hypothetical protein gbs0181	Streptococcus agalactiae NEM316
WP_014083289.1	6	1.55e-12	33.08	alginate biosynthesis protein AlgZ/FimS	Pseudomonas aeruginosa PAO1
WP_014083356.1	32	1.63e-12	33.33	GDP-mannose 4,6-dehydratase / GDP-4-amino-4,6-dideoxy-D-mannose formyltransferase	Brucella melitensis 16M
WP_014084368.1	49	1.65e-12	40.91	glycosyl transferase CpsJ V	Streptococcus agalactiae 2603V/R
WP_014082720.1	71	2.29e-12	44.44	accessory regulator protein
WP_014083110.1	14	2.38e-12	31.37	prophage pi1 protein 28	Lactococcus lactis subsp. lactis Il1403
WP_014083053.1	23	2.48e-12	30.52	RNA methyltransferase	Streptococcus agalactiae 2603V/R
WP_014084005.1	27	3.18e-12	50	ATP-binding component of ferric enterobactin transport	Shigella flexneri 2a str. 2457T
WP_014084540.1	20	3.38e-12	50	alpha-glucosidase	Bacteroides thetaiotaomicron VPI-5482
WP_014084915.1	10	4.12e-12	44.12	SubName: Full=CPXV037 protein;
WP_014084236.1	4	4.37e-12	34.48	hypothetical protein BT_2330	Bacteroides thetaiotaomicron VPI-5482
WP_014083089.1	4	4.98e-12	28.67	SubName: Full=2-amino-4-hydroxy-6-hydroxymethyldihydropteridine pyrophosphokinase/dihydropteroate synthase; EC=2.5.1.15; EC=2.7.6.3;
WP_014083280.1	250	5.61e-12	38.89	AmpC beta-lactamase	Hafnia alvei
WP_014082793.1	2	7.08e-12	31.82	hypothetical protein STM2724	Salmonella enterica subsp. enterica serovar Typhimurium str. LT2
WP_014084741.1	20	7.26e-12	32.24	capsular polysaccharide ABC transporter, periplasmic polysaccharide-binding protein	Campylobacter jejuni subsp. jejuni NCTC 11168
WP_014085363.1	6	7.32e-12	29.59	SubName: Full=Thioredoxin;
WP_014083623.1	4	8.44e-12	27.75	putative carbonic anhydrase	Salmonella typhimurium LT2
WP_014083071.1	12	9.89e-12	29.09	RecName: Full=Protein translocase subunit SecY;
WP_014085266.1	8	1.05e-11	38.89	RhsD protein precursor	Xanthomonas campestris pv. campestris str. ATCC 33913
WP_014083723.1	248	1.15e-11	40.43	beta-lactamase	Klebsiella pneumoniae
WP_014082790.1	22	1.15e-11	35.48	IcmF-related protein	Vibrio cholerae O1 biovar eltor str. N16961
WP_014083608.1	11	1.19e-11	40.26	capsular polysaccharide synthesis enzyme Cap8M	Staphylococcus aureus subsp. aureus MW2
WP_044032427.1	97	1.26e-11	55.56	acetyltransferase	Bordetella pertussis Tohama I
WP_014082653.1	9	1.62e-11	32.56	glucose-1-phosphate cytidylyltransferase	Yersinia enterocolitica subsp. enterocolitica 8081
WP_014083205.1	44	1.99e-11	43.14	putative sugar transferase	Campylobacter jejuni subsp. jejuni NCTC 11168
WP_014084211.1	142	2.02e-11	42.31	SubName: Full=Putative uncharacterized protein atrD;
WP_050881335.1	12	2.28e-11	46.67	hypothetical protein gbs0132	Streptococcus agalactiae NEM316
WP_014083892.1	62	2.6e-11	46.75	iron-enterobactin outer membrane transporter	Escherichia coli K12
WP_014083438.1	7	2.88e-11	44.66	Mg2+ transport protein	Salmonella typhimurium LT2
WP_014082799.1	14	3.06e-11	47.62	peptidyl-prolyl cis-trans isomerase C rotamase C	Shigella flexneri 2a str. 2457T
WP_014083688.1	6	3.06e-11	36.63	hypothetical protein alr3495	Nostoc sp. PCC 7120
WP_014083369.1	13	3.66e-11	40	RecName: Full=Vacuolating cytotoxin autotransporter; Contains: RecName: Full=Vacuolating cytotoxin; RecName: Full=Vacuolating cytotoxin translocator; Flags: Precursor;
WP_014084100.1	11	4.28e-11	38.18	phosphate sink?
WP_014083102.1	7	4.37e-11	40.74	putative bacteriophage protein	Salmonella enterica subsp. enterica serovar Typhi str. Ty2
WP_014083381.1	18	4.64e-11	43.42	cytoplasmic membrane protein, protein folding
WP_044032327.1	75	4.65e-11	87.5	RecName: Full=Outer membrane porin F; Flags: Precursor;
WP_044032198.1	14	4.99e-11	60	GTP-binding protein
WP_014082855.1	41	5.54e-11	32.18	GDP-mannose 4,6-dehydratase / GDP-4-amino-4,6-dideoxy-D-mannose formyltransferase	Brucella melitensis 16M
WP_014084576.1	88	7.77e-11	70	putative siderophore-related non-ribosomal peptide synthase
WP_014083899.1	37	9.74e-11	36.96	D-Ala:D-Lac ligase	Enterococcus faecalis
WP_014083401.1	18	1.12e-10	48	hypothetical protein blr0876	Bradyrhizobium japonicum USDA 110
WP_014084263.1	16	1.17e-10	27.94	hypothetical protein EF2532	Enterococcus faecalis V583
WP_014084738.1	23	1.34e-10	37.5	multifunctional mycocerosic acid synthase membrane-associated MAS	Mycobacterium tuberculosis H37Rv
WP_014083164.1	8	1.37e-10	57.89	methoxy mycolic acid synthase	Mycobacterium tuberculosis H37Rv
WP_014082931.1	22	1.53e-10	33.33	flagellar basal body P-ring protein	Pseudomonas aeruginosa PAO1
WP_014083859.1	6	1.61e-10	30.86	thioredoxin family protein	Streptococcus agalactiae 2603V/R
WP_014085416.1	42	1.63e-10	35.71	glycosyl transferase
WP_014085348.1	10	1.71e-10	30.77	glycosyl transferase, group 2 family protein	Enterococcus faecalis V583
WP_014084309.1	13	1.71e-10	52.78	multidrug efflux transporter	Lactococcus lactis subsp. lactis Il1403
WP_014083792.1	68	1.75e-10	40.96	putative iron-regulated outer membrane virulence protein	Escherichia coli CFT073
WP_014083341.1	42	2.12e-10	42.22	glycosyl transferase, group 2 family protein	Enterococcus faecalis V583
WP_014083644.1	2	2.26e-10	30.92	Dnase
WP_014084662.1	7	2.29e-10	61.11	hypothetical protein blr0865	Bradyrhizobium japonicum USDA 110
WP_014084432.1	22	2.29e-10	32.88	ORF50 protein of pB171	Escherichia coli
WP_014084863.1	11	2.7e-10	39.29	hypothetical protein BR0968	Brucella suis 1330
WP_014085071.1	209	2.86e-10	44.83	hypothetical protein lin0090	Listeria innocua Clip11262
WP_014084412.1	43	3e-10	33.06	putative oxidoreductase	Salmonella enterica subsp. enterica serovar Typhi str. Ty2
WP_014083066.1	9	3.25e-10	33.83	alginate biosynthesis protein AlgZ/FimS	Pseudomonas aeruginosa PAO1
WP_014083236.1	46	3.48e-10	31.75	UDP-glucuronic acid decarboxylase EC 4.1.1.- and UDP-4-amino-4-deoxy-L-arabinose formyltransferase EC 2.1.2.-
WP_014084178.1	17	3.59e-10	28.95	putative D-glycero-d-manno-heptose 1,7-bisphosphate phosphatase
WP_014083649.1	7	3.7e-10	32.76	hypothetical protein SMc03761	Sinorhizobium meliloti 1021
WP_014082915.1	11	3.86e-10	40	trans-sialidase	Trypanosoma cruzi strain CL Brener
WP_014083400.1	16	4.03e-10	48.39	type I restriction enzyme M protein	Vibrio parahaemolyticus RIMD 2210633
WP_014083839.1	5	4.06e-10	41.3	P60 extracellular protein, invasion associated protein Iap	Listeria monocytogenes EGD-e
WP_014084390.1	2	4.35e-10	32.77	SubName: Full=Carbamoyl-phosphate synthase small chain; EC=6.3.5.5;
WP_014083954.1	21	4.92e-10	52.63	RecName: Full=Neurotoxin LmNaTx34.5; Flags: Precursor; Fragment;
WP_014082695.1	14	5.08e-10	34.78	RecName: Full=Major outer membrane protein P.IB; Short=PIB; Short=Protein IB; AltName: Full=Porin; Flags: Precursor;
WP_014084085.1	10	5.44e-10	29.31	pathogenicity island-encoded protein D	Salmonella enterica subsp. enterica serovar Typhimurium str. LT2
WP_044032418.1	43	6.3e-10	31.66	RecName: Full=Protein MreBH;
WP_014083093.1	12	6.31e-10	34.48	RNA polymerase ECF-type sigma factor	Bacteroides thetaiotaomicron VPI-5482
WP_014084487.1	52	7.62e-10	35.14	RecName: Full=Undecaprenyl phosphate-alpha-4-amino-4-deoxy-L-arabinose arabinosyl transferase; EC=2.4.2.43; AltName: Full=4-amino-4-deoxy-L-arabinose lipid A transferase; AltName: Full=Lipid IV A 4-amino-4-deoxy-L-arabinosyltransferase; AltName: Full=Pol
WP_014085264.1	109	7.87e-10	42.86	SubName: Full=Possible type III secretion protein EscC/SpiA, outer membrane pore;
WP_014084620.1	88	8.13e-10	33.33	peptide synthetase MBTE peptide synthase	Mycobacterium tuberculosis H37Rv
WP_014085247.1	11	1.1e-09	35.85	SubName: Full=Possible type III secretion protein EscC/SpiA, outer membrane pore;
WP_014084339.1	2	1.39e-09	23.33	polysaccharide biosynthesis protein CpsL	Streptococcus agalactiae 2603V/R
WP_014083405.1	23	1.96e-09	27.17	VanE	Enterococcus faecalis
WP_014085030.1	11	1.98e-09	50	RecName: Full=Conotoxin Lt6.2; AltName: Full=Conotoxin LeD41; AltName: Full=Lt6b; Flags: Precursor;
WP_014083695.1	8	2.09e-09	35.38	RecName: Full=L-amino-acid oxidase; Short=BmooLAAO-I; Short=LAAO; Short=LAO; EC=1.4.3.2; Flags: Precursor; Fragment;
WP_014082725.1	6	2.16e-09	32.56	SubName: Full=NTNH protein;
WP_014084734.1	17	2.77e-09	34.48	glycosyltransferase	Bacteroides thetaiotaomicron VPI-5482
WP_014083968.1	17	3.02e-09	39.47	putative oxidoreductase	Salmonella enterica subsp. enterica serovar Typhi str. Ty2
WP_014082644.1	4	4.25e-09	38.71	general secretion pathway protein K	Pseudomonas aeruginosa PAO1
WP_014084549.1	78	5.15e-09	42.37	RecName: Full=Outer membrane protein A; Flags: Precursor;
WP_014085443.1	35	5.9e-09	34.78	hypothetical protein XCC2995	Xanthomonas campestris pv. campestris str. ATCC 33913
WP_014084709.1	46	6.37e-09	32.14	4-hydroxyphenylacetate catabolism	Salmonella enterica subsp. enterica serovar Typhimurium str. LT2
WP_014083634.1	12	6.72e-09	43.33	hypothetical protein VP1076	Vibrio parahaemolyticus RIMD 2210633
WP_050881311.1	74	6.87e-09	45.83	DNA integrase	Pseudomonas aeruginosa
WP_014083552.1	14	7.03e-09	42.31	RecName: Full=Neurotoxin 1; AltName: Full=Rm1; AltName: Full=Toxin RTX-I;
WP_014084763.1	30	8.08e-09	32.81	TCP pilus virulence regulatory protein	Vibrio cholerae O1 biovar El Tor str. N16961
WP_014083598.1	16	8.85e-09	30.91	VI polysaccharide biosynthesis protein TviE, glycosyl transferase group 1	Salmonella enterica subsp. enterica serovar Typhi str. CT18
WP_014083781.1	5	9.17e-09	42.42	RecName: Full=Verrucotoxin subunit beta; Short=VTX subunit beta;
WP_050881292.1	15	9.7e-09	38.75	putative type I restriction enzyme R protein	Sinorhizobium meliloti 1021
WP_014083344.1	3	1.13e-08	26.96	RecName: Full=Nitrogen fixation protein AnfA;
WP_014084624.1	8	1.2e-08	42.86	SubName: Full=Putative uncharacterized protein;
WP_014083361.1	28	1.26e-08	38.71	capsular polysaccharide biosynthesis protein Cps4H	Streptococcus pneumoniae TIGR4
WP_014083149.1	18	1.31e-08	43.59	hypothetical protein BL1492	Bifidobacterium longum NCC2705
WP_014082796.1	3	1.32e-08	33.33	Hsp90	Cryptosporidium parvum Iowa II
WP_014084321.1	1	1.42e-08	38.98	hypothetical protein BT_2606	Bacteroides thetaiotaomicron VPI-5482
WP_014084770.1	12	1.45e-08	42.42	Map-ND2C protein	Staphylococcus aureus
WP_014083621.1	59	1.49e-08	40.91	GNAT family N-acetyltransferase	Legionella pneumophila subsp. pneumophila str. Philadelphia 1
WP_014084931.1	10	1.53e-08	36.11	DNA binding, transcriptional activation
WP_014083887.1	16	1.56e-08	48.39	RecName: Full=Protein translocase subunit secA;
WP_050881324.1	2	1.62e-08	34.11	RhsD protein precursor	Xanthomonas campestris pv. campestris str. ATCC 33913
WP_044031940.1	10	1.66e-08	36.36	RecName: Full=Phaiodotoxin-3; Flags: Fragment;
WP_044032089.1	6	2.09e-08	39.39	No definition line
WP_014084922.1	12	2.27e-08	34.92	suppression of copper sensitivity protein	Salmonella enterica subsp. enterica serovar Typhimurium str. LT2
WP_014084978.1	6	2.43e-08	36.84	hypothetical protein VC1767	Vibrio cholerae O1 biovar El Tor str. N16961
WP_014082798.1	28	2.83e-08	48.65	hypothetical protein lin2605	Listeria innocua Clip11262
WP_014084335.1	9	3.38e-08	29.63	RecName: Full=Bacillolysin; EC=3.4.24.28; AltName: Full=Neutral protease; Flags: Precursor;
WP_014082876.1	127	4.05e-08	42.31	SubName: Full=Outer membrane protein; Flags: Precursor;
WP_014083468.1	20	4.32e-08	50	SubName: Full=Putative LPS biosynthesis-related protein;
WP_014084496.1	30	4.45e-08	46.43	small GTPase Rab11B	Entamoeba histolytica HM-1:IMSS
WP_014084898.1	53	4.89e-08	37.78	aminoglycoside 6`-N-acetyltransferase	Pseudomonas fluorescens
WP_014084625.1	53	5.09e-08	48.57	putative glutamate synthase	Enterococcus casseliflavus
WP_014084490.1	71	5.11e-08	52.63	SubName: Full=Transcriptional regulator TetR/AcrR family ;
WP_014084582.1	8	5.51e-08	36.36	RecName: Full=Venom allergen 5; AltName: Full=Allergen Ves v V; AltName: Full=Antigen 5; Short=Ag5; AltName: Allergen=Ves v 5; Flags: Precursor;
WP_014083519.1	12	6.58e-08	38.71	SubName: Full=Nucleotide sugar epimerase;
WP_050881322.1	2	7.14e-08	35.2	RhsD protein precursor	Xanthomonas campestris pv. campestris str. ATCC 33913
WP_014082666.1	40	7.47e-08	45.65	4-hydroxyphenylacetate 3-monooxygenase operon regulatory protein	Salmonella enterica subsp. enterica serovar Typhi str. Ty2
WP_014085279.1	105	7.94e-08	42.42	SubName: Full=Possible type III secretion protein EscC/SpiA, outer membrane pore;
WP_014084306.1	3	8.39e-08	25.7	bifunctional in plasma membrane proline dehydrogenase and pyrroline-5-carboxylate dehydrogenase OR in cytoplasm a transcriptional repressor	Salmonella typhimurium LT2
WP_014083245.1	46	9.04e-08	33.63	histidine protein kinase	Enterococcus raffinosus
WP_050881278.1	5	1.1e-07	37.5	trans-sialidase	Trypanosoma cruzi strain CL Brener
WP_014083084.1	62	1.23e-07	40.54	streptogramin A resistance protein	Lactobacillus fermentum
WP_014083570.1	25	1.28e-07	37.84	internalin B	Listeria monocytogenes EGD-e
WP_014084812.1	65	1.42e-07	50	adenylylsulfate kinase	Campylobacter jejuni subsp. jejuni NCTC 11168
WP_014085402.1	10	1.49e-07	36.84	hypothetical protein SCO5333	Streptomyces coelicolor A3 2
WP_014084349.1	9	1.55e-07	38.55	hypothetical protein BT_2626	Bacteroides thetaiotaomicron VPI-5482
WP_014084920.1	11	1.58e-07	51.85	hypothetical protein lin0129	Listeria innocua Clip11262
WP_014084185.1	13	1.58e-07	42.5	RecName: Full=DNA-binding protein fis;
WP_014085141.1	19	1.71e-07	40.48	prophage Lp2 protein 4	Lactobacillus plantarum WCFS1
WP_014084424.1	10	1.86e-07	36.96	hypothetical protein blr1673	Bradyrhizobium japonicum USDA 110
WP_014082877.1	25	1.99e-07	25.53	Yop targeting protein	Yersinia pestis CO92
WP_014083359.1	17	1.99e-07	34.48	mannosyltransferase	Brucella melitensis 16M
WP_014084693.1	80	2.07e-07	38.3	outer membrane iron III transporter
WP_014083354.1	31	2.13e-07	34.88	RhsD protein precursor	Xanthomonas campestris pv. campestris str. ATCC 33913
WP_014083473.1	2	2.33e-07	32.2	phage-related capsid scaffold protein	Xanthomonas campestris pv. campestris str. ATCC 33913
WP_014083637.1	7	2.34e-07	34	hypothetical protein VCA0110	Vibrio cholerae O1 biovar eltor str. N16961
WP_014085312.1	22	2.46e-07	35.71	SubName: Full=Acriflavine resistance protein AcrB ;
WP_050881329.1	3	2.5e-07	35.48	RhsD protein precursor	Xanthomonas campestris pv. campestris str. ATCC 33913
WP_014084883.1	8	2.65e-07	34.29	cytoplasmic membrane protein, protein folding
WP_014083209.1	69	2.7e-07	68.18	RecName: Full=Uncharacterized HTH-type transcriptional regulator ybiH;
WP_044032351.1	4	2.73e-07	26.09	RhsD protein precursor	Xanthomonas campestris pv. campestris str. ATCC 33913
WP_014084597.1	6	2.84e-07	39.39	DNA polymerase III subunit epsilon	Bradyrhizobium japonicum USDA 110
WP_014084062.1	37	3.02e-07	36.25	putative galactosyltransferase	Campylobacter jejuni subsp. jejuni NCTC 11168
WP_014083318.1	25	3.1e-07	42.86	RecName: Full=Arginine deiminase; Short=ADI; EC=3.5.3.6; AltName: Full=Arginine dihydrolase; Short=AD;
WP_050881320.1	2	3.6e-07	36.17	SubName: Full=Phage hyaluronidase;
WP_014083632.1	7	3.65e-07	31.03	Gal/GalNAc lectin heavy subunit	Entamoeba histolytica HM-1:IMSS
WP_014084416.1	10	3.72e-07	37	DNA polymerase III subunit epsilon	Bradyrhizobium japonicum USDA 110
WP_044032347.1	3	3.83e-07	25.34	RhsD protein precursor	Xanthomonas campestris pv. campestris str. ATCC 33913
WP_050881317.1	5	3.92e-07	40	variant surface glycoprotein VSG	Trypanosoma brucei TREU927
WP_014084601.1	2	4.11e-07	39.29	50S ribosomal protein L28	Streptococcus agalactiae NEM316
WP_014084455.1	10	4.25e-07	40.58	Tellurite resistance protein tehB homolog
WP_014084555.1	53	5.22e-07	51.85	SubName: Full=Nucleotide sugar epimerase;
WP_014084869.1	23	5.29e-07	38.71	iron III dicitrate-binding periplasmic protein
WP_014083745.1	2	5.58e-07	59.46	putative Sec-independent protein translocase	Bacteroides thetaiotaomicron VPI-5482
WP_014083974.1	4	5.82e-07	25.56	RecName: Full=Zinc metalloproteinase-disintegrin Eoc1; EC=3.4.24.-; Flags: Precursor;
WP_014083636.1	14	5.92e-07	50	hypothetical protein BL1492	Bifidobacterium longum NCC2705
WP_050881267.1	4	6.31e-07	34.78	variable surface protein 21e	Giardia intestinalis
WP_014084877.1	16	7.24e-07	36.59	terminase large subunit	Lactococcus lactis subsp. lactis Il1403
WP_014083746.1	5	7.39e-07	70.59	hypothetical protein BH3511	Bacillus halodurans C-125
WP_050881341.1	12	7.57e-07	32.69	putative TraA protein	Salmonella enterica subsp. enterica serovar Typhimurium
WP_014083050.1	6	7.68e-07	36.84	prophage Lp2 protein 14	Lactobacillus plantarum WCFS1
WP_014083862.1	4	7.8e-07	27.13	hypothetical protein BT_2625	Bacteroides thetaiotaomicron VPI-5482
WP_050881289.1	6	7.97e-07	44.12	peroxiredoxin, alkyl hydroperoxide reductase
WP_014084192.1	6	8.43e-07	50	mutT-like protein	Streptomyces coelicolor A3 2
WP_014084604.1	12	9.12e-07	35.19	hypothetical protein SCO6888	Streptomyces coelicolor A3 2
WP_014082652.1	2	9.13e-07	29.37	putative phospholipid biosynthesis acyltransferase	Escherichia coli CFT073
WP_014083573.1	2	1.03e-06	38.46	hypothetical protein c3682	Escherichia coli CFT073
WP_014083039.1	250	1.08e-06	39.13	major facilitator transporter	Rhodopseudomonas palustris BisB18
WP_014083503.1	1	1.29e-06	22.26	glutamate dehydrogenase
WP_044032406.1	25	1.34e-06	39.73	glycosyltransferase 2
WP_014082814.1	31	1.34e-06	31.91	hypothetical protein BT_2626	Bacteroides thetaiotaomicron VPI-5482
WP_014084307.1	20	1.37e-06	48.48	putative transposase	Escherichia coli CFT073
WP_044032242.1	74	1.5e-06	44.74	SubName: Full=D8L protein;
WP_014083529.1	30	1.53e-06	42.5	putative peptide synthetase	Escherichia coli CFT073
WP_014083904.1	15	1.63e-06	30.56	RecName: Full=Neurtoxin 10; Flags: Precursor;
WP_014083778.1	7	1.65e-06	26.15	hypothetical protein c1291	Escherichia coli CFT073
WP_014083360.1	16	1.65e-06	29.5	glycosyltransferase
WP_044032337.1	22	1.67e-06	39.58	insertion element IS2 transposase InsD	Escherichia coli CFT073
WP_014083079.1	12	1.74e-06	32.1	hypothetical protein gbs0103	Streptococcus agalactiae NEM316
WP_044032191.1	9	1.83e-06	64.71	cold shock-like protein cspI	Escherichia coli CFT073
WP_014083443.1	9	1.87e-06	37.5	thiol peroxidase	Vibrio cholerae O1 biovar El Tor str. N16961
WP_014082943.1	222	1.91e-06	45.83	pneumococcal surface protein A	Streptococcus pneumoniae TIGR4
WP_050881328.1	3	1.94e-06	32	RhsD protein precursor	Xanthomonas campestris pv. campestris str. ATCC 33913
WP_050881330.1	2	1.96e-06	34.71	RhsD protein precursor	Xanthomonas campestris pv. campestris str. ATCC 33913
WP_014084471.1	7	2.12e-06	27.27	SubName: Full=SapE;
WP_014083121.1	7	2.14e-06	27.27	SubName: Full=SapE;
WP_014083175.1	25	2.17e-06	31.11	merozoite surface antigen 1	Babesia bovis
WP_044032368.1	15	2.26e-06	45.71	hypothetical protein	Vibrio cholerae non-O1/non-O139
WP_014083827.1	7	2.4e-06	27.27	SubName: Full=SapE;
WP_014082753.1	7	2.49e-06	45.71	putative modification enzyme transmembrane protein	Sinorhizobium meliloti 1021
WP_044032125.1	12	2.67e-06	39.13	SubName: Full=R1R;
WP_014084299.1	5	2.76e-06	50	SubName: Full=Serine protease;
WP_014083574.1	11	2.96e-06	37.97	hypothetical protein BT_2329	Bacteroides thetaiotaomicron VPI-5482
WP_014084338.1	15	3.58e-06	37.5	hypothetical protein ECs1305	Escherichia coli O157:H7 str. Sakai
WP_014082921.1	9	3.87e-06	37.5	pilus assembly, secretory protein kinase
WP_050881321.1	1	4.09e-06	33.62	RhsD protein precursor	Xanthomonas campestris pv. campestris str. ATCC 33913
WP_050881326.1	1	4.11e-06	34.62	RhsD protein precursor	Xanthomonas campestris pv. campestris str. ATCC 33913
WP_044032384.1	13	4.25e-06	47.92	hypothetical protein ECs1399	Escherichia coli O157:H7 str. Sakai
WP_014084969.1	3	4.32e-06	27.91	hypothetical protein BT_2278	Bacteroides thetaiotaomicron VPI-5482
WP_014084759.1	29	4.36e-06	73.68	unnamed protein product	Staphylococcus epidermidis
WP_014083535.1	4	6.74e-06	26.29	aminopeptidase N	Salmonella enterica subsp. enterica serovar Typhimurium str. LT2
WP_014083797.1	45	8.07e-06	36.36	streptothricine acetyl-transferase-like	Bacillus amyloliquefaciens
WP_014085453.1	17	8.07e-06	52	RecName: Full=4'-phosphopantetheinyl transferase entD; EC=2.7.8.-; AltName: Full=Enterobactin synthase component D; AltName: Full=Enterochelin synthase D;
WP_014084603.1	4	8.26e-06	29.52	putative sialic acid transporter	Escherichia coli CFT073
WP_014082730.1	21	8.77e-06	34.88	putative galactosyltransferase	Campylobacter jejuni subsp. jejuni NCTC 11168
WP_014083659.1	7	9.08e-06	45.16	Part of the ABC transporter complex bceAB TC 3.A.1.123.5 involved in bacitracin export. Responsible for energy coupling to the transport system.
WP_014082953.1	27	9.51e-06	56.52	ferrous iron transporter B	Legionella pneumophila subsp. pneumophila str. Philadelphia 1
WP_014084282.1	5	9.55e-06	39.02	ABC transporter, substrate-binding protein	Enterococcus faecalis V583
WP_014083603.1	2	9.86e-06	29.63	glucosamine--fructose-6-phosphate aminotransferase	Bradyrhizobium japonicum USDA 110
WP_044032348.1	3	1.03e-05	28.93	RhsD protein precursor	Xanthomonas campestris pv. campestris str. ATCC 33913
WP_014084268.1	38	1.08e-05	37.5	RecName: Full=Galactose-specific lectin; AltName: Full=BJcuL;
WP_050881323.1	1	1.26e-05	32.56	RhsD protein precursor	Xanthomonas campestris pv. campestris str. ATCC 33913
WP_014083298.1	1	1.43e-05	24.21	alanine racemase	Bacteroides thetaiotaomicron VPI-5482
WP_014083314.1	38	1.44e-05	46.94	SubName: Full=Antiviral protein;
WP_014083435.1	63	1.49e-05	46.67	cation efflux system protein	Bacteroides thetaiotaomicron VPI-5482
WP_014082792.1	20	1.64e-05	35.42	VirB9	Campylobacter jejuni subsp. jejuni 81-176
WP_014083269.1	18	1.96e-05	40.91	hypothetical protein msr8736	Mesorhizobium loti MAFF303099
WP_014082856.1	9	2.07e-05	38.64	polyketide synthase	Streptomyces coelicolor A3 2
WP_014082863.1	17	2.08e-05	37.88	phage integrase	Streptomyces coelicolor A3 2
WP_050881325.1	5	2.15e-05	34.17	RhsD protein precursor	Xanthomonas campestris pv. campestris str. ATCC 33913
WP_014085029.1	148	2.21e-05	43.9	SubName: Full=V-FLIP;
WP_014084287.1	83	2.42e-05	29.85	hypothetical protein lin2562	Listeria innocua Clip11262
WP_014085077.1	5	2.5e-05	36.59	HcsA`	Haemophilus influenzae
WP_014084541.1	11	2.62e-05	37.5	transposase OrfAB, subunit B	Vibrio cholerae O1 biovar El Tor str. N16961
WP_014084705.1	5	2.66e-05	33.9	RecName: Full=Protein translocase subunit SecA;
WP_014085121.1	117	2.82e-05	31.25	dephospho-CoA kinase	Streptococcus pneumoniae SP6-BS73
WP_050881315.1	9	3.02e-05	45.16	trans-sialidase	Trypanosoma cruzi strain CL Brener
WP_014084785.1	50	3.13e-05	52.5	Fe2+ transporter protein, inner membrane
WP_014085206.1	2	3.15e-05	38.46	prophage LambdaSa1, structural protein, putative	Streptococcus agalactiae 2603V/R
WP_014082906.1	10	3.16e-05	40.54	ferrous iron transport protein A	Shigella flexneri 2a str. 2457T
WP_044032195.1	18	3.17e-05	44.44	RecName: Full=Glutaminyl-peptide cyclotransferase; EC=2.3.2.5; AltName: Full=Glutaminyl cyclase; Short=QC; AltName: Full=Glutaminyl-tRNA cyclotransferase; Flags: Precursor;
WP_014084900.1	87	3.34e-05	27.88	outer membrane efflux protein OprA	Burkholderia pseudomallei 668
WP_014084733.1	18	3.37e-05	33.33	mannosyltransferase	Brucella melitensis 16M
WP_014082903.1	47	3.41e-05	38.46	VanA	Paenibacillus apiarius
WP_014084187.1	16	3.41e-05	41.18	Cro/CI family transcriptional regulator	Enterococcus faecalis V583
WP_014083884.1	30	3.42e-05	52	hypothetical protein ECs1364	Escherichia coli O157:H7 str. Sakai
WP_014085122.1	2	3.67e-05	28.48	hypothetical protein gbs0130	Streptococcus agalactiae NEM316
WP_014084291.1	13	3.67e-05	56.67	Yst precursor	Yersinia enterocolitica
WP_014084764.1	5	4.69e-05	38.1	hypothetical protein lin2605	Listeria innocua Clip11262
WP_014084206.1	92	5.2e-05	34.92	hypothetical protein VP2142	Vibrio parahaemolyticus RIMD 2210633
WP_014083112.1	5	5.38e-05	29.85	SubName: Full=Transcriptional regulator;
WP_014083329.1	12	6.22e-05	45	hypothetical protein SAG0179	Streptococcus agalactiae 2603V/R
WP_014083178.1	16	6.55e-05	27.72	tetracycline resistance protein	Bacillus thuringiensis serovar konkukian str. 97-27
WP_014083989.1	9	6.77e-05	36.67	regulator of chromosome condensation 1	Toxoplasma gondii
WP_014083684.1	31	7.74e-05	50	RecName: Full=Aminoglycoside 2`-N-acetyltransferase; AltName: Full=AAC 2` -Id
WP_014085033.1	318	8.29e-05	50	dynamin-like protein	Giardia intestinalis
WP_014083462.1	1	9.85e-05	25.46	glucosamine--fructose-6-phosphate aminotransferase	Bradyrhizobium japonicum USDA 110
WP_014083107.1	50	0.000101	41.67	RecName: Full=Zinc metalloproteinase-disintegrin ACLD; EC=3.4.24.-; AltName: Full=VMP-III; Short=AclVMP-III; Flags: Precursor;
WP_014082838.1	47	0.000102	44.44	outer membrane receptor FepA	Escherichia coli CFT073
WP_014084433.1	15	0.000103	36	RecName: Full=S-ribosylhomocysteine lyase; EC=4.4.1.21; AltName: Full=Autoinducer-2 production protein luxS; AltName: Full=AI-2 synthesis protein;
WP_014085462.1	4	0.000105	38.18	hypothetical protein	Escherichia coli
WP_014083683.1	11	0.000105	42.86	RecName: Full=C-type lectin 1; Flags: Precursor;
WP_014082815.1	21	0.000117	70.59	RecName: Full=Probable phosphopantetheine adenylyltransferase; EC=2.7.7.3; AltName: Full=Pantetheine-phosphate adenylyltransferase; Short=PPAT; AltName: Full=Dephospho-CoA pyrophosphorylase;
WP_014083785.1	5	0.000117	70	hypothetical protein lin2562	Listeria innocua Clip11262
WP_014085304.1	13	0.000126	50	bifunctional aminoglycoside modifying enzyme AacA-AphD	Staphylococcus warneri
WP_014083267.1	21	0.000132	38.1	prophage Lp2 protein 4	Lactobacillus plantarum WCFS1
WP_014083506.1	74	0.000136	44.44	RecName: Full=Flagellar biosynthetic protein flhB;
WP_014082756.1	40	0.000141	38.89	RecName: Full=Preprotein translocase subunit secY;
WP_014083536.1	1	0.000152	27.16	SubName: Full=Carboxy-terminal protease; EC=3.4.21.-;
WP_014082649.1	4	0.00016	32.29	hypothetical protein gbs0177	Streptococcus agalactiae NEM316
WP_014083208.1	36	0.000167	36.07	hypothetical protein Z3617	Escherichia coli O157:H7 EDL933
WP_014083888.1	37	0.000175	45.45	RecName: Full=Stonustoxin subunit alpha; Short=SNTX subunit alpha;
WP_014083857.1	2	0.000177	36.07	signal peptide protein	Ralstonia solanacearum GMI1000
WP_014084238.1	6	0.000185	30.14	cGMP dependent protein kinase	Toxoplasma gondii
WP_014085194.1	26	0.000185	38.71	transcriptional regulator	Yersinia pestis CO92
WP_044032514.1	4	0.000186	39.71	mutT-like protein	Streptomyces coelicolor A3 2
WP_050881314.1	7	0.000194	41.3	SubName: Full=Putative uncharacterized protein;
WP_014085054.1	8	0.000195	32.22	hypothetical protein SAG1983	Streptococcus agalactiae 2603V/R
WP_014083316.1	24	0.0002	36.22	RecName: Full=Outer membrane protein yopM;
WP_014083727.1	1	0.000204	32.94	hypothetical protein BT_2626	Bacteroides thetaiotaomicron VPI-5482
WP_014085136.1	13	0.000205	52	SubName: Full=Exotoxin 4;
WP_014083596.1	43	0.000206	34	heat shock protein 90	Cryptosporidium parvum
WP_014085217.1	15	0.000216	35.56	EntF	Escherichia coli O157:H7 str. Sakai
WP_014084237.1	10	0.000252	42.5	proton motive ATPase H1B	Leishmania donovani
WP_014085173.1	7	0.000254	48.15	hypothetical protein Z1202	Escherichia coli O157:H7 EDL933
WP_050881316.1	17	0.000264	33.33	putative transposase	Escherichia coli O157:H7 str. Sakai
WP_014083737.1	14	0.000265	30	RecName: Full=Streptothricin acetyltransferase; EC=2.3.-.-;
WP_014085450.1	19	0.000295	39.02	SubName: Full=Nucleotide sugar epimerase;
WP_014085292.1	4	0.000318	31.82	phosphatase
WP_014084098.1	32	0.000324	51.43	SubName: Full=Extracellular serine proteinase; SubName: Full=Staphylococcal serine proteinase homologue;
WP_014085101.1	5	0.000337	52	hypothetical protein SAG0606	Streptococcus agalactiae 2603V/R
WP_014084059.1	2	0.00035	37.5	polysaccharide deacetylase	Bacteroides thetaiotaomicron VPI-5482
WP_014083368.1	14	0.000378	35.19	SubName: Full=SecE;
WP_014083505.1	6	0.000391	31.03	hypothetical protein mlr8056	Mesorhizobium loti MAFF303099
WP_014083679.1	4	0.000405	35.29	putative methyltransferase	Salmonella enterica subsp. enterica serovar Typhi str. Ty2
WP_014084622.1	9	0.000405	34.78	transcriptional regulator, putative	Vibrio cholerae O1 biovar El Tor str. N16961
WP_014083533.1	22	0.000433	42.11	hypothetical protein	Escherichia coli
WP_014084048.1	33	0.000446	31.53	bifunctional enterobactin receptor/adhesin protein	Escherichia coli CFT073
WP_014082869.1	118	0.000472	30.38	multidrug efflux protein	Pseudomonas mendocina ymp
WP_014083712.1	131	0.000475	30.56	GTP pyrophosphokinase p ppGpp synthetase I stringent stress response RelA	Legionella pneumophila subsp. pneumophila str. Philadelphia 1
WP_014083922.1	28	0.000489	48.48	RecName: Full=Venom allergen 5; AltName: Full=Antigen 5; Short=Ag5; AltName: Allergen=Vesp m 5;
WP_014083677.1	4	0.000492	50	RecName: Full=Extracellular basic protease; EC=3.4.21.-; Flags: Precursor;
WP_014084006.1	5	0.000502	58.82	hypothetical protein SpyM3_0948	Streptococcus pyogenes MGAS315
WP_014084853.1	5	0.000524	37.5	cellobiose-phosphorylase	Brucella melitensis 16M
WP_014085368.1	10	0.000549	37.04	hypothetical protein lin0073	Listeria innocua Clip11262
WP_014082664.1	5	0.000555	34.62	variant surface glycoprotein	Trypanosoma brucei TREU927
WP_014084933.1	4	0.000555	40.74	hypothetical protein all3487	Nostoc sp. PCC 7120
WP_014083087.1	1	0.000558	29.69	scaffold for	Fe-S nitogenase cluster
WP_014083014.1	2	0.000563	46.88	putative recombinase	Listeria innocua Clip11262
WP_014084150.1	16	0.000652	50	hypothetical protein spyM18_1303	Streptococcus pyogenes MGAS8232
WP_044032234.1	4	0.000655	48	SubName: Full=HrcC; Flags: Precursor;
WP_014084363.1	2	0.000657	41.51	hypothetical protein bsl0879	Bradyrhizobium japonicum USDA 110
WP_044032305.1	4	0.000662	30.85	hypothetical protein BT_2606	Bacteroides thetaiotaomicron VPI-5482
WP_014082870.1	5	0.000663	28.24	SubName: Full=EseD;
WP_014085035.1	10	0.000689	38.1	TCP pilus virulence regulatory protein	Vibrio cholerae O1 biovar El Tor str. N16961
WP_014084618.1	30	0.000736	34.88	type I restriction enzyme M protein	Vibrio parahaemolyticus RIMD 2210633
WP_014084592.1	26	0.000774	30.88	vancomycin/teicoplanin A-type resistance protein VanA	Staphylococcus aureus
WP_050881319.1	1	0.000843	41.18	RhsD protein precursor	Xanthomonas campestris pv. campestris str. ATCC 33913
WP_014084527.1	10	0.000895	32.56	DEAD box family helicase	Streptococcus pyogenes MGAS315
WP_014083431.1	50	0.00093	60	secreted protein	Streptomyces coelicolor A3 2
WP_014084784.1	7	0.000937	36.11	hypothetical protein SAG0581	Streptococcus agalactiae 2603V/R
WP_014083893.1	17	0.000967	51.52	Fe2+ transporter protein, inner membrane
WP_014083297.1	2	0.00104	29.21	hypothetical protein gbs0136	Streptococcus agalactiae NEM316
WP_014084457.1	19	0.00105	33.33	minor capsid protein 10	Pseudomonas putida KT2440
WP_014083094.1	4	0.00109	57.58	putative outer membrane protein, probably involved in nutrient binding	Bacteroides thetaiotaomicron VPI-5482
WP_014083565.1	18	0.00115	32.65	RecName: Full=Urease subunit alpha; EC=3.5.1.5; AltName: Full=Urea amidohydrolase subunit alpha;
WP_014083347.1	32	0.00128	38.46	RecName: Full=Phosphoenolpyruvate-protein phosphotransferase; EC=2.7.3.9; AltName: Full=Phosphotransferase system, enzyme I;
WP_014082757.1	183	0.0013	31.87	tetracycline resistance protein	Salmonella enterica subsp. enterica serovar Typhimurium
WP_014085133.1	25	0.0013	44.44	ABC transporter ATP-binding protein	Bacillus cereus ATCC 14579
WP_044031988.1	6	0.00135	37.84	part of haemolytic toxin
WP_014083853.1	22	0.00138	62.5	hypothetical protein Cj1137c	Campylobacter jejuni subsp. jejuni NCTC 11168
WP_050881295.1	1	0.00147	32.26	RhsD protein precursor	Xanthomonas campestris pv. campestris str. ATCC 33913
WP_014083666.1	2	0.00148	34.41	putative outer membrane protein, probably involved in nutrient binding	Bacteroides thetaiotaomicron VPI-5482
WP_050881263.1	5	0.00156	45.45	putative glutamate synthase	Enterococcus casseliflavus
WP_014083584.1	3	0.00157	31.25	RecName: Full=Acyl-homoserine-lactone synthase; EC=2.3.1.184; AltName: Full=Autoinducer synthesis protein vanI;
WP_044032360.1	8	0.00159	43.48	DNA-binding transcriptional regulator SoxS	Salmonella typhimurium LT2
WP_044032103.1	3	0.00159	50	hypothetical protein SMU.219	Streptococcus mutans UA159
WP_014083183.1	5	0.00164	43.33	SubName: Full=Thioredoxin;
WP_014085192.1	1	0.00174	19.77	Multiple antibiotic resistance protein marC
WP_014082766.1	14	0.00176	47.83	putative repressor protein of prophage	Escherichia coli CFT073
WP_014085332.1	19	0.00177	47.37	Cro/CI family transcriptional regulator	Shewanella oneidensis MR-1
WP_014084017.1	17	0.00178	33.33	RecName: Full=Delta-conotoxin-like Ai6.1; Flags: Precursor;
WP_014083353.1	81	0.00186	35.71	IcmH DotU	Legionella pneumophila subsp. pneumophila str. Philadelphia 1
WP_050881293.1	4	0.00198	37.5	putative autotransporter	Salmonella typhimurium LT2
WP_014084080.1	10	0.00203	35.85	SubName: Full=HrcC;
WP_014084379.1	13	0.00209	32.56	SubName: Full=Type III secretion inner membrane protein SctU; SubName: Full=Yop proteins translocation protein U; SubName: Full=Yop translocation protein U; SubName: Full=YopU;
WP_014084294.1	7	0.00221	39.53	hypothetical protein SE1500	Staphylococcus epidermidis ATCC 12228
WP_014083155.1	7	0.00227	35.29	enterochelin transporter uptake	Shigella flexneri 2a str. 2457T
WP_014085259.1	22	0.00232	39.53	SubName: Full=LSDV138 Ig domain OX-2-like protein;
WP_014082684.1	5	0.00243	37.7	variant surface glycoprotein	Trypanosoma brucei TREU927
WP_014083338.1	10	0.00245	38.1	RecName: Full=dTDP-glucose 4,6-dehydratase; EC=4.2.1.46;
WP_014083526.1	33	0.00258	29.57	lipophosphoglycan biosynthetic protein	Leishmania donovani
WP_014084878.1	22	0.00265	52.17	bleomycin resistance protein	Staphylococcus aureus subsp. aureus Mu50
WP_014083718.1	12	0.00267	36.84	merozoite surface antigen-2c	Babesia bovis
WP_014082699.1	3	0.00281	41.38	RecName: Full=Microbial collagenase; EC=3.4.24.3; AltName: Full=prtVp; Flags: Precursor;
WP_014084783.1	1	0.00282	32.84	hypothetical protein EF2027	Enterococcus faecalis V583
WP_014083870.1	8	0.00287	42.5	RecName: Full=Flagellar motor switch protein FliG;
WP_014085381.1	2	0.00309	42.42	serine/threonine protein phosphatase 2B catalytic subunit	Trypanosoma cruzi
WP_014083302.1	14	0.00328	35.29	SubName: Full=Lymphocyte inhibitory factor A;
WP_014083186.1	14	0.00339	28.89	hypothetical protein lin2568	Listeria innocua Clip11262
WP_014083671.1	12	0.00356	51.61	hypothetical protein CKO_01083	Citrobacter koseri ATCC BAA-895
WP_014083158.1	11	0.00372	63.16	RecName: Full=Protein tonB;
WP_014083350.1	18	0.0038	42.5	VI polysaccharide biosynthesis protein TviE, glycosyl transferase group 1	Salmonella enterica subsp. enterica serovar Typhi str. CT18
WP_044032194.1	52	0.00382	44.12	glutamyl-tRNA synthetase	Streptococcus agalactiae NEM316
WP_014083483.1	7	0.00387	34.29	transcriptional regulator FimZ	Salmonella typhimurium LT2
WP_014084054.1	8	0.0039	23.97	RecName: Full=Sphingomyelin phosphodiesterase D LhSicTox-alphaIV1i; Short=SMD; Short=SMase D; Short=Sphingomyelinase D; EC=3.1.4.41; Flags: Fragment;
WP_014084876.1	26	0.00391	38.24	SubName: Full=Kaposin;
WP_014085406.1	5	0.00392	39.47	SubName: Full=RteB;
WP_014083563.1	32	0.0041	45.83	capsular polysaccharide ABC transporter, ATP-binding protein	Campylobacter jejuni subsp. jejuni NCTC 11168
WP_044032205.1	5	0.00415	33.33	SubName: Full=Thioredoxin;
WP_044032467.1	4	0.00434	28.95	RecName: Full=Serine protease/ABC transporter B family protein tagB; EC=3.4.21.-; AltName: Full=Prestalk-specific protein tagB; Flags: Precursor;
WP_014084018.1	7	0.00437	37.14	cag pathogenicity island protein cag7	Helicobacter pylori 26695
WP_014085436.1	3	0.00451	25	siderophore biosynthetic protein, iron repressed gene FrgA	Legionella pneumophila subsp. pneumophila str. Philadelphia 1
WP_044032244.1	20	0.00463	34.33	RhsD protein precursor	Xanthomonas campestris pv. campestris str. ATCC 33913
WP_014082975.1	2	0.00475	44	hypothetical protein BT_2651	Bacteroides thetaiotaomicron VPI-5482
WP_014085459.1	10	0.00529	46.15	30S ribosomal protein S1	Salmonella enterica subsp. enterica serovar Typhimurium str. LT2
WP_014084548.1	15	0.00532	43.24	6`-N-acetyltransferase	Shigella sonnei
WP_014084175.1	6	0.00537	30.11	RecName: Full=Alpha-latrocrustotoxin-Lt1a; Short=Alpha-LCT-Lt1a; AltName: Full=Alpha-latrocrustotoxin; Short=Alpha-LCT; AltName: Full=Crusta1; Flags: Precursor; Fragment;
WP_014085203.1	3	0.00545	28.38	putative peptide transport system permease ABC transporter protein	Sinorhizobium meliloti 1021
WP_014082842.1	5	0.00557	27.52	RecName: Full=Cysteine-rich secretory protein Mr30; AltName: Full=GlaCrisp isoform 1/2/3; AltName: Full=Mr30-1/2; Flags: Precursor;
WP_014085218.1	6	0.00581	33.87	subfamily S1C unassigned peptidase, has signal peptide
WP_014083609.1	29	0.006	35.19	capsule polysaccharide export outer membrane protein	Neisseria meningitidis MC58
WP_014085106.1	10	0.00631	34.78	SubName: Full=ADP-ribosyltransferase binding component;
WP_014084430.1	11	0.00674	34.33	agrBfs protein	Enterococcus faecalis V583
WP_014084823.1	11	0.00685	50	zinc metalloproteinase aureolysin	Staphylococcus aureus subsp. aureus MW2
WP_014085463.1	4	0.00729	35.56	MutT-like protein	Streptomyces avermitilis MA-4680
WP_014084651.1	11	0.00744	33.33	SubName: Full=F20D22.12 protein;
WP_014084116.1	21	0.00776	45.83	trans-sialidase	Trypanosoma cruzi strain CL Brener
WP_014085341.1	17	0.00797	45.71	SubName: Full=SasR;
WP_044032414.1	2	0.00801	23.44	putative transposase	Enterococcus faecium
WP_014084652.1	9	0.00807	32.1	RecName: Full=IgA-specific serine endopeptidase autotransporter; EC=3.4.21.72; Contains: RecName: Full=IgA-specific serine endopeptidase; AltName: Full=IgA protease; RecName: Full=IgA-specific serine endopeptidase translocator; AltName: Full=Helper peptid
WP_014084130.1	78	0.00838	42.86	hypothetical protein Rv3868	Mycobacterium tuberculosis H37Rv
WP_014085316.1	23	0.00853	33.75	receptor-like protein iutA	imported	Shigella flexneri 2a str. 301
WP_044032264.1	4	0.00856	27.45	RecName: Full=Protease inhibitor SIL-V3;
WP_014082729.1	34	0.00866	36.67	RecName: Full=Alpha-conotoxin-like Pu1.1; Flags: Precursor;
WP_014085039.1	7	0.0089	29.87	AG-6`-acetyltransferase	Enterobacter cloacae
WP_044032045.1	4	0.00892	42.55	SubName: Full=Botulinum neurotoxin;
WP_014083012.1	24	0.00933	37.84	RecName: Full=Exfoliative toxin A; EC=3.4.21.-; AltName: Full=Epidermolytic toxin A; Flags: Precursor;
WP_014084235.1	6	0.00936	31.03	Bcs3	Haemophilus influenzae
WP_014085246.1	6	0.00943	36.36	SubName: Full=ColH protein; SubName: Full=Collagenase; Flags: Precursor;
WP_050881327.1	3	0.00968	35.96	RhsD protein precursor	Xanthomonas campestris pv. campestris str. ATCC 33913
WP_014084218.1	6	0.0098	34.29	chloramphenicol O-acetyltransferase	Clostridium beijerinckii NCIMB 8052
WP_014085180.1	18	0.01	53.85	Lsa	Enterococcus faecalis
WP_014084859.1	15	0.01	36.36	trans-sialidase	Trypanosoma cruzi strain CL Brener
WP_014085284.1	3	0.01	40	glycosyl transferase
WP_014082668.1	2	0.01	35.09	N-acetylmuramoyl-L-alanine amidase sporulation mother cell wall hydrolase	Bacillus halodurans C-125
WP_014085415.1	20	0.01	30.91	erythromycin resistance methylase	Streptococcus pyogenes
WP_014083346.1	54	0.01	60	pilus assembly, secretory protein kinase
WP_050881296.1	1	0.01	35.82	RhsD protein precursor	Xanthomonas campestris pv. campestris str. ATCC 33913
WP_014083511.1	4	0.01	22.73	IcmO DotL	Legionella pneumophila subsp. pneumophila str. Philadelphia 1
WP_044032231.1	6	0.01	41.03	hypothetical protein c1194	Escherichia coli CFT073
WP_050881351.1	2	0.01	23.2	putative transposase	Enterococcus faecium
WP_014084852.1	12	0.01	39.13	enterobactin/ferric enterobactin esterase	Escherichia coli K12
WP_014084747.1	1	0.01	28.17	phage integrase family site specific recombinase	Shewanella oneidensis MR-1
WP_014082678.1	46	0.01	57.14	erythromycin resistance protein	Staphylococcus haemolyticus JCSC1435
WP_014085435.1	7	0.01	32.35	TCP pilus virulence regulatory protein	Vibrio cholerae O1 biovar El Tor str. N16961
WP_014083838.1	16	0.02	37.5	polyketide synthase	Streptomyces coelicolor A3 2
WP_014083322.1	45	0.02	34.29	capsule polysaccharide export outer membrane protein	Neisseria meningitidis MC58
WP_014083993.1	9	0.02	29.67	variant erythrocyte surface antigen-1, alpha subunit	Babesia bovis T2Bo
WP_014082697.1	56	0.02	41.67	SubName: Full=Enzyme I;
WP_014084831.1	5	0.02	29.73	major head protein precursor	Lactococcus lactis subsp. lactis Il1403
WP_044032612.1	4	0.02	48.57	RhsD protein precursor	Xanthomonas campestris pv. campestris str. ATCC 33913
WP_014085220.1	2	0.02	29.2	hypothetical protein PA0083	Pseudomonas aeruginosa PAO1
WP_014085073.1	13	0.02	35.85	N-acetylneuraminic acid synthetase	Campylobacter jejuni subsp. jejuni NCTC 11168
WP_014083725.1	8	0.02	31.43	aminopeptidase N	Salmonella enterica subsp. enterica serovar Typhimurium str. LT2
WP_014084270.1	5	0.02	41.86	phage DNA helicase, putative	Pseudomonas putida KT2440
WP_014084189.1	3	0.02	47.22	hypothetical protein VP2138	Vibrio parahaemolyticus RIMD 2210633
WP_014085336.1	7	0.02	36.36	hypothetical protein t1789	Salmonella enterica subsp. enterica serovar Typhi str. Ty2
WP_014084082.1	4	0.02	33.33	putative protein Shf	Shigella flexneri 2a
WP_014085222.1	7	0.02	42.31	SubName: Full=Enn18 protein; Flags: Precursor;
WP_014083092.1	3	0.02	29.67	hypothetical protein mlr8545	Mesorhizobium loti MAFF303099
WP_014084371.1	17	0.02	54.55	AatC ATB binding protein of ABC transporter	Escherichia coli
WP_014083248.1	36	0.02	33.96	macrolide-specific ABC-type efflux carrier
WP_014083980.1	41	0.02	41.67	SubName: Full=HW17g1 toxin-like;
WP_014085380.1	2	0.02	41.67	prophage pi3 protein 52	Lactococcus lactis subsp. lactis Il1403
WP_044032173.1	13	0.02	32.61	major fimbrial subunit
WP_014084008.1	13	0.02	35.29	SubName: Full=35 kDa chemokine binding protein; SubName: Full=EVM001; SubName: Full=Secreted chemokine binding protein; SubName: Full=Secreted chemokine binding protein K2R;
WP_014084857.1	9	0.02	52.17	RecName: Full=Outer membrane pore protein E; Flags: Precursor;
WP_014083291.1	7	0.02	35.82	RecName: Full=Phospholipase A1 2; EC=3.1.1.32; EC=3.1.1.4; AltName: Full=Allergen Dol m I; AltName: Allergen=Dol m 1.02;
WP_014084488.1	57	0.02	36.54	macrolide transporter subunit MacA	Enterobacter sp. 638
WP_014084817.1	2	0.02	37.29	hypothetical protein c2405	Escherichia coli CFT073
WP_014085111.1	5	0.02	42.86	RecName: Full=Poly beta-D-mannuronate C5 epimerase 1; EC=5.1.3.-; AltName: Full=Mannuronan epimerase 1;
WP_014083998.1	13	0.02	38.46	translocation channel component
WP_044032515.1	2	0.02	24.2	putative dinitrogenase reductase activating glycohydrolase	Bacteroides thetaiotaomicron VPI-5482
WP_014082848.1	8	0.02	33.87	VanHB	Clostridium sp. MLG245
WP_014082752.1	9	0.02	42.11	prophage Lp2 protein 4	Lactobacillus plantarum WCFS1
WP_014082772.1	9	0.03	33.87	VanHB	Clostridium sp. MLG245
WP_014083759.1	1	0.03	38.18	toxopain-2	Toxoplasma gondii RH
WP_014084125.1	5	0.03	32.61	eukaryotic translation initiation factor 4A	Toxoplasma gondii
WP_014083241.1	1	0.03	30.26	cysteine desulferase
WP_014083380.1	40	0.03	40.82	SubName: Full=FleR;
WP_014084403.1	1	0.03	30.95	hypothetical protein asl3470	Nostoc sp. PCC 7120
WP_014084559.1	4	0.03	28.03	variant surface glycoprotein	Trypanosoma brucei TREU927
WP_014083020.1	2	0.03	31.43	hypothetical protein Rv3615c	Mycobacterium tuberculosis H37Rv
WP_014084929.1	1	0.03	28.57	arsenate reductase	Streptomyces coelicolor A3 2
WP_014083999.1	37	0.03	43.59	cysteine proteinase, putative	Trichomonas vaginalis
WP_014083263.1	43	0.03	32.69	hypothetical protein VP2134	Vibrio parahaemolyticus RIMD 2210633
WP_014083777.1	20	0.03	40	putative peptide synthetase	Escherichia coli CFT073
WP_014085024.1	21	0.03	57.89	small GTPase Rab7A	Entamoeba histolytica HM-1:IMSS
WP_014084777.1	8	0.03	61.9	hypothetical protein ECs2756	Escherichia coli O157:H7 str. Sakai
WP_014084836.1	19	0.03	35.48	macrophage infectivity potentiator Mip	Legionella pneumophila subsp. pneumophila str. Philadelphia 1
WP_014084516.1	6	0.03	42.22	hypothetical protein	Escherichia coli
WP_014083320.1	3	0.03	36.84	putative cytoplasmic protein	Salmonella enterica subsp. enterica serovar Typhimurium str. LT2
WP_014083300.1	8	0.03	31.82	SubName: Full=AHV-sema;
WP_014085391.1	3	0.04	36.59	SubName: Full=Type III secretion component protein SctC;
WP_014084894.1	6	0.04	34.04	ABC transporter ATPase component	Salmonella enterica subsp. enterica serovar Typhi str. Ty2
WP_014084570.1	1	0.04	23.93	putative hydrolase	Bradyrhizobium japonicum USDA 110
WP_014083840.1	45	0.04	36.84	AmpC	Aeromonas punctata
WP_014082981.1	15	0.04	38.1	RecName: Full=Hainantoxin-XVI-13; Short=HNTX-XVI-13; Flags: Precursor;
WP_014084911.1	7	0.04	32.69	RecName: Full=Flagellar P-ring protein; AltName: Full=Basal body P-ring protein; Flags: Precursor;
WP_014084886.1	5	0.04	30.19	two-component sensor histidine kinase	Mesorhizobium loti MAFF303099
WP_014084520.1	4	0.04	35	SubName: Full=Neutral protease;
WP_014084644.1	5	0.04	35.42	putative maturase/reverse transcriptase	Bacteroides thetaiotaomicron VPI-5482
WP_014083686.1	11	0.04	36.17	SubName: Full=Type III secretion chaperone SycD;
WP_014082658.1	12	0.04	31.71	SubName: Full=Nontoxic-nonhaemagglutinin;
WP_044032136.1	14	0.04	36.36	RecName: Full=Type 4 prepilin-like proteins leader peptide-processing enzyme; AltName: Full=Protein secretion protein XCPA; AltName: Full=Protein pilD; Includes: RecName: Full=Leader peptidase; EC=3.4.23.43; AltName: Full=Prepilin peptidase; RecName: Full
WP_014085080.1	17	0.04	50	ferrichrome transport ATP-binding protein	Staphylococcus aureus subsp. aureus MW2
WP_014083772.1	6	0.04	32.26	SubName: Full=Fc-gamma receptor; Flags: Precursor;
WP_014083106.1	11	0.04	41.18	aminoglycoside 6`-N-acetyltransferase Ix	Acinetobacter sp. BM2722
WP_014084296.1	10	0.04	33.96	hypothetical protein t4273	Salmonella enterica subsp. enterica serovar Typhi str. Ty2
WP_014084271.1	6	0.05	37.84	SubName: Full=Gp144R;
WP_014084531.1	3	0.05	38.24	SubName: Full=Putative subtilisin serine protease; SubName: Full=Subtilisin-like serine protease;
WP_014083981.1	18	0.05	34	flagellar hook protein	Campylobacter jejuni subsp. jejuni NCTC 11168
WP_014084945.1	20	0.05	58.33	RecName: Full=Serine protease splC; EC=3.4.21.-; Flags: Precursor;
WP_014085280.1	3	0.05	40	SubName: Full=CagA;
WP_014084040.1	5	0.05	31.87	RecName: Full=Flagellin 1;
WP_014083459.1	11	0.05	29.17	SubName: Full=Possible type III secretion system protein;
WP_014084820.1	2	0.05	25.96	amino acid ABC transporter, ATP-binding protein	Streptococcus agalactiae 2603V/R
WP_014083957.1	33	0.05	40.91	hyaluronidase	Streptococcus pneumoniae TIGR4
WP_014082813.1	11	0.06	38.3	rhoptry-associated protein 2	Plasmodium falciparum 3D7
WP_014083296.1	11	0.06	52.63	hypothetical protein VV1_0076	Vibrio vulnificus CMCP6
WP_014085208.1	9	0.06	40	SubName: Full=R9;
WP_014083471.1	15	0.06	35.8	glycosyltransferase 2
WP_014083520.1	33	0.06	60	flagellar biosynthesis regulator FlhF	Legionella pneumophila subsp. pneumophila str. Philadelphia 1
WP_044032531.1	2	0.06	26.55	phage-related integrase	Xanthomonas campestris pv. campestris str. ATCC 33913
WP_014082923.1	6	0.06	48	hypothetical protein c2406	Escherichia coli CFT073
WP_014083925.1	11	0.06	57.89	cold shock protein CspC	Enterococcus faecalis V583
WP_014083724.1	2	0.06	35.9	trans-sialidase	Trypanosoma cruzi strain CL Brener
WP_044032086.1	15	0.06	41.67	trans-sialidase	Trypanosoma cruzi strain CL Brener
WP_014083074.1	1	0.06	30.49	regulatory protein	Escherichia coli CFT073
WP_014083583.1	10	0.06	33.73	hypothetical protein SpyM3_0932	Streptococcus pyogenes MGAS315
WP_014082641.1	3	0.07	39.02	efflux pump
WP_050881342.1	2	0.07	28.18	glucosamine--fructose-6-phosphate aminotransferase	Bradyrhizobium japonicum USDA 110
WP_014082993.1	6	0.07	26.19	bifunctional enterobactin receptor/adhesin protein	Escherichia coli O157:H7 str. Sakai
WP_014084829.1	3	0.07	44.74	tRNA-specific 2-thiouridylase MnmA	Enterococcus faecalis V583
WP_014085125.1	3	0.07	33.96	type 4 fimbrial biogenesis protein PilX	Pseudomonas aeruginosa PAO1
WP_014085375.1	4	0.07	30.51	variant erythrocyte surface antigen-1, alpha subunit	Babesia bovis
WP_014084144.1	33	0.07	44.44	RecName: Full=Rod shape-determining protein mreB;
WP_014083516.1	39	0.07	32.86	RecName: Full=Streptothricin acetyltransferase; EC=2.3.-.-;
WP_014082966.1	80	0.07	53.57	Part of the ABC transporter complex bceAB TC 3.A.1.123.5 involved in bacitracin export. Responsible for energy coupling to the transport system.
WP_014085260.1	4	0.07	34.55	hypothetical protein bll8072	Bradyrhizobium japonicum USDA 110
WP_014082879.1	28	0.07	46.67	RecName: Full=Acetate kinase; EC=2.7.2.1; AltName: Full=Acetokinase;
WP_014082703.1	15	0.07	47.83	rhoptry protein 16	Toxoplasma gondii
WP_014083700.1	3	0.08	37.5	hypothetical protein c3606	Escherichia coli CFT073
WP_014083072.1	12	0.08	44.19	SubName: Full=HrcT protein; SubName: Full=Y4yN;
WP_014082939.1	9	0.08	37.04	iron III dicitrate-binding periplasmic protein
WP_044032282.1	6	0.08	26.25	variant surface glycoprotein VSG	Trypanosoma brucei TREU927
WP_014085456.1	10	0.08	34.62	SubName: Full=Neurotoxin type F;
WP_014082851.1	4	0.08	32.05	iron III ABC transporter, permease protein hitB	Haemophilus influenzae Rd
WP_014084388.1	1	0.08	38.89	hypothetical protein blr1671	Bradyrhizobium japonicum USDA 110
WP_014085037.1	8	0.08	32.39	hypothetical protein t4270	Salmonella enterica subsp. enterica serovar Typhi str. Ty2
WP_014083037.1	9	0.08	41.03	trans-sialidase	Trypanosoma cruzi strain CL Brener
WP_014082968.1	42	0.08	25.18	aminoglycoside 3` phosphotransferase APH 3` -Ia	Avibacterium paragallinarum
WP_014084571.1	9	0.09	33.33	RecName: Full=Tripeptidyl-peptidase 2; Short=TPP-2; EC=3.4.14.10; AltName: Full=Tripeptidyl aminopeptidase; AltName: Full=Tripeptidyl-peptidase II; Short=TPP-II;
WP_014083140.1	59	0.09	43.18	tetB	Gram-negative bacterium TC31
WP_014082717.1	9	0.09	52.63	RecName: Full=Acrorhagin-1; AltName: Full=Acrorhagin I; Flags: Precursor;
WP_014082889.1	11	0.09	36.36	RecName: Full=Phospholipase C; Short=PLC; EC=3.1.4.3; AltName: Full=Phosphatidylcholine cholinephosphohydrolase; AltName: Full=Gamma-toxin; Flags: Precursor;
WP_014083187.1	2	0.1	45.16	putative siderophore related non-ribosomal peptide synthase
WP_014083949.1	3	0.1	31.34	iron III dicitrate-binding periplasmic protein
WP_014085082.1	17	0.1	43.18	hypothetical protein y1892	Yersinia pestis KIM
WP_014085026.1	9	0.1	31.58	hypothetical protein lin2589	Listeria innocua Clip11262
WP_014083713.1	2	0.1	37.93	ATP-dependent protease	Listeria monocytogenes EGD-e
WP_014083783.1	7	0.1	44.12	putative primase	Staphylococcus aureus subsp. aureus MW2
WP_014084862.1	1	0.11	35.59	putative integrase for prophage CP-933U	Shigella flexneri 2a str. 301
WP_014083543.1	5	0.11	26.67	putative aspartate amino transferase	Kluyvera ascorbata
WP_014085076.1	5	0.11	29.41	lambdoid prophage Qin antitermination protein Q	Escherichia coli CFT073
WP_014082715.1	75	0.11	32.65	RND family exporter MexD	Pseudomonas aeruginosa
WP_014084713.1	250	0.11	39.39	RecName: Full=Sphingomyelin phosphodiesterase D SdSicTox-betaIIB1bix; Short=SMD; Short=SMase D; Short=Sphingomyelinase D; EC=3.1.4.41; Flags: Fragment;
WP_044032248.1	31	0.11	42.42	SubName: Full=Putative three finger toxin;
WP_014082896.1	12	0.11	35.71	SubName: Full=Putative right origin-binding protein; SubName: Full=Right origin-binding protein;
WP_014083028.1	1	0.11	32.29	phage internal core protein	Pseudomonas putida KT2440
WP_044031977.1	5	0.12	51.72	D-Ala:D-Ser ligase	Enterococcus faecalis
WP_014083835.1	4	0.12	50	tRNA-specific 2-thiouridylase MnmA	Enterococcus faecalis V583
WP_014083754.1	5	0.12	35.29	hypothetical protein spyM18_1267	Streptococcus pyogenes MGAS8232
WP_014082901.1	1	0.12	37.25	prophage pi1 protein 44	Lactococcus lactis subsp. lactis Il1403
WP_014082759.1	19	0.12	50	RecName: Full=L-amino-acid oxidase; Short=LAAO; Short=LAO; EC=1.4.3.2; Flags: Precursor;
WP_014083077.1	10	0.12	30.36	RecName: Full=L-amino-acid oxidase; Short=LAAO; Short=LAO; EC=1.4.3.2; Flags: Precursor;
WP_014085135.1	14	0.12	41.03	hypothetical protein HI1422	Haemophilus influenzae Rd KW20
WP_014082816.1	8	0.13	24.19	RecName: Full=Urease subunit alpha; EC=3.5.1.5; AltName: Full=Urea amidohydrolase subunit alpha;
WP_014083030.1	7	0.13	30.65	RecName: Full=Mitogen-activated protein kinase 13; Short=MAP kinase 13; Short=MAPK 13; EC=2.7.11.24; AltName: Full=Mitogen-activated protein kinase p38 delta; Short=MAP kinase p38 delta; AltName: Full=Stress-activated protein kinase 4;
WP_014085171.1	6	0.13	60	immunoglobulin G binding protein A precursor	Staphylococcus aureus subsp. aureus MW2
WP_014084958.1	8	0.13	35.94	low calcium response protein D	Yersinia pestis CO92
WP_014083903.1	7	0.13	42.11	ferric uptake regulator	Shigella flexneri 2a str. 301
WP_014084119.1	6	0.13	35.14	hypothetical protein c1170	Escherichia coli CFT073
WP_014084778.1	2	0.14	24.68	flagellar biosynthesis protein FlhA	Legionella pneumophila subsp. pneumophila str. Philadelphia 1
WP_014084164.1	4	0.14	38.46	hypothetical protein	Escherichia coli
WP_014084249.1	12	0.14	54.55	SubName: Full=Predicted CDS Pa_1_12990; SubName: Full=Subtilisin-like serine protease;
WP_014083080.1	12	0.14	40.74	SubName: Full=Putative exported protein; SubName: Full=Putative outer membrane protein;
WP_014082942.1	5	0.14	30.99	SubName: Full=Subtilisin-like protease; Flags: Precursor;
WP_014084546.1	4	0.14	32	4-hydroxyphenylacetate catabolism	Salmonella enterica subsp. enterica serovar Typhimurium str. LT2
WP_044032224.1	17	0.14	50	BfpF	Escherichia coli
WP_014082778.1	2	0.15	38.78	secretory protein	Chilobrachys guangxiensis
WP_044032258.1	2	0.15	30.95	prophage Lp3 protein 20	Lactobacillus plantarum WCFS1
WP_014085147.1	4	0.15	43.24	arginase
WP_014083915.1	7	0.15	45.71	RecName: Full=Delta-ctenitoxin-Pn2a; Short=Delta-CNTX-Pn2a; AltName: Full=Neurotoxin Tx2-6; Short=PnTx2-6; Flags: Precursor;
WP_014084867.1	5	0.15	42.11	SubName: Full=Mrp4;
WP_014083447.1	2	0.15	26.58	RecName: Full=Pyrolysin; EC=3.4.21.-; Flags: Precursor;
WP_014083403.1	37	0.15	64.71	RecName: Full=Gamma-hemolysin component A; AltName: Full=H-gamma-2; AltName: Full=H-gamma-II; Flags: Precursor;
WP_014082746.1	2	0.15	29.58	hypothetical protein spyM18_1255	Streptococcus pyogenes MGAS8232
WP_044031960.1	9	0.16	47.37	Gal/GalNAc binding lectin	Cryptosporidium parvum
WP_044032240.1	1	0.16	34.04	hypothetical protein RSc1910	Ralstonia solanacearum GMI1000
WP_044032114.1	3	0.16	40	acidocalcisomal pyrophosphatase	Trypanosoma brucei
WP_014083966.1	14	0.16	33.33	aggregation substance, putative	Enterococcus faecalis V583
WP_014083578.1	2	0.16	30.19	hypothetical protein blr0865	Bradyrhizobium japonicum USDA 110
WP_014083419.1	4	0.16	44.44	putative DNA primase - phage associated	Streptococcus pyogenes MGAS315
WP_014082788.1	3	0.16	57.14	RecName: Full=C-type lectin 2; Flags: Precursor;
WP_044032429.1	3	0.16	34.69	RecName: Full=General secretion pathway protein D; Flags: Precursor;
WP_014083758.1	4	0.16	32.61	lic-1 operon protein	Haemophilus influenzae Rd KW20
WP_014083729.1	4	0.16	27.78	RecName: Full=UDP-glucuronate 4-epimerase 4; EC=5.1.3.6; AltName: Full=UDP-glucuronic acid epimerase 4; Short=AtUGlcAE1;
WP_014082881.1	5	0.16	36.21	hypothetical protein SAG0603	Streptococcus agalactiae 2603V/R
WP_044032228.1	13	0.16	34.62	hypothetical protein BT_0318	Bacteroides thetaiotaomicron VPI-5482
WP_050881338.1	6	0.17	40.91	putative amino acid permease	Salmonella typhimurium LT2
WP_014085102.1	7	0.17	55	Cro/CI family transcriptional regulator	Streptococcus agalactiae 2603V/R
WP_014085166.1	4	0.17	23.3	SubName: Full=Hrp conserved transmembrane protein;
WP_050881336.1	31	0.17	42.5	UDP-galactopyranose mutase	Campylobacter jejuni subsp. jejuni NCTC 11168
WP_014083512.1	2	0.17	31.43	beta-lactamase	Pseudomonas aeruginosa UCBPP-PA14
WP_014083873.1	3	0.17	36.23	hypothetical protein ECs2618	Escherichia coli O157:H7 str. Sakai
WP_014085303.1	7	0.17	43.75	erythrocyte membrane protein 1 PfEMP1 , truncated	Plasmodium falciparum 3D7
WP_050881313.1	2	0.17	26.98	major fimbrial subunit
WP_044032335.1	3	0.17	43.33	hypothetical protein SAV_4182	Streptomyces avermitilis MA-4680
WP_014084301.1	2	0.18	35.29	trans-sialidase	Trypanosoma cruzi strain CL Brener
WP_014085196.1	1	0.18	36.36	hypothetical protein XAC3265	Xanthomonas axonopodis pv. citri str. 306
WP_014084076.1	4	0.18	60	glutamine synthetase GLNA1 glutamine synthase GS-I	Mycobacterium tuberculosis H37Rv
WP_044032522.1	8	0.18	38.24	erythrocyte membrane protein 1 PfEMP1	Plasmodium falciparum 3D7
WP_014082747.1	6	0.18	34.38	hypothetical protein spyM18_1299	Streptococcus pyogenes MGAS8232
WP_014083571.1	9	0.18	42.22	AdeB RND protein	Acinetobacter baumannii
WP_014082994.1	9	0.18	27.66	SubName: Full=Putative uncharacterized protein;
WP_014083048.1	2	0.18	47.83	RecName: Full=Serine protease splB; EC=3.4.21.-; Flags: Precursor;
WP_014083311.1	17	0.18	46.43	COG0841: Cation/multidrug efflux pump	Burkholderia cenocepacia PC184
WP_014083701.1	21	0.18	38.89	RecName: Full=Zinc metalloproteinase/disintegrin; Contains: RecName: Full=Venom metalloproteinase; EC=3.4.24.-; RecName: Full=Disintegrin jararacin; AltName: Full=Platelet aggregation activation inhibitor; RecName: Full=Disintegrin jararacin-AGEEC; RecNam
WP_014082660.1	34	0.19	45.71	methylase ermT	Plasmid p121BS
WP_014083179.1	3	0.19	34.12	SubName: Full=Outer surface protein B;
WP_044032149.1	9	0.19	31.37	major intrinsic multiple antibiotic resistance efflux outer membrane protein OprM precursor	Pseudomonas aeruginosa PAO1
WP_014084688.1	2	0.19	53.33	hypothetical protein BT_2304	Bacteroides thetaiotaomicron VPI-5482
WP_014085020.1	7	0.19	38.64	ABC transporter, ATP-binding protein	Enterococcus faecalis V583
WP_014083639.1	22	0.19	45.45	RecName: Full=Protein-export membrane protein secG;
WP_014083437.1	5	0.19	57.89	VirB4	Campylobacter jejuni subsp. jejuni 81-176
WP_014083455.1	6	0.19	46.43	RecName: Full=Integration host factor subunit alpha; Short=IHF-alpha;
WP_014085466.1	1	0.19	34.48	ATP-binding protein	Streptomyces coelicolor A3 2
WP_014085334.1	16	0.2	32.35	type 4 fimbrial biogenesis protein PilF	Pseudomonas aeruginosa PAO1
WP_044032314.1	5	0.2	37.74	hypothetical protein	Pseudomonas aeruginosa
WP_044032254.1	2	0.2	33.33	cytochrome c family protein	Pseudomonas putida KT2440
WP_014083234.1	2	0.2	33.82	RecName: Full=rRNA methyltransferase; AltName: Full=Carbomycin-resistance protein
WP_014084752.1	5	0.21	42.86	hypothetical protein gbs0166	Streptococcus agalactiae NEM316
WP_014084065.1	69	0.21	30.19	streptogramin A acetyltransferase	Clostridium botulinum F str. Langeland
WP_044031995.1	2	0.21	27.5	RhsD protein precursor	Xanthomonas campestris pv. campestris str. ATCC 33913
WP_014084550.1	2	0.22	31.25	lipoprotein DotD	Legionella pneumophila subsp. pneumophila str. Philadelphia 1
WP_014085231.1	4	0.22	40	SubName: Full=BoNT/B;
WP_014084744.1	4	0.22	37.5	D,D carboxypeptidase	Enterococcus faecium
WP_014084016.1	37	0.22	38.46	ferrous iron transporter A	Legionella pneumophila subsp. pneumophila str. Philadelphia 1
WP_014083412.1	15	0.22	46.43	hypothetical protein SCO5335	Streptomyces coelicolor A3 2
WP_014084957.1	4	0.22	30.38	hydrolase VgB	Staphylococcus aureus
WP_014084771.1	8	0.22	36.96	SubName: Full=EtpD protein; SubName: Full=W0022;
WP_014085205.1	14	0.22	39.47	SubName: Full=Phase 1 flagellin;
WP_014082961.1	6	0.22	35	putative transposase number 4 for insertion sequence ISRM30	Sinorhizobium meliloti 1021
WP_014083545.1	11	0.22	30	RecName: Full=Protein translocase subunit SecA;
WP_014083831.1	2	0.23	35.56	hypothetical protein c3636	Escherichia coli CFT073
WP_014084599.1	14	0.23	52.63	putative DNA primase - phage associated	Streptococcus pyogenes MGAS315
WP_014084146.1	5	0.23	32.1	arabinose-5-phosphate isomerase	Campylobacter jejuni subsp. jejuni NCTC 11168
WP_014083309.1	12	0.23	40	putative outer membrane protein, probably involved in nutrient binding	Bacteroides thetaiotaomicron VPI-5482
WP_044032268.1	16	0.23	37.78	RecName: Full=Equinatoxin-5; AltName: Full=Equinatoxin V; Short=EqT V; Short=EqTV; Flags: Precursor;
WP_014083475.1	5	0.23	31.25	capsule polysaccharide export ATP-binding protein CtrD	Neisseria meningitidis MC58
WP_050881304.1	2	0.24	40	flagellar basal-body rod protein	Campylobacter jejuni subsp. jejuni NCTC 11168
WP_014085019.1	9	0.24	41.03	putative bacteriophage protein	Salmonella enterica subsp. enterica serovar Typhi str. CT18
WP_044032010.1	6	0.24	56	subfamily S1C unassigned peptidase, has signal peptide
WP_014083500.1	14	0.24	37.25	23S rRNA methlyase	Clostridium perfringens
WP_014085318.1	3	0.24	37.04	ribose-phosphate pyrophosphokinase	Enterococcus faecalis V583
WP_014082789.1	8	0.24	34.78	RecName: Full=Hainantoxin-VIII-10; Short=HNTX-VIII-10; Flags: Precursor;
WP_014085320.1	4	0.24	46.67	hypothetical protein PA0078	Pseudomonas aeruginosa PAO1
WP_014082938.1	7	0.24	27.59	Type I restriction enzyme EcoEI R protein	Vibrio vulnificus CMCP6
WP_014084022.1	1	0.25	21.99	peroxiredoxin
WP_014085108.1	27	0.25	36.73	RecName: Full=Putative outer membrane porin protein nmpC; Flags: Precursor;
WP_044032364.1	4	0.25	28.57	unknown	Shigella flexneri 2a
WP_014083766.1	1	0.25	37.84	SubName: Full=3FTx-Dis2;
WP_014082693.1	68	0.26	43.75	RecName: Full=Integration host factor subunit beta; Short=IHF-beta;
WP_014084035.1	13	0.26	47.22	polyketide synthetase MBTC polyketide synthase	Mycobacterium tuberculosis H37Rv
WP_044032267.1	2	0.26	33.33	RecName: Full=General secretion pathway protein C; AltName: Full=Pectic enzymes secretion protein outC;
WP_014084151.1	15	0.26	32.88	RecName: Full=Botulinum neurotoxin type E nontoxic component;
WP_014083640.1	23	0.26	30.36	hypothetical protein SF2972	Shigella flexneri 2a str. 301
WP_014083406.1	14	0.26	54.17	SubName: Full=ALKALINE PROTEASE SECRETION PROTEIN APRE AprE ;
WP_014085074.1	3	0.26	28.81	cysteine proteinase, putative	Trichomonas vaginalis
WP_014082892.1	4	0.26	35.71	ribokinase	Streptococcus agalactiae NEM316
WP_014082969.1	6	0.27	41.3	lipopotein protein	Sinorhizobium meliloti 1021
WP_014084648.1	2	0.27	22.05	hypothetical protein Rv1784	Mycobacterium tuberculosis H37Rv
WP_014084273.1	6	0.27	34.69	trans-sialidase	Trypanosoma cruzi strain CL Brener
WP_014083689.1	10	0.27	30	capsular polysaccharide synthesis enzyme Cap8H	Staphylococcus aureus subsp. aureus MW2
WP_014083762.1	5	0.27	32.08	sensor protein PhoQ	Salmonella typhimurium LT2
WP_014083642.1	4	0.27	28.3	polysialic acid capsule biosynthesis protein SiaC	Neisseria meningitidis MC58
WP_014084417.1	10	0.27	38.64	GTP-binding protein
WP_014084243.1	4	0.28	32.84	toxin co-regulated pilus biosynthesis protein B	Vibrio cholerae O1 biovar El Tor str. N16961
WP_014083841.1	5	0.28	31.11	lipid transporter ATP-binding/permease protein	Salmonella enterica subsp. enterica serovar Typhimurium str. LT2
WP_014084547.1	2	0.28	35	RecName: Full=Nitrogen regulation protein NR I ;
WP_014085288.1	1	0.28	28.21	IS1481 transposase	Xanthomonas campestris pv. campestris str. ATCC 33913
WP_044032547.1	4	0.28	33.33	putative outer protein B	Bordetella pertussis Tohama I
WP_014083818.1	12	0.29	34.92	surface-exposed lipoprotein	Campylobacter jejuni subsp. jejuni NCTC 11168
WP_014085151.1	2	0.29	25	trans-sialidase	Trypanosoma cruzi strain CL Brener
WP_014084300.1	6	0.29	46.88	RecName: Full=Flagellar biosynthetic protein flhB;
WP_014085327.1	1	0.29	30.43	RecName: Full=Zinc metalloproteinase; EC=3.4.24.-; Flags: Precursor;
WP_014085034.1	5	0.29	33.8	surface-anchored fimbrial subunit	Corynebacterium diphtheriae NCTC 13129
WP_014083805.1	4	0.3	32.5	SubName: Full=Microneme-associated protein;
WP_014083244.1	3	0.3	55.56	hypothetical protein SCO6850	Streptomyces coelicolor A3 2
WP_014083414.1	5	0.3	33.33	cathepsin C1	Toxoplasma gondii
WP_014083605.1	3	0.3	23.16	hypothetical protein AGR_L_1991	Agrobacterium tumefaciens str. C58
WP_044032273.1	6	0.3	39.29	RecName: Full=Flagellar motor switch phosphatase FliY; EC=3.-.-.-; AltName: Full=CheY-P phosphatase FliY; AltName: Full=Flagellar motor switch protein FliY;
WP_014083607.1	2	0.31	36.17	hypothetical protein XF1762	Xylella fastidiosa 9a5c
WP_014085239.1	1	0.31	28.87	hypothetical protein SO_3873	Shewanella oneidensis MR-1
WP_014083523.1	73	0.31	51.43	RecName: Full=Urease; EC=3.5.1.5; AltName: Full=Urea amidohydrolase;
WP_014084045.1	4	0.31	38.46	phage integrase family site specific recombinase	Streptococcus agalactiae 2603V/R
WP_044032150.1	21	0.31	37.14	SubName: Full=Insecticidal toxin complex protein TcaC; SubName: Full=Toxin complex protein;
WP_014083975.1	2	0.31	28.57	recombination protein	Streptococcus agalactiae 2603V/R
WP_014085001.1	4	0.31	31.58	Ser-Asp rich fibrinogen-binding bone sialoprotein-binding protein	Staphylococcus aureus subsp. aureus MW2
WP_014084207.1	2	0.31	36.54	putative bacteriophage P2 tail protein	Agrobacterium tumefaciens str. C58
WP_014084067.1	20	0.31	34.88	hypothetical protein BT_0940	Bacteroides thetaiotaomicron VPI-5482
WP_014085126.1	6	0.32	28.07	putative type II secretion protein	Shigella dysenteriae Sd197
WP_014084892.1	6	0.32	39.29	SubName: Full=Probable secreted protease;
WP_044032084.1	9	0.32	37.84	hypothetical protein bll1569	Bradyrhizobium japonicum USDA 110
WP_014083497.1	4	0.32	29.41	polysialic acid capsule biosynthesis protein SynX	Neisseria meningitidis MC58
WP_014085294.1	11	0.32	33.87	hyaluronidase	Clostridium perfringens str. 13
WP_014082867.1	10	0.33	33.33	SubName: Full=Rod shape-determining protein MreB;
WP_014085428.1	2	0.33	30.77	thioredoxin family protein	Streptococcus agalactiae NEM316
WP_014083898.1	1	0.33	21.43	RecName: Full=Phosphopantetheine adenylyltransferase; EC=2.7.7.3; AltName: Full=Pantetheine-phosphate adenylyltransferase; Short=PPAT; AltName: Full=Dephospho-CoA pyrophosphorylase;
WP_014083230.1	3	0.34	41.67	RecName: Full=Genome polyprotein; Contains: RecName: Full=Core protein p21; AltName: Full=Capsid protein C; AltName: Full=p21; RecName: Full=Core protein p19; RecName: Full=Envelope glycoprotein E1; AltName: Full=gp32; AltName: Full=gp35; RecName: Full=En
WP_014084712.1	3	0.34	33.33	SubName: Full=Surface located protein;
WP_014084232.1	9	0.35	38	adhesion and penetration protein	Haemophilus influenzae
WP_014083691.1	11	0.35	40.62	unnamed protein product	Human papillomavirus type 67
WP_014082776.1	4	0.35	32.5	MAEBL, putative	Plasmodium falciparum 3D7
WP_014084407.1	3	0.35	27.17	hypothetical protein Cj1433c	Campylobacter jejuni subsp. jejuni NCTC 11168
WP_044032462.1	9	0.35	52.17	TerB	Escherichia coli O157:H7 str. Sakai
WP_014084802.1	8	0.35	35.71	hypothetical protein gbs0235	Streptococcus agalactiae NEM316
WP_014083602.1	2	0.35	30.88	putative glycosyl transferase	Bordetella pertussis Tohama I
WP_014083527.1	43	0.36	35.48	RecName: Full=Flagellar P-ring protein; AltName: Full=Basal body P-ring protein; Flags: Precursor;
WP_014084269.1	7	0.36	32	putative cytotoxin	Escherichia coli O157:H7
WP_014083929.1	2	0.36	54.17	capsule polysaccharide modification protein	Neisseria meningitidis MC58
WP_044032491.1	12	0.36	32.65	prophage LambdaSa1, lysin, putative	Streptococcus agalactiae 2603V/R
WP_044032209.1	4	0.36	36.84	alpha-8 giardin	Giardia intestinalis
WP_014084847.1	2	0.36	28.26	RecName: Full=Major outer membrane porin, serovar H; Short=MOMP; Flags: Precursor;
WP_050881261.1	11	0.37	34.04	RecName: Full=Urease subunit alpha; EC=3.5.1.5; AltName: Full=Urea amidohydrolase subunit alpha;
WP_044032005.1	2	0.37	25.61	RhsD protein precursor	Xanthomonas campestris pv. campestris str. ATCC 33913
WP_014083448.1	1	0.37	56.52	variant surface glycoprotein	Trypanosoma brucei TREU927
WP_014084025.1	8	0.37	34.72	RecName: Full=Bacillopeptidase F; EC=3.4.21.-; AltName: Full=Esterase; AltName: Full=RP-I protease; AltName: Full=90 kDa serine proteinase; Flags: Precursor;
WP_044032398.1	39	0.37	55	hypothetical protein mlr0432	Mesorhizobium loti MAFF303099
WP_044031950.1	9	0.37	36.11	variant erythrocyte surface antigen-1, alpha subunit	Babesia bovis
WP_050881275.1	1	0.37	34.69	aminotransferase, class V	Enterococcus faecalis V583
WP_014085085.1	3	0.37	41.18	phage HK022 GP19-like protein	Ralstonia solanacearum GMI1000
WP_044032581.1	2	0.38	27.88	RecName: Full=PII-type proteinase; EC=3.4.21.96; AltName: Full=Cell wall-associated serine proteinase; AltName: Full=LP151; AltName: Full=Lactocepin; Flags: Precursor;
WP_014083698.1	4	0.38	34.29	trans-sialidase	Trypanosoma cruzi strain CL Brener
WP_014083332.1	2	0.38	30.49	putative type I restriction enzyme R protein	Sinorhizobium meliloti 1021
WP_014084181.1	7	0.39	40.91	SubName: Full=Putative UDP-glucose dehydrogenase; SubName: Full=Putative nucleotide sugar dehydrogenase;
WP_044032288.1	2	0.39	40.62	HCNC	Giardia intestinalis
WP_014083391.1	2	0.39	41.94	transcriptional regulator	Vibrio vulnificus CMCP6
WP_014084176.1	6	0.39	35.56	SubName: Full=SBT2 protein; SubName: Full=Subtilisin-like protease;
WP_014085097.1	3	0.39	32.56	hypothetical protein VC1766	Vibrio cholerae O1 biovar El Tor str. N16961
WP_014084102.1	6	0.39	38.46	RecName: Full=Exotoxin A; AltName: Full=NAD-dependent ADP-ribosyltransferase; EC=2.4.2.-; Flags: Precursor;
WP_014083537.1	4	0.39	37.29	hypothetical protein bll8068	Bradyrhizobium japonicum USDA 110
WP_014085008.1	12	0.4	37.78	hypothetical protein STM1016	Phage Gifsy-2
WP_014084513.1	8	0.4	40	circumsporozoite protein	Plasmodium falciparum
WP_014084327.1	3	0.4	21.18	putative diacylglycerol kinase	Escherichia coli O157:H7 str. Sakai
WP_014083913.1	8	0.4	39.58	RecName: Full=M-zodatoxin-Lt5a; Short=M-ZDTX-Lt5a; AltName: Full=Latarcin-5; Short=Ltc-5; Flags: Precursor;
WP_044032188.1	2	0.4	34.88	SubName: Full=Enzyme I;
WP_014083800.1	1	0.4	32.39	hypothetical protein BT_0937	Bacteroides thetaiotaomicron VPI-5482
WP_014084940.1	7	0.4	57.14	SubName: Full=90k-protease Bacillopeptidase F ; Flags: Precursor;
WP_014084451.1	11	0.41	41.67	variant surface glycoprotein VSG	Trypanosoma brucei TREU927
WP_044032153.1	2	0.41	36.73	Type I restriction enzyme EcoEI M protein	Vibrio vulnificus CMCP6
WP_050881299.1	6	0.41	34.92	cylE protein	Streptococcus agalactiae 2603V/R
WP_014084959.1	6	0.42	31.52	RecName: Full=Cytotoxicity-associated immunodominant antigen; AltName: Full=120 kDa protein;
WP_014084953.1	7	0.42	32.14	SubName: Full=Metalloprotease;
WP_007803649.1	3	0.42	33.85	trans-sialidase	Trypanosoma cruzi strain CL Brener
WP_014083963.1	5	0.42	31.25	toxin B	Clostridium difficile 630
WP_014085251.1	3	0.43	30.61	hypothetical protein SCO6906	Streptomyces coelicolor A3 2
WP_014083451.1	11	0.43	38.46	alpha-glucosidase	Bacteroides thetaiotaomicron VPI-5482
WP_014082861.1	1	0.43	37.21	RecName: Full=Urease; EC=3.5.1.5;
WP_014084993.1	13	0.43	31.34	RecName: Full=Leukotoxin; Short=Lkt;
WP_014084072.1	1	0.43	30.43	bacteriophage phi gp55-like protein	Vibrio vulnificus CMCP6
WP_014083196.1	2	0.44	29.27	3-deoxy-D-manno-octulosonic-acid transferase	Haemophilus influenzae Rd KW20
WP_014083806.1	25	0.44	44.44	SubName: Full=Ntnh protein;
WP_044032199.1	4	0.44	30.19	hypothetical protein SPy_0861	Streptococcus pyogenes M1 GAS
WP_014084127.1	1	0.44	26.47	transcription regulator ArsR	Streptomyces coelicolor A3 2
WP_014084367.1	22	0.44	50	Vga-A variant	Staphylococcus aureus
WP_014083956.1	15	0.44	28.05	hypothetical protein t4356	Salmonella enterica subsp. enterica serovar Typhi str. Ty2
WP_014083879.1	8	0.44	31.37	P60 extracellular protein, invasion associated protein Iap	Listeria monocytogenes EGD-e
WP_014083744.1	8	0.44	33.33	SubName: Full=Protein-export membrane protein SecDF;
WP_014083252.1	7	0.44	41.18	SubName: Full=Slr1403 protein;
WP_014082811.1	5	0.44	44.44	hypothetical protein XF1770	Xylella fastidiosa 9a5c
WP_014083629.1	6	0.45	32.2	asparaginyl-tRNA synthetase	Salmonella enterica subsp. enterica serovar Typhi str. Ty2
WP_014083439.1	2	0.45	29.85	hyaluronidase	Streptococcus pneumoniae TIGR4
WP_014082936.1	5	0.45	31.25	dihydrofolate reductase type Ib	Escherichia coli
WP_014084729.1	8	0.45	61.9	ATP-dependent protease	Listeria monocytogenes EGD-e
WP_014084692.1	5	0.45	36.36	RecName: Full=Cobra venom factor; Short=CVF; AltName: Full=Complement C3 homolog; Contains: RecName: Full=Cobra venom factor alpha chain; RecName: Full=Cobra venom factor gamma chain; RecName: Full=Cobra venom factor beta chain; Flags: Precursor;
WP_044032097.1	7	0.45	44.83	SubName: Full=YscQ;
WP_014082868.1	4	0.45	29.41	putative tail length tape measure protein precursor	Escherichia coli O157:H7
WP_014084476.1	7	0.46	43.75	SubName: Full=Flagellin;
WP_014084924.1	4	0.46	30.36	hypothetical protein CE0826	Corynebacterium efficiens YS-314
WP_014082642.1	5	0.46	35.29	LtrC-like protein	Staphylococcus epidermidis ATCC 12228
WP_014083220.1	9	0.47	37.5	hypothetical protein Z5139	Escherichia coli O157:H7 EDL933
WP_014083387.1	3	0.47	32.08	RecName: Full=Beta-lactamase; EC=3.5.2.6; AltName: Full=Penicillinase; Flags: Precursor;
WP_014083217.1	7	0.47	35.14	putative cytotoxin	Escherichia coli O157:H7
WP_014082742.1	4	0.47	45.16	putative sugar transferase	Campylobacter jejuni subsp. jejuni NCTC 11168
WP_014083678.1	8	0.47	37.84	RecName: Full=RTX-I toxin determinant D; AltName: Full=APX-ID; AltName: Full=HLY-ID; AltName: Full=Cytolysin ID; Short=CLY-ID; AltName: Full=Toxin RTX-I secretion protein D;
WP_014083215.1	6	0.48	32.5	tetrathionate reductase complex subunit B	Salmonella typhimurium LT2
WP_044032444.1	6	0.48	32.65	RecName: Full=Beta-insect excitatory toxin BmKIT1; AltName: Full=Bm32-VI; AltName: Full=BmK IT1; Short=BmK IT; Short=BmKIT; Short=BmKIT1; AltName: Full=BmK-betaIT; Flags: Precursor;
WP_014084868.1	3	0.48	24.3	RecName: Full=Iron-regulated protein frpA;
WP_014084680.1	23	0.48	48.15	metallo-beta-lactamase	Bacteroides fragilis
WP_014084691.1	9	0.49	50	SubName: Full=Epstein-Barr virus nuclear antigen EBNA-3C ;
WP_014085225.1	4	0.49	31.34	23S rRNA m 2 G2445 methyltransferase	Salmonella enterica subsp. enterica serovar Typhi str. Ty2
WP_044032484.1	1	0.5	25.13	hypothetical protein BC1982	Bacillus cereus ATCC 14579
WP_014083397.1	3	0.5	30.88	Acetyltransferase	Bacillus cereus ATCC 14579
WP_014084580.1	13	0.5	57.14	SubName: Full=Iota toxin component Ia; Flags: Precursor;
WP_014085120.1	11	0.5	35.9	Pre BlaB Protein	Proteus vulgaris
WP_014085338.1	8	0.51	36.36	DLP12 prophage; predicted antitermination protein	Escherichia coli str. K-12 substr. MG1655
WP_014082908.1	6	0.51	29.11	variant surface glycoprotein	Trypanosoma brucei TREU927
WP_014084174.1	3	0.51	45	SubName: Full=Neurotoxin type F;
WP_014083748.1	17	0.51	41.51	2.3-dihydroxobenzoate-AMP ligase
WP_014085229.1	1	0.52	35.19	SubName: Full=Protein F32A7.6, partially confirmed by transcript evidence;
WP_014083366.1	5	0.52	37.5	putative tail fiber component K of prophage	Escherichia coli CFT073
WP_014085434.1	9	0.52	47.83	cysteine protease	Staphylococcus aureus subsp. aureus MW2
WP_014085149.1	12	0.52	51.85	hypothetical protein SMc03290	Sinorhizobium meliloti 1021
WP_014083532.1	4	0.52	31.33	RecName: Full=Sphingomyelin phosphodiesterase D SpaSicTox-betaIIA1; Short=SMD; Short=SMase D; Short=Sphingomyelinase D; EC=3.1.4.41; Flags: Fragment;
WP_014085249.1	1	0.52	26.87	hypothetical protein EF2514	Enterococcus faecalis V583
WP_014084341.1	5	0.53	35.9	flagellar biosynthesis sigma factor	Campylobacter jejuni subsp. jejuni NCTC 11168
WP_014084838.1	17	0.53	34.78	RecName: Full=Zinc metalloproteinase/disintegrin; Contains: RecName: Full=Metalloproteinase; EC=3.4.24.-; RecName: Full=Disintegrin jerdonatin; Flags: Precursor;
WP_014085002.1	2	0.53	33.33	pore-forming hemolysin
WP_014085385.1	2	0.53	35.42	bacteriophage protein	Ralstonia solanacearum GMI1000
WP_044032197.1	6	0.53	32.31	RecName: Full=Interleukin-1-binding protein; AltName: Full=Protein B15; Flags: Precursor;
WP_014085313.1	2	0.53	45.45	RecName: Full=Zinc metalloproteinase-disintegrin bothrojarin-1; EC=3.4.24.-; Flags: Fragment;
WP_014085157.1	7	0.53	26.23	SubName: Full=Sigma-54 dependent response regulator;
WP_014083388.1	5	0.53	29.35	toxin A	Clostridium difficile 630
WP_044032301.1	7	0.53	42.86	hypothetical protein XAC1500	Xanthomonas axonopodis pv. citri str. 306
WP_014083942.1	1	0.53	33.87	trans-sialidase	Trypanosoma cruzi strain CL Brener
WP_014082719.1	11	0.54	55	RecName: Full=Urease subunit alpha; EC=3.5.1.5; AltName: Full=Urea amidohydrolase subunit alpha;
WP_014082786.1	2	0.55	45.45	cytadherence high molecular weight protein 2 SwissProt HMW2_MYCPN	Mycoplasma pneumoniae M129
WP_014083290.1	7	0.55	32.69	trimethoprim resistant dihydrofolate reductase	Aeromonas salmonicida
WP_014082944.1	8	0.55	30.3	putative tail fiber component Z of prophage	Escherichia coli CFT073
WP_014083568.1	5	0.55	37.21	capsular polysaccharide synthesis enzyme Cap8G	Staphylococcus aureus subsp. aureus MW2
WP_014085419.1	2	0.56	29.51	trans-sialidase	Trypanosoma cruzi strain CL Brener
WP_050881306.1	5	0.56	31.82	putative sugar transferase	Campylobacter jejuni subsp. jejuni NCTC 11168
WP_014084385.1	3	0.56	36.36	prophage LambdaSa1, N-acetylmuramoyl-L-alanine amidase family protein	Streptococcus agalactiae 2603V/R
WP_014083705.1	5	0.56	32.69	choline binding protein E	Streptococcus pneumoniae TIGR4
WP_014083144.1	12	0.56	36.59	putative pirin-related protein	Salmonella enterica subsp. enterica serovar Typhi str. Ty2
WP_014083617.1	1	0.57	36.17	hypothetical protein NCgl1284	Corynebacterium glutamicum ATCC 13032
WP_014084668.1	3	0.57	42.86	variant surface glycoprotein VSG -related	Trypanosoma brucei TREU927
WP_014084063.1	1	0.57	21.88	protein found in conjugate transposon	Bacteroides thetaiotaomicron VPI-5482
WP_014082835.1	3	0.57	50	variant erythrocyte surface antigen-1, beta subunit	Babesia bovis
WP_014083626.1	3	0.57	38.71	BfpU	Escherichia coli
WP_014082945.1	2	0.58	31.91	P270	Trichomonas vaginalis
WP_014082667.1	3	0.58	35.9	trans-sialidase	Trypanosoma cruzi strain CL Brener
WP_014084155.1	5	0.59	34.88	SubName: Full=Slr1403 protein;
WP_014083528.1	9	0.59	66.67	RecName: Full=Toxin Acra I-3; Flags: Precursor;
WP_014085109.1	3	0.59	28.12	hypothetical protein BT_2625	Bacteroides thetaiotaomicron VPI-5482
WP_014082716.1	4	0.59	37.04	RecName: Full=Zinc metalloproteinase-disintegrin jararhagin; EC=3.4.24.73; AltName: Full=HF2-proteinase; AltName: Full=JG; AltName: Full=Jararafibrase I; Short=JF I; Contains: RecName: Full=Disintegrin jararhagin-C; AltName: Full=Jaracetin; Flags: Precurs
WP_014082985.1	1	0.59	40	hypothetical protein EF2010	Enterococcus faecalis V583
WP_014084177.1	6	0.6	76.92	CTP synthetase	Streptococcus agalactiae NEM316
WP_014084532.1	3	0.6	33.33	flagellum-specific ATP synthase	Campylobacter jejuni subsp. jejuni NCTC 11168
WP_014084257.1	2	0.6	36.73	RecName: Full=Colicin-E7; EC=3.1.-.-;
WP_044032152.1	4	0.6	30.91	alpha-12 giardin	Giardia intestinalis
WP_014083719.1	2	0.6	37.84	SubName: Full=Phosphoprotein;
WP_014085248.1	26	0.6	38.89	RecName: Full=L-amino-acid oxidase; Short=LAAO; Short=LAO; EC=1.4.3.2; AltName: Full=Apoxin I; AltName: Full=Apoxin-1; Flags: Precursor;
WP_014082665.1	5	0.6	35.71	adhesin/toxin
WP_014083249.1	40	0.61	33.33	erythrocyte membrane protein 1 PfEMP1	Plasmodium falciparum 3D7
WP_014083464.1	7	0.61	33.33	putative DNA helicase	Salmonella enterica subsp. enterica serovar Typhi str. Ty2
WP_014084987.1	1	0.61	52.38	variant surface glycoprotein	Trypanosoma brucei TREU927
WP_014084636.1	2	0.61	24.83	merozoite surface antigen-2b	Babesia bovis
WP_014083858.1	1	0.61	30.77	tail fiber protein	Phage Gifsy-2
WP_014082866.1	2	0.61	27.71	SubName: Full=Proteinase; Flags: Precursor;
WP_014085118.1	5	0.61	36.84	secreted effector protein	Salmonella typhimurium LT2
WP_014083668.1	9	0.61	57.14	RecName: Full=Protein translocase subunit SecA;
WP_014083631.1	3	0.62	42.5	two component sensor histidine kinase DEVS	Mycobacterium tuberculosis H37Rv
WP_014082689.1	5	0.62	50	perosamine synthetase	Brucella melitensis 16M
WP_014085417.1	3	0.62	44.44	restriction endonuclease	Bacteroides thetaiotaomicron VPI-5482
WP_014082894.1	6	0.63	51.85	serotype 2 fimbrial subunit precursor	Bordetella pertussis Tohama I
WP_044032316.1	23	0.63	35.56	extended spectrum beta-lactamase VEB-5	Escherichia coli
WP_014082864.1	4	0.63	36.36	hypothetical protein SE1488	Staphylococcus epidermidis ATCC 12228
WP_014083160.1	2	0.63	28.81	hypothetical protein t1891	Salmonella enterica subsp. enterica serovar Typhi str. Ty2
WP_014084469.1	5	0.64	38.71	heptosyltransferase II	Pseudomonas aeruginosa PAO1
WP_014083279.1	3	0.64	53.85	sensor-histidine kinase VanSc	Enterococcus gallinarum
WP_014083692.1	6	0.64	37.21	RecName: Full=PC3-like endoprotease variant A; EC=3.4.21.-; AltName: Full=SPC3; Flags: Precursor;
WP_014084234.1	4	0.65	30.95	Pet precursor	Escherichia coli
WP_014084796.1	2	0.65	47.37	hypothetical protein BT_3247	Bacteroides thetaiotaomicron VPI-5482
WP_014083033.1	3	0.65	42.5	integrase	Corynebacterium glutamicum ATCC 13032
WP_014083832.1	8	0.66	36.21	RecName: Full=Gelatinase; EC=3.4.24.30; AltName: Full=Coccolysin; Flags: Precursor;
WP_014084850.1	4	0.66	47.37	circadian clock gene kaiC	Mesorhizobium loti MAFF303099
WP_014083256.1	14	0.66	43.48	erythrocyte membrane protein 1, PfEMP1	Plasmodium falciparum 3D7
WP_014085117.1	2	0.66	27.16	Carbohydrate/purine kinase, pfkB family
WP_014083474.1	5	0.67	34.04	usher protein, P pilus assembly protein
WP_044032349.1	3	0.67	28.57	microneme protein 5	Eimeria tenella
WP_014085197.1	4	0.67	41.67	hypothetical protein Z5109	Escherichia coli O157:H7 EDL933
WP_014082685.1	8	0.67	31.15	hypothetical protein VV1_0112	Vibrio vulnificus CMCP6
WP_014084844.1	22	0.67	31.03	DNA adenine methylase	Salmonella enterica subsp. enterica serovar Typhi str. Ty2
WP_014084090.1	4	0.68	27.78	trans-sialidase	Trypanosoma cruzi strain CL Brener
WP_014085423.1	1	0.69	30.97	SubName: Full=Phase-2 flagellin structural protein;
WP_014083619.1	6	0.69	29.76	erythrocyte membrane protein 1 PfEMP1	Plasmodium falciparum 3D7
WP_044032246.1	3	0.69	32.61	trigger factor	Streptococcus agalactiae NEM316
WP_014083255.1	26	0.69	45	transporter, permease component	Clostridium kluyveri DSM 555
WP_014083585.1	3	0.69	37.5	RecName: Full=Integration host factor subunit beta; Short=IHF-beta;
WP_014084275.1	18	0.69	32.76	dihydroaeruginoic acid synthetase	Pseudomonas aeruginosa PAO1
WP_014083266.1	1	0.7	40	plasmid transfer protein	Streptomyces avermitilis MA-4680
WP_014083544.1	21	0.7	63.16	2,3-dihydroxybenzoate-2,3-dehydrogenase	Bacillus anthracis str. Ames
WP_014084084.1	2	0.7	35.29	RecName: Full=Peptide Hp1090; AltName: Full=Non-disulfide-bridged peptide 5.9; Short=NDBP-5.9; Flags: Precursor;
WP_044032076.1	14	0.7	42.86	RecName: Full=Toxin CsE8; AltName: Full=Neurotoxin 8; Flags: Precursor;
WP_014085389.1	2	0.71	39.53	polysaccharide biosynthesis protein CpsL	Streptococcus agalactiae 2603V/R
WP_014084810.1	4	0.71	40.91	endolysin	Enterococcus faecalis V583
WP_014083836.1	3	0.71	33.73	SubName: Full=SecDF protein, putative;
WP_014084304.1	6	0.72	44.12	RecName: Full=DNA-binding protein HU; AltName: Full=HCj;
WP_014085105.1	8	0.72	29.67	VanS protein	Enterococcus faecium
WP_014083856.1	12	0.72	32.86	trans-sialidase	Trypanosoma cruzi strain CL Brener
WP_014084375.1	6	0.72	42.42	RecName: Full=SE-cephalotoxin; Short=SE-ctx; Flags: Precursor;
WP_014083582.1	2	0.72	40.62	hypothetical protein BH13430	Bartonella henselae str. Houston-1
WP_014084775.1	15	0.73	46.43	hypothetical protein PA0716	Pseudomonas aeruginosa PAO1
WP_050881280.1	4	0.73	34.78	RecName: Full=Equinatoxin-5; AltName: Full=Equinatoxin V; Short=EqT V; Short=EqTV; Flags: Precursor;
WP_014083091.1	8	0.73	61.11	hypothetical protein VV1_2036	Vibrio vulnificus CMCP6
WP_014083027.1	4	0.73	38.71	hypothetical protein SAV0791	Staphylococcus aureus subsp. aureus Mu50
WP_014083139.1	14	0.73	36.54	multidrug-efflux transporter	Bacillus subtilis subsp. subtilis str. 168
WP_014085137.1	5	0.73	59.09	RecName: Full=Neurotoxin alpha-KTx 26.2; Flags: Precursor;
WP_014083722.1	5	0.73	33.33	flagellar biosynthesis protein FliR	Yersinia enterocolitica subsp. enterocolitica 8081
WP_014084826.1	7	0.73	50	putative cytotoxin	Escherichia coli O157:H7
WP_014084787.1	1	0.74	25	CP4-6 prophage; predicted phage integrase	Escherichia coli str. K-12 substr. MG1655
WP_014085092.1	1	0.74	27.42	hypothetical protein c5172	Escherichia coli CFT073
WP_014085189.1	5	0.74	34.04	RecName: Full=Outer membrane protein P.III; AltName: Full=Gonococcal protein III; Short=PIII; Flags: Precursor;
WP_014085366.1	17	0.75	30.36	SubName: Full=O-superfamily conotoxin; Flags: Fragment;
WP_014084566.1	1	0.75	27.14	immunophilin, possibly similar action to Cyclophilins Cyps or FKBP
WP_044032420.1	2	0.75	38.3	hypothetical protein XF1737	Xylella fastidiosa 9a5c
WP_044032171.1	6	0.75	52.38	SubName: Full=G-protein coupled receptor-like protein;
WP_014084809.1	5	0.75	46.88	RecName: Full=RTX-III toxin-activating lysine-acyltransferase ApxIIC; EC=2.3.1.-; AltName: Full=APX-IIIC; AltName: Full=Cytolysin IIIC; Short=CLY-IIIC; AltName: Full=RTX-III toxin determinant C; AltName: Full=Toxin RTX-III-activating protein C;
WP_014083275.1	3	0.75	30.61	hypothetical protein SAG0223	Streptococcus agalactiae 2603V/R
WP_014085103.1	6	0.75	32.56	prophage integrase	Mesorhizobium loti MAFF303099
WP_044032341.1	5	0.75	30	SubName: Full=Outer membrane protein X;
WP_014084075.1	3	0.76	28.85	trans-sialidase	Trypanosoma cruzi strain CL Brener
WP_044032015.1	7	0.76	44.83	SubName: Full=YscQ;
WP_014085431.1	9	0.76	27.91	Mg2+ transporter	Salmonella typhimurium LT2
WP_014083301.1	8	0.76	33.33	hypothetical protein BT_2330	Bacteroides thetaiotaomicron VPI-5482
WP_014083242.1	2	0.76	29.41	RecName: Full=Furin-like protease 2; Short=Furin-2; EC=3.4.21.75; Flags: Precursor;
WP_014083657.1	4	0.76	28.71	trans-sialidase	Trypanosoma cruzi strain CL Brener
WP_014083342.1	4	0.77	29.11	erythrocyte membrane protein 1 PfEMP1	Plasmodium falciparum 3D7
WP_014083812.1	2	0.77	28.57	site-specific recombinase, phage integrase family	Pseudomonas syringae pv. tomato str. DC3000
WP_014084879.1	16	0.77	44.83	M20/M25/M40 family peptidase	Enterococcus faecalis V583
WP_014083561.1	19	0.77	60	trans-sialidase	Trypanosoma cruzi strain CL Brener
WP_014084378.1	5	0.77	33.33	skeleton binding protein 1	Plasmodium falciparum
WP_014085032.1	2	0.77	31.82	chloramphenicol and florfenicol resistance protein	Acinetobacter baumannii
WP_014083461.1	5	0.78	48	polysaccharide lyase family protein 8	Enterococcus faecalis V583
WP_014084508.1	1	0.78	38.64	RhsD protein precursor	Xanthomonas campestris pv. campestris str. ATCC 33913
WP_014084689.1	10	0.78	32.63	trans-sialidase	Trypanosoma cruzi strain CL Brener
WP_014083524.1	10	0.79	27.16	sensor histidine kinase VanSB	Enterococcus faecalis V583
WP_014083650.1	41	0.79	52.17	MsrSA	Staphylococcus aureus
WP_014082955.1	1	0.79	24.5	trans-sialidase	Trypanosoma cruzi strain CL Brener
WP_014083655.1	7	0.79	39.29	penicillin-binding protein 1A	Haemophilus influenzae 86-028NP
WP_014084962.1	6	0.8	55	SubName: Full=Phage shock protein F;
WP_014083973.1	4	0.8	37.5	outer-membrane lipoprotein carrier protein	Salmonella enterica subsp. enterica serovar Typhimurium str. LT2
WP_014084395.1	8	0.8	36.73	putative endolysin of cryptic prophage CP-933M	Escherichia coli O157:H7 EDL933
WP_014085242.1	8	0.8	32.81	IgA-specific serine endopeptidase	Neisseria meningitidis MC58
WP_014084944.1	4	0.8	48	RecName: Full=Viral interleukin-17; Short=vIL-17; AltName: Full=Immediate early gene 13 protein; Flags: Precursor;
WP_014084589.1	4	0.8	33.33	hypothetical protein gbs0204	Streptococcus agalactiae NEM316
WP_014083377.1	3	0.8	27.91	recombination protein	Streptococcus agalactiae 2603V/R
WP_014084761.1	9	0.81	34.04	haemin storage system, HmsH protein	Yersinia pestis CO92
WP_014084961.1	2	0.81	36.36	pyochelin synthetase	Pseudomonas aeruginosa PAO1
WP_014084609.1	4	0.81	44.44	SubName: Full=Extracellular alkaline serine protease;
WP_014082701.1	5	0.81	36.96	BfpB	Escherichia coli
WP_014083190.1	15	0.82	31.4	transport protein QacB	Staphylococcus epidermidis
WP_014085140.1	1	0.82	27.71	variant surface glycoprotein	Trypanosoma brucei TREU927
WP_014084646.1	22	0.82	37.04	replication initiator protein	Staphylococcus aureus
WP_014083168.1	4	0.83	28.38	trans-sialidase	Trypanosoma cruzi strain CL Brener
WP_014084835.1	1	0.83	32.91	ATPase component of ABC transporter	Vibrio vulnificus CMCP6
WP_015038640.1	12	0.83	46.15	RecName: Full=Serine proteinase inhibitor 1; Short=Serp-1; Short=Serpin-1;
WP_014083278.1	19	0.83	37.25	hypothetical protein BH3542	Bacillus halodurans C-125
WP_014083579.1	15	0.83	37.5	variant erythrocyte surface antigen-1, alpha subunit	Babesia bovis
WP_014083749.1	2	0.83	30.3	glycosyl transferase
WP_014083961.1	1	0.83	28.92	Tellurite resistance protein tehB homolog
WP_014084156.1	2	0.84	31.75	trans-sialidase	Trypanosoma cruzi strain CL Brener
WP_014084639.1	3	0.84	48	hypothetical protein BMEI1687	Brucella melitensis bv. 1 str. 16M
[truncated: 1,004 more rows]

## Sheet: F. columnare
Potential Virulence factors in F. columnare genome
Query	Number of hits	Lowest E-value	Greatest identity %	Description (identity %)
WP_014164156.1	0			not available
WP_014164157.1	0			not available
WP_014164166.1	0			not available
WP_014164170.1	0			not available
WP_014164172.1	0			not available
WP_014164175.1	0			not available
WP_014164176.1	0			not available
WP_014164206.1	0			not available
WP_014164218.1	0			not available
WP_014164220.1	0			not available
WP_014164225.1	0			not available
WP_014164237.1	0			not available
WP_014164239.1	0			not available
WP_014164243.1	0			not available
WP_014164244.1	0			not available
WP_014164246.1	0			not available
WP_014164252.1	0			not available
WP_014164253.1	0			not available
WP_014164261.1	0			not available
WP_014164265.1	0			not available
WP_014164276.1	0			not available
WP_014164277.1	0			not available
WP_014164280.1	0			not available
WP_014164281.1	0			not available
WP_014164283.1	0			not available
WP_014164295.1	0			not available
WP_014164297.1	0			not available
WP_014164302.1	0			not available
WP_014164317.1	0			not available
WP_014164328.1	0			not available
WP_014164329.1	0			not available
WP_014164337.1	0			not available
WP_014164348.1	0			not available
WP_014164353.1	0			not available
WP_014164359.1	0			not available
WP_014164364.1	0			not available
WP_014164370.1	0			not available
WP_014164377.1	0			not available
WP_014164378.1	0			not available
WP_014164379.1	0			not available
WP_014164385.1	0			not available
WP_014164399.1	0			not available
WP_014164402.1	0			not available
WP_014164403.1	0			not available
WP_014164418.1	0			not available
WP_014164424.1	0			not available
WP_014164429.1	0			not available
WP_014164435.1	0			not available
WP_014164447.1	0			not available
WP_014164448.1	0			not available
WP_014164451.1	0			not available
WP_014164457.1	0			not available
WP_014164464.1	0			not available
WP_014164473.1	0			not available
WP_014164476.1	0			not available
WP_014164477.1	0			not available
WP_014164483.1	0			not available
WP_014164489.1	0			not available
WP_014164499.1	0			not available
WP_014164506.1	0			not available
WP_014164511.1	0			not available
WP_014164512.1	0			not available
WP_014164516.1	0			not available
WP_014164517.1	0			not available
WP_014164523.1	0			not available
WP_014164527.1	0			not available
WP_014164529.1	0			not available
WP_014164532.1	0			not available
WP_014164539.1	0			not available
WP_014164540.1	0			not available
WP_014164541.1	0			not available
WP_014164559.1	0			not available
WP_014164560.1	0			not available
WP_014164568.1	0			not available
WP_014164572.1	0			not available
WP_014164574.1	0			not available
WP_014164579.1	0			not available
WP_014164580.1	0			not available
WP_014164583.1	0			not available
WP_014164584.1	0			not available
WP_014164589.1	0			not available
WP_014164602.1	0			not available
WP_014164610.1	0			not available
WP_014164626.1	0			not available
WP_014164630.1	0			not available
WP_014164635.1	0			not available
WP_014164641.1	0			not available
WP_014164647.1	0			not available
WP_014164656.1	0			not available
WP_014164661.1	0			not available
WP_014164666.1	0			not available
WP_014164676.1	0			not available
WP_014164680.1	0			not available
WP_014164684.1	0			not available
WP_014164688.1	0			not available
WP_014164691.1	0			not available
WP_014164706.1	0			not available
WP_014164711.1	0			not available
WP_014164737.1	0			not available
WP_014164742.1	0			not available
WP_014164758.1	0			not available
WP_014164780.1	0			not available
WP_014164789.1	0			not available
WP_014164793.1	0			not available
WP_014164795.1	0			not available
WP_014164803.1	0			not available
WP_014164806.1	0			not available
WP_014164823.1	0			not available
WP_014164828.1	0			not available
WP_014164832.1	0			not available
WP_014164837.1	0			not available
WP_014164853.1	0			not available
WP_014164854.1	0			not available
WP_014164863.1	0			not available
WP_014164872.1	0			not available
WP_014164873.1	0			not available
WP_014164894.1	0			not available
WP_014164898.1	0			not available
WP_014164903.1	0			not available
WP_014164917.1	0			not available
WP_014164930.1	0			not available
WP_014164952.1	0			not available
WP_014164978.1	0			not available
WP_014164987.1	0			not available
WP_014164991.1	0			not available
WP_014164992.1	0			not available
WP_014165001.1	0			not available
WP_014165025.1	0			not available
WP_014165029.1	0			not available
WP_014165031.1	0			not available
WP_014165048.1	0			not available
WP_014165050.1	0			not available
WP_014165051.1	0			not available
WP_014165061.1	0			not available
WP_014165075.1	0			not available
WP_014165102.1	0			not available
WP_014165103.1	0			not available
WP_014165105.1	0			not available
WP_014165106.1	0			not available
WP_014165116.1	0			not available
WP_014165119.1	0			not available
WP_014165127.1	0			not available
WP_014165128.1	0			not available
WP_014165138.1	0			not available
WP_014165141.1	0			not available
WP_014165146.1	0			not available
WP_014165150.1	0			not available
WP_014165162.1	0			not available
WP_014165170.1	0			not available
WP_014165173.1	0			not available
WP_014165179.1	0			not available
WP_014165182.1	0			not available
WP_014165183.1	0			not available
WP_014165184.1	0			not available
WP_014165188.1	0			not available
WP_014165197.1	0			not available
WP_014165198.1	0			not available
WP_014165200.1	0			not available
WP_014165208.1	0			not available
WP_014165211.1	0			not available
WP_014165216.1	0			not available
WP_014165224.1	0			not available
WP_014165226.1	0			not available
WP_014165235.1	0			not available
WP_014165241.1	0			not available
WP_014165252.1	0			not available
WP_014165263.1	0			not available
WP_014165279.1	0			not available
WP_014165290.1	0			not available
WP_014165292.1	0			not available
WP_014165309.1	0			not available
WP_014165312.1	0			not available
WP_014165316.1	0			not available
WP_014165325.1	0			not available
WP_014165327.1	0			not available
WP_014165329.1	0			not available
WP_014165332.1	0			not available
WP_014165338.1	0			not available
WP_014165339.1	0			not available
WP_014165341.1	0			not available
WP_014165350.1	0			not available
WP_014165353.1	0			not available
WP_014165355.1	0			not available
WP_014165363.1	0			not available
WP_014165379.1	0			not available
WP_014165394.1	0			not available
WP_014165396.1	0			not available
WP_014165401.1	0			not available
WP_014165414.1	0			not available
WP_014165417.1	0			not available
WP_014165421.1	0			not available
WP_014165428.1	0			not available
WP_014165433.1	0			not available
WP_014165440.1	0			not available
WP_014165452.1	0			not available
WP_014165460.1	0			not available
WP_014165464.1	0			not available
WP_014165470.1	0			not available
WP_014165479.1	0			not available
WP_014165481.1	0			not available
WP_014165482.1	0			not available
WP_014165489.1	0			not available
WP_014165492.1	0			not available
WP_014165493.1	0			not available
WP_014165497.1	0			not available
WP_014165503.1	0			not available
WP_014165509.1	0			not available
WP_014165512.1	0			not available
WP_014165535.1	0			not available
WP_014165536.1	0			not available
WP_014165537.1	0			not available
WP_014165541.1	0			not available
WP_014165544.1	0			not available
WP_014165545.1	0			not available
WP_014165550.1	0			not available
WP_014165552.1	0			not available
WP_014165554.1	0			not available
WP_014165561.1	0			not available
WP_014165564.1	0			not available
WP_014165573.1	0			not available
WP_014165582.1	0			not available
WP_014165588.1	0			not available
WP_014165591.1	0			not available
WP_014165592.1	0			not available
WP_014165613.1	0			not available
WP_014165625.1	0			not available
WP_014165628.1	0			not available
WP_014165634.1	0			not available
WP_014165641.1	0			not available
WP_014165645.1	0			not available
WP_014165646.1	0			not available
WP_014165651.1	0			not available
WP_014165654.1	0			not available
WP_014165655.1	0			not available
WP_014165656.1	0			not available
WP_014165667.1	0			not available
WP_014165689.1	0			not available
WP_014165699.1	0			not available
WP_014165712.1	0			not available
WP_014165713.1	0			not available
WP_014165720.1	0			not available
WP_014165725.1	0			not available
WP_014165731.1	0			not available
WP_014165732.1	0			not available
WP_014165733.1	0			not available
WP_014165757.1	0			not available
WP_014165759.1	0			not available
WP_014165760.1	0			not available
WP_014165779.1	0			not available
WP_014165781.1	0			not available
WP_014165784.1	0			not available
WP_014165789.1	0			not available
WP_014165791.1	0			not available
WP_014165798.1	0			not available
WP_014165822.1	0			not available
WP_014165825.1	0			not available
WP_014165828.1	0			not available
WP_014165830.1	0			not available
WP_014165832.1	0			not available
WP_014165834.1	0			not available
WP_014165835.1	0			not available
WP_014165838.1	0			not available
WP_014165845.1	0			not available
WP_014165854.1	0			not available
WP_014165862.1	0			not available
WP_014165867.1	0			not available
WP_014165891.1	0			not available
WP_014165893.1	0			not available
WP_014165894.1	0			not available
WP_014165895.1	0			not available
WP_014165906.1	0			not available
WP_014165932.1	0			not available
WP_014165934.1	0			not available
WP_014165936.1	0			not available
WP_014165941.1	0			not available
WP_014165956.1	0			not available
WP_014165958.1	0			not available
WP_014165968.1	0			not available
WP_014165977.1	0			not available
WP_014166000.1	0			not available
WP_014166004.1	0			not available
WP_014166005.1	0			not available
WP_014166018.1	0			not available
WP_014166024.1	0			not available
WP_014166040.1	0			not available
WP_014166041.1	0			not available
WP_014166043.1	0			not available
WP_014166047.1	0			not available
WP_014166053.1	0			not available
WP_014166055.1	0			not available
WP_014166061.1	0			not available
WP_014166062.1	0			not available
WP_014166070.1	0			not available
WP_014166076.1	0			not available
WP_014166078.1	0			not available
WP_014166086.1	0			not available
WP_014166095.1	0			not available
WP_014166111.1	0			not available
WP_014166115.1	0			not available
WP_014166119.1	0			not available
WP_014166132.1	0			not available
WP_014166134.1	0			not available
WP_014166149.1	0			not available
WP_014166175.1	0			not available
WP_014166176.1	0			not available
WP_014166192.1	0			not available
WP_014166193.1	0			not available
WP_014166210.1	0			not available
WP_014166214.1	0			not available
WP_014166229.1	0			not available
WP_014166242.1	0			not available
WP_014166253.1	0			not available
WP_014166264.1	0			not available
WP_014166266.1	0			not available
WP_014166267.1	0			not available
WP_014166278.1	0			not available
WP_014166280.1	0			not available
WP_014166283.1	0			not available
WP_014166285.1	0			not available
WP_014166286.1	0			not available
WP_014166297.1	0			not available
WP_014166316.1	0			not available
WP_014166333.1	0			not available
WP_014166337.1	0			not available
WP_014166343.1	0			not available
WP_014166347.1	0			not available
WP_014166356.1	0			not available
WP_014166371.1	0			not available
WP_014166378.1	0			not available
WP_014166379.1	0			not available
WP_014166384.1	0			not available
WP_014166399.1	0			not available
WP_014166403.1	0			not available
WP_014166404.1	0			not available
WP_014166413.1	0			not available
WP_014166443.1	0			not available
WP_014166453.1	0			not available
WP_014166466.1	0			not available
WP_014166471.1	0			not available
WP_014166475.1	0			not available
WP_014166480.1	0			not available
WP_014166491.1	0			not available
WP_014166498.1	0			not available
WP_014166503.1	0			not available
WP_014166505.1	0			not available
WP_014166511.1	0			not available
WP_014166528.1	0			not available
WP_014166533.1	0			not available
WP_014166535.1	0			not available
WP_014166537.1	0			not available
WP_014166539.1	0			not available
WP_014166550.1	0			not available
WP_014166584.1	0			not available
WP_014166596.1	0			not available
WP_014166601.1	0			not available
WP_014166609.1	0			not available
WP_014166614.1	0			not available
WP_014166620.1	0			not available
WP_014166629.1	0			not available
WP_014166679.1	0			not available
WP_014166684.1	0			not available
WP_014166692.1	0			not available
WP_014166696.1	0			not available
WP_014166702.1	0			not available
WP_014166712.1	0			not available
WP_014166713.1	0			not available
WP_014166728.1	0			not available
WP_014166742.1	0			not available
WP_014166746.1	0			not available
WP_041253135.1	0			not available
WP_041253141.1	0			not available
WP_041253143.1	0			not available
WP_041253146.1	0			not available
WP_041253149.1	0			not available
WP_041253153.1	0			not available
WP_041253155.1	0			not available
WP_041253159.1	0			not available
WP_041253164.1	0			not available
WP_041253169.1	0			not available
WP_041253184.1	0			not available
WP_041253187.1	0			not available
WP_041253195.1	0			not available
WP_041253196.1	0			not available
WP_041253204.1	0			not available
WP_041253216.1	0			not available
WP_041253221.1	0			not available
WP_041253225.1	0			not available
WP_041253236.1	0			not available
WP_041253245.1	0			not available
WP_041253250.1	0			not available
WP_041253254.1	0			not available
WP_041253256.1	0			not available
WP_041253257.1	0			not available
WP_041253262.1	0			not available
WP_041253265.1	0			not available
WP_041253267.1	0			not available
WP_041253275.1	0			not available
WP_041253279.1	0			not available
WP_041253282.1	0			not available
WP_041253286.1	0			not available
WP_041253295.1	0			not available
WP_041253297.1	0			not available
WP_041253319.1	0			not available
WP_041253349.1	0			not available
WP_041253364.1	0			not available
WP_041253398.1	0			not available
WP_041253454.1	0			not available
WP_041253543.1	0			not available
WP_041253547.1	0			not available
WP_041253555.1	0			not available
WP_041253599.1	0			not available
WP_050855766.1	0			not available
WP_050855771.1	0			not available
WP_050855776.1	0			not available
WP_050855779.1	0			not available
WP_050855780.1	0			not available
WP_050855797.1	0			not available
WP_050855821.1	0			not available
WP_014164213.1	50	0	51.33	SubName: Full=ClpB protein;
WP_014164240.1	98	0	51.85	ATP-dependent protease	Listeria monocytogenes EGD-e
WP_014164406.1	40	0	70.59	RecName: Full=Alanine racemase; EC=5.1.1.1;
WP_014164672.1	6	0	57.81	catalase
WP_014164713.1	5	0	50.75	CTP synthetase	Streptococcus agalactiae 2603V/R
WP_014164995.1	13	0	38.39	DNA mismatch repair protein	Salmonella typhimurium LT2
WP_014165142.1	40	0	48.31	SubName: Full=Carbamoyl-phosphate synthase large chain; EC=6.3.5.5;
WP_014165256.1	11	0	71.37	catalase-peroxidase KatB	Legionella pneumophila subsp. pneumophila str. Philadelphia 1
WP_014165528.1	50	0	61.2	molecular chaperone DnaK	Streptococcus agalactiae NEM316
WP_014166160.1	10	0	68.65	DNA-directed RNA polymerase subunit beta	Streptococcus agalactiae NEM316
WP_014166402.1	3	0	65.6	chaperonin GroEL	Legionella pneumophila subsp. pneumophila str. Philadelphia 1
WP_014166496.1	343	0	95.24	RecName: Full=Protein translocase subunit secA 1;
WP_014166676.1	3	0	58.13	glutamate dehydrogenase
WP_041253173.1	1	0	35.52	hypothetical protein BT_3247	Bacteroides thetaiotaomicron VPI-5482
WP_041253501.1	9	0	49.3	DNA-directed RNA polymerase subunit beta`	Streptococcus agalactiae NEM316
WP_014164721.1	18	3.19e-180	53.17	asparaginyl-tRNA synthetase	Salmonella enterica subsp. enterica serovar Typhi str. Ty2
WP_014164673.1	5	8.53e-180	53.4	catalase precursor, EC 1.11.1.6, has a signal peptide
WP_014164849.1	14	4.23e-172	56.7	VI polysaccharide biosynthesis UDP-glucose/GDP-mannose dehydrogenase	Salmonella enterica subsp. enterica serovar Typhi str. Ty2
WP_014164867.1	11	2.73e-169	43.06	polynucleotide phosphorylase/polyadenylase	Streptococcus agalactiae 2603V/R
WP_014166733.1	9	2.66e-165	45.47	glucosamine--fructose-6-phosphate aminotransferase	Bradyrhizobium japonicum USDA 110
WP_041253224.1	5	3.83e-164	50	methylmalonyll-CoA mutase	Streptomyces coelicolor A3 2
WP_014166224.1	1	2.31e-162	66.17	RecName: Full=4-hydroxyproline epimerase; EC=5.1.1.8; AltName: Full=Hydroxyproline-2-epimerase; Short=HyPRE;
WP_014164327.1	6	2.98e-161	39.38	oligopeptidase B	Trypanosoma cruzi
WP_014165062.1	42	4.12e-155	47.54	chromosomal replication initiation protein	Bacteroides thetaiotaomicron VPI-5482
WP_014165003.1	76	1.15e-154	57.33	RecName: Full=ATP-dependent Clp protease ATP-binding subunit ClpX;
WP_014166703.1	7	4.9e-154	51.99	selenocysteine lyase	Streptococcus agalactiae 2603V/R
WP_014165210.1	35	9.05e-151	62.61	ISSod13, transposase	Shewanella oneidensis MR-1
WP_014164315.1	425	1.36e-150	55.56	Part of the ABC transporter complex bceAB TC 3.A.1.123.5 involved in bacitracin export. Responsible for energy coupling to the transport system.
WP_014166726.1	7	3.37e-147	50	DNA repair protein RadA	Streptococcus agalactiae NEM316
WP_014166397.1	270	7.04e-145	75	SubName: Full=Immunoreactive 47 kD antigen PG120; SubName: Full=Sigma-54-dependent transcriptional regulator;
WP_014165260.1	349	1.81e-140	52.21	putative excinuclease ABC subunit A	Bradyrhizobium japonicum USDA 110
WP_014166182.1	10	3.21e-139	44.09	putative lysil-tRNA synthetase LysU	Escherichia coli
WP_014166647.1	8	1.71e-135	51.54	butanol dehydrogenase, NADH-dependent, putative	Pseudomonas putida KT2440
WP_041253202.1	7	2.35e-133	47.62	hypothetical protein PP_2274	Pseudomonas putida KT2440
WP_014164851.1	125	8.24e-131	54.71	RecName: Full=dTDP-glucose 4,6-dehydratase; EC=4.2.1.46;
WP_014165154.1	3	3.13e-130	53.51	L-asparaginase I	Bacteroides thetaiotaomicron VPI-5482
WP_014166032.1	50	1.27e-129	78.95	small GTPase Rab7A	Entamoeba histolytica HM-1:IMSS
WP_014164852.1	27	1.95e-126	60.63	glucose-1-phosphate thymidylyltransferase
WP_014165165.1	10	6.49e-124	44.86	hypothetical protein BT_2311	Bacteroides thetaiotaomicron VPI-5482
WP_014166658.1	26	1.32e-122	41.11	hypothetical protein gbs0141	Streptococcus agalactiae NEM316
WP_014166736.1	5	2.47e-121	44.85	tyrosyl-tRNA synthetase	Streptococcus agalactiae NEM316
WP_014164662.1	29	1.68e-120	42.71	cell division protein FtsK	Enterococcus faecalis V583
WP_014164848.1	118	4.11e-118	51.39	VI polysaccharide biosynthesis epimerase	Salmonella enterica subsp. enterica serovar Typhi str. Ty2
WP_014164423.1	8	1.09e-116	42.11	organellar heat shock protein	Eimeria tenella
WP_014166295.1	127	8.31e-116	59.09	DNA helicase related protein	Xanthomonas campestris pv. campestris str. ATCC 33913
WP_014165607.1	20	5.56e-112	42.89	putative cytosine-specific methyltransferase protein	Sinorhizobium meliloti 1021
WP_014166458.1	250	7.75e-112	53.51	SubName: Full=Sigma-54 dependent transcriptional regulator;
WP_014164264.1	9	3.68e-107	41.74	prophage LambdaSa2, replicative DNA helicase	Streptococcus agalactiae 2603V/R
WP_014164787.1	103	1.86e-106	47.75	UDP-glucose 4-epimerase
WP_014165091.1	279	4.33e-106	40.83	RecName: Full=Serine protease/ABC transporter B family protein tagC; EC=3.4.21.-; AltName: Full=Prestalk-specific protein tagC; Flags: Precursor;
WP_014166369.1	8	7.4e-105	47.02	hypothetical protein BT_0948	Bacteroides thetaiotaomicron VPI-5482
WP_014166714.1	3	1.62e-103	38.64	pyruvate kinase	Salmonella typhimurium LT2
WP_014166068.1	57	1.73e-103	47.31	type II protein secretion ATPase LspE	Legionella pneumophila subsp. pneumophila str. Philadelphia 1
WP_014165594.1	276	1.82e-102	38.46	plasmid-related protein	Xanthomonas campestris pv. campestris str. ATCC 33913
WP_014166265.1	239	2.57e-102	85	RecName: Full=Protein translocase subunit SecY;
WP_014166564.1	62	3.76e-102	45.26	capsular polysaccharide synthesis enzyme Cap8D	Staphylococcus aureus subsp. aureus MW2
WP_041253289.1	21	1.55e-101	47.67	UDP-N-acetylglucosamine-2-epimerase	Streptococcus pneumoniae TIGR4
WP_014165461.1	281	2.7e-100	83.33	SubName: Full=Protein-export membrane protein SecF;
WP_014164948.1	152	2.8e-100	75	SubName: Full=MreB; SubName: Full=Rod shape-determining protein MreB;
WP_014165648.1	3	4.37e-100	41.94	flavohemoprotein
WP_014164334.1	13	4.87e-100	58.4	tryptophan synthase alpha chain	Bacteroides thetaiotaomicron VPI-5482
WP_014164200.1	12	5.18e-100	44.12	polynucleotide phosphorylase/polyadenylase	Streptococcus agalactiae 2603V/R
WP_014166656.1	274	5.35e-98	57.43	hypothetical protein gbs0137	Streptococcus agalactiae NEM316
WP_014165844.1	5	5.29e-97	38.1	glutamyl-tRNA synthetase	Streptococcus agalactiae NEM316
WP_014166492.1	282	1.2e-96	57.71	putative ABC transporter ATP-binding protein	Bacteroides thetaiotaomicron VPI-5482
WP_014165985.1	8	1.63e-96	41.57	seryl-tRNA synthetase	Salmonella enterica subsp. enterica serovar Typhimurium str. LT2
WP_014164702.1	8	5.62e-96	57.14	RhsD protein precursor	Xanthomonas campestris pv. campestris str. ATCC 33913
WP_014166487.1	529	5.13e-94	40.45	RecName: Full=Tylosin resistance ATP-binding protein tlrC
WP_014164431.1	4	8.17e-94	35.32	cysteinyl-tRNA synthetase	Streptococcus agalactiae 2603V/R
WP_014164319.1	5	2.35e-93	45.71	SubName: Full=Slr1403 protein;
WP_014166144.1	1	4.51e-93	43.33	putative iron-sulfur cluster-binding protein	Bacteroides thetaiotaomicron VPI-5482
WP_014165490.1	12	8.9e-93	37.84	SubName: Full=Neurotoxin;
WP_014165902.1	41	2.17e-92	64.04	RecName: Full=Superoxide dismutase	Mn 1; EC=1.15.1.1;
WP_014164788.1	6	4.83e-92	44.12	RecName: Full=Adhesion and penetration protein autotransporter; EC=3.4.21.-; Contains: RecName: Full=Adhesion and penetration protein; RecName: Full=Adhesion and penetration protein translocator; AltName: Full=Helper peptide; Flags: Precursor;
WP_014165954.1	78	1.44e-91	54.55	RecName: Full=Tetracycline resistance protein tetP; AltName: Full=TetB P ;
WP_014166258.1	2	1.4e-90	41.05	SubName: Full=Carbamoyl-phosphate synthase small chain; EC=6.3.5.5;
WP_014164786.1	7	1.56e-88	42.46	lipopolysaccharide biosynthesis protein	Bordetella pertussis Tohama I
WP_014166607.1	6	7.06e-86	45.31	arabinose-5-phosphate isomerase	Campylobacter jejuni subsp. jejuni NCTC 11168
WP_041253264.1	1	3.37e-85	40.51	hypothetical protein BT_4100	Bacteroides thetaiotaomicron VPI-5482
WP_014165277.1	1	6.01e-85	41.36	tRNA-specific 2-thiouridylase MnmA	Enterococcus faecalis V583
WP_014166445.1	257	4.18e-84	25.73	putative RND family acriflavine resistance protein
WP_041253321.1	6	1.49e-83	40.68	phosphoserine aminotransferase	Salmonella enterica subsp. enterica serovar Typhimurium str. LT2
WP_014166092.1	5	4.82e-83	44.16	ribose-phosphate pyrophosphokinase	Enterococcus faecalis V583
WP_014164561.1	2	5.12e-83	37.11	alginate o-acetyltransferase AlgI	Pseudomonas aeruginosa PAO1
WP_014164521.1	90	1.17e-82	51.06	transposase	Escherichia coli CFT073
WP_014164850.1	17	2.35e-82	35.42	SubName: Full=UDP-glucose 6-dehydrogenase 2; EC=1.1.1.22;
WP_014165777.1	10	1.36e-81	36.3	23S rRNA m 2 G2445 methyltransferase	Salmonella enterica subsp. enterica serovar Typhimurium str. LT2
WP_014164681.1	369	2.32e-81	51.43	cysteine/glutathione ABC transporter membrane/ATP-binding protein	Salmonella enterica subsp. enterica serovar Typhi str. Ty2
WP_014166612.1	79	3.46e-81	51.77	transposase	Escherichia coli CFT073
WP_014165991.1	79	1.09e-80	50.35	transposase	Escherichia coli CFT073
WP_014166568.1	81	2.41e-80	51.77	transposase	Escherichia coli CFT073
WP_014165778.1	93	1.09e-77	71.43	SubName: Full=Metalloprotease;
WP_014164286.1	11	1.61e-77	39.95	aminotransferase, class V	Enterococcus faecalis V583
WP_014165627.1	35	1.11e-76	43.71	putative 3-hydroxyacyl-CoA dehydrogenase	Escherichia coli CFT073
WP_014165164.1	16	1.42e-76	63.41	hypothetical protein BT_2310	Bacteroides thetaiotaomicron VPI-5482
WP_014165843.1	2	8.84e-76	43.87	hypothetical protein gbs0130	Streptococcus agalactiae NEM316
WP_014166381.1	545	1.47e-75	53.12	Vga-A variant	Staphylococcus aureus
WP_014165468.1	10	2.06e-74	35.22	eukaryotic translation initiation factor 4A	Toxoplasma gondii
WP_014166309.1	14	5.97e-74	39.39	SubName: Full=Arginine succinyltransferase;
WP_014166581.1	2	6.13e-74	36.69	alginate o-acetyltransferase AlgI	Pseudomonas aeruginosa PAO1
WP_014164956.1	7	2.21e-73	29.03	trans-sialidase	Trypanosoma cruzi strain CL Brener
WP_014166476.1	7	3.1e-73	88	TrxB	Aeromonas jandaei
WP_014164801.1	3	2.68e-72	35.82	ribosomal RNA large subunit methyltransferase N	Enterococcus faecalis V583
WP_014164726.1	251	4.38e-72	24.93	SubName: Full=Acriflavine resistance protein AcrB ;
WP_041253163.1	74	8.56e-72	50	transposase	Escherichia coli CFT073
WP_014165739.1	30	1.3e-71	42.35	dTDP-6-deoxy-L-mannose-dehydrogenase
WP_014165574.1	2	6.04e-71	31.69	blue light photoreceptor cryptochrome	Mesorhizobium loti MAFF303099
WP_014166311.1	67	5.23e-70	32.76	SubName: Full=Nontoxic-nonhemagglutinin;
WP_014166287.1	221	6.58e-70	48.15	SubName: Full=HrcC protein; Flags: Precursor;
WP_014165004.1	13	6.85e-70	52.91	ATP-dependent Clp protease proteolytic subunit	Listeria monocytogenes EGD-e
WP_014165782.1	98	2.38e-69	39.39	SubName: Full=Putative albumin 1; Flags: Precursor; Fragment;
WP_014164305.1	270	3.15e-69	35	TetH	Actinobacillus pleuropneumoniae
WP_014165997.1	304	5.64e-69	53.26	tetracycline-resistance protein	Escherichia coli O157:H7
WP_014164868.1	18	8.82e-69	41.73	stationary phase specific sigma factor RpoS	Legionella pneumophila subsp. pneumophila str. Philadelphia 1
WP_014165012.1	13	1.07e-68	46.19	undecaprenyl diphosphate synthase	Enterococcus faecalis V583
WP_014165367.1	543	2.71e-66	51.85	ATP-binding protein of ABC transporter	Yersinia pestis KIM
WP_014165441.1	8	3.13e-66	38.71	RecName: Full=Toxin Gsg9.1; Flags: Precursor;
WP_014164471.1	4	6.89e-66	40.29	alginate o-acetyltransferase AlgI	Pseudomonas aeruginosa PAO1
WP_014164575.1	511	6.93e-66	51.43	cyclolysin secretion ATP-binding protein	Bordetella pertussis Tohama I
WP_014166439.1	26	8.97e-66	50	hypothetical protein Atu0448	Agrobacterium tumefaciens str. C58
WP_014165055.1	8	1.11e-65	47.83	RecName: Full=Serine protease splC; EC=3.4.21.-; Flags: Precursor;
WP_014164655.1	7	1.4e-65	35.59	sensor histidine-kinase	Streptomyces coelicolor A3 2
WP_014165289.1	35	8.19e-65	38.1	HlyB protein	Escherichia coli
WP_041253414.1	10	3.86e-64	38.89	RecName: Full=Non-disulfide-bridged peptide 4.3; Short=NDBP-4.3; AltName: Full=OcyC3; Flags: Precursor;
WP_014166226.1	7	2.05e-63	36.68	hypothetical protein SMc03259	Sinorhizobium meliloti 1021
WP_014164191.1	5	2.44e-62	47.92	adhesin protein AP33-1	Trichomonas vaginalis
WP_014165213.1	6	4.7e-62	41.46	formate hydrogen-lyase transcriptional activator	Salmonella typhimurium LT2
WP_014165658.1	3	1.17e-61	33.43	eukaryotic translation initiation factor 4A	Toxoplasma gondii
WP_014164417.1	272	1.61e-61	45.24	oligopeptide ABC transporter, ATP-binding protein	Streptococcus agalactiae NEM316
WP_014164950.1	219	1.64e-61	55.56	RecName: Full=Beta-lactamase OXA-5; Flags: Precursor
WP_014164278.1	25	1.64e-61	36.3	oxidative stress regulatory protein
WP_014164727.1	7	2.02e-61	32.1	SubName: Full=Putative 4-hydroxybutyrate coenzyme A transferase;
WP_014166241.1	36	2.34e-61	40	lic-1 operon protein	Haemophilus influenzae Rd KW20
WP_014164857.1	5	6.08e-61	44.88	putative carbonic anhydrase	Salmonella typhimurium LT2
WP_014166313.1	31	7.29e-61	26.67	similar to siderophore biosynthesis protein	Staphylococcus aureus subsp. aureus Mu50
WP_014165970.1	3	1.08e-60	34.83	ferrochelatase	Enterococcus faecalis V583
WP_014164593.1	10	1.36e-60	31.93	perosamine synthetase	Brucella melitensis 16M
WP_014165347.1	16	1.68e-59	36.84	DfrA10, formerly DHFRX, dihydrofolatereductase	Klebsiella pneumoniae
WP_014165601.1	6	3.79e-58	39.76	triosephosphate isomerase	Pseudomonas aeruginosa PAO1
WP_014165652.1	20	2.92e-57	44.93	PhoB-dependent, ATP-binding pho regulon component	Salmonella typhimurium LT2
WP_014166372.1	15	5.09e-57	58.06	transposase	Bacteroides thetaiotaomicron VPI-5482
WP_014165813.1	2	1.13e-56	34	argininosuccinate lyase	Streptococcus agalactiae 2603V/R
WP_014165624.1	19	1.5e-56	41.86	DNA methylase	Streptomyces coelicolor A3 2
WP_014165904.1	7	2.7e-56	35.62	SubName: Full=HupR protein;
WP_014165437.1	235	1.46e-55	45.61	SubName: Full=Two-component response regulator;
WP_014165819.1	7	4.68e-55	31.42	argininosuccinate synthase	Streptococcus agalactiae NEM316
WP_014164312.1	54	9.48e-55	48.65	UDP-galactopyranose mutase	Enterococcus faecalis V583
WP_014165393.1	3	1.94e-54	34.03	putative acyl-coa dehydrogenase	Escherichia coli CFT073
WP_014166688.1	20	3.4e-54	33.89	3-oxoacyl- acyl carrier protein synthase II	Escherichia coli CFT073
WP_014165111.1	4	3.58e-54	51.68	putative outer membrane protein	Salmonella enterica subsp. enterica serovar Typhimurium str. LT2
WP_014165868.1	92	4.21e-54	48.15	RecName: Full=DNA-binding protein HU-alpha;
WP_014165884.1	3	9.07e-54	48.26	leucyl/phenylalanyl-tRNA--protein transferase	Salmonella enterica subsp. enterica serovar Typhimurium str. LT2
WP_014164358.1	15	9.08e-54	55.88	glutathione reductase	Hafnia alvei
WP_014164465.1	2	2.31e-53	43.32	phosphoribosyl transferase PRTase II
WP_014164255.1	265	2.34e-53	50	putative type IV pilus protein	Yersinia enterocolitica subsp. enterocolitica 8081
WP_041253392.1	6	6.57e-53	41.52	ThiJ/PfpI family protein	Pseudomonas putida KT2440
WP_014164808.1	4	1.66e-52	33.98	3-phosphoshikimate 1-carboxyvinyltransferase	Salmonella enterica subsp. enterica serovar Typhi str. Ty2
WP_014164777.1	8	1.77e-52	43.18	cag pathogenicity island protein cag7	Helicobacter pylori 26695
WP_014165472.1	286	2.12e-52	41.63	Part of the ABC transporter complex bceAB TC 3.A.1.123.5 involved in bacitracin export. Responsible for energy coupling to the transport system.
WP_014164186.1	45	4.35e-52	44.44	RecName: Full=Phosphoenolpyruvate-protein phosphotransferase; EC=2.7.3.9; AltName: Full=Phosphotransferase system, enzyme I;
WP_014165740.1	7	2.76e-51	47.88	dTDP-6-deoxy-D-glucose-3,5 epimerase
WP_014164260.1	3	2.78e-51	45.21	queuine tRNA-ribosyltransferase	Brucella melitensis bv. 1 str. 16M
WP_014165647.1	6	3.95e-51	35.05	phosphoribosylaminoimidazole-succinocarboxamide synthase	Mycobacterium tuberculosis H37Rv
WP_014166722.1	9	4.11e-51	34.08	sugar-phosphate dehydrogenase	Xylella fastidiosa 9a5c
WP_014164537.1	62	6.4e-51	71.43	RecName: Full=Gelatinase; EC=3.4.24.30; AltName: Full=Coccolysin; Flags: Precursor;
WP_014165477.1	101	1.21e-50	37.61	vancomycin resistance protein C-2	Enterococcus casseliflavus
WP_014165337.1	51	1.75e-50	43.24	protein found in conjugate transposon	Bacteroides thetaiotaomicron VPI-5482
WP_014165423.1	285	1.83e-50	50	ATP-binding protein	Streptomyces antibioticus
WP_014166440.1	31	1.86e-50	60.87	UDP-glucose 4-epimerase	Mesorhizobium loti MAFF303099
WP_041253304.1	5	2.05e-50	38.46	hypothetical protein ECs1349	Escherichia coli O157:H7 str. Sakai
WP_014164671.1	8	5.61e-50	54.55	beta-lactamase precursor, signal-peptide
WP_014164590.1	33	1.04e-49	56.52	RecName: Full=2,3-dihydro-2,3-dihydroxybenzoate dehydrogenase; EC=1.3.1.28; AltName: Full=Cold shock protein CSI14;
WP_014166461.1	14	1.44e-49	57.97	putative chaperone DnAJ	Bacteroides thetaiotaomicron VPI-5482
WP_041253512.1	282	1.76e-49	50	Vga-A variant	Staphylococcus aureus
WP_041253342.1	12	2.32e-49	39.02	erythrocyte membrane protein 1 PfEMP1 , truncated, degenerate	Plasmodium falciparum 3D7
WP_014164259.1	2	3.68e-49	36.54	transketolase, N-terminal subunit	Streptococcus agalactiae 2603V/R
WP_014164275.1	20	6.51e-49	46.97	CMP-N-acetylneuraminic acid synthetase NeuA	Streptococcus agalactiae 2603V/R
WP_014164548.1	10	2.33e-48	28	respiratory nitrate reductase subunit alpha NarG	Mycobacterium tuberculosis H37Rv
WP_014164347.1	222	4.04e-48	41.18	two-component response regulator	Bradyrhizobium japonicum USDA 110
WP_014165364.1	69	5.55e-48	31.03	polysaccharide biosynthesis protein CpsL	Streptococcus agalactiae 2603V/R
WP_041253311.1	5	6.54e-48	47.62	RecName: Full=Accessory cholera enterotoxin; Short=Ace;
WP_014165369.1	5	6.83e-48	32.56	trans-sialidase	Trypanosoma cruzi strain CL Brener
WP_014164802.1	284	1.41e-47	39.81	ABC transporter, ATP-binding protein	Streptococcus agalactiae 2603V/R
WP_014166730.1	15	1.42e-47	45.51	pantoate--beta-alanine ligase	Mycobacterium tuberculosis H37Rv
WP_014164306.1	259	1.51e-47	57.69	SubName: Full=SapE;
WP_014165362.1	4	1.71e-47	41.03	KpLE2 phage-like element; citrate-dependent iron III transport protein ABC superfamily, peri_bind	Escherichia coli K12
WP_014164531.1	15	3.7e-47	41.05	superoxide dismutase	Legionella pneumophila subsp. pneumophila str. Philadelphia 1
WP_014165123.1	50	4.78e-47	35.88	iron ABC transporter permease	Escherichia coli CFT073
WP_014164983.1	23	2.8e-46	41.12	putative Zn-dependent protease	Salmonella enterica subsp. enterica serovar Typhimurium str. LT2
WP_014165637.1	1	1.25e-45	29.88	hypothetical protein BT_2606	Bacteroides thetaiotaomicron VPI-5482
WP_014165890.1	16	1.28e-45	44.12	Siderophore biosynthesis protein	Bacillus cereus ATCC 14579
WP_014165702.1	186	1.29e-45	40.32	response regulator	Xanthomonas axonopodis pv. citri str. 306
WP_014166270.1	5	1.63e-45	44.02	RecName: Full=50S ribosomal protein L6;
WP_014166042.1	43	1.78e-45	41.38	RecName: Full=General secretion pathway protein F;
WP_014166673.1	14	4.78e-45	29.03	hypothetical protein	Escherichia coli
WP_014166424.1	20	6.91e-45	35.95	3-oxoacyl- acyl carrier protein synthase I	Escherichia coli CFT073
WP_014164772.1	4	8.13e-45	50.35	50S ribosomal protein L13	Streptococcus agalactiae 2603V/R
WP_041253248.1	320	2.32e-44	26.6	SubName: Full=Hydrophobe/amphiphile efflux-1 family protein;
WP_014164722.1	8	7.11e-44	37.5	SubName: Full=RNA polymerase sigma-54 factor rpon;
WP_014164733.1	9	9.71e-44	29.27	trifunctional transcriptional regulator/proline dehydrogenase/pyrroline-5-carboxylate dehydrogenase	Salmonella enterica subsp. enterica serovar Typhi str. Ty2
WP_014166223.1	16	2.4e-43	36.23	hypothetical protein c3633	Escherichia coli CFT073
WP_014165988.1	178	3.27e-43	36.72	dimethyladenosine transferase	Enterobacter sakazakii ATCC BAA-894
WP_014164408.1	3	3.29e-43	41.86	ketopantoate hydroxymethyltransferase	Bradyrhizobium japonicum USDA 110
WP_014164373.1	9	3.69e-43	28.68	lipopolysaccharide biosynthesis protein	Bordetella pertussis Tohama I
WP_014164791.1	7	4.89e-43	33.9	IM protein, structural scaffold
WP_014164664.1	16	5.34e-43	43.83	thiol peroxidase	Vibrio cholerae O1 biovar El Tor str. N16961
WP_014165152.1	3	6.6e-43	34.73	Dnase
WP_014166327.1	17	1.4e-42	45.45	SubName: Full=Putative uncharacterized protein;
WP_014165659.1	235	2.08e-42	41.82	SubName: Full=Two-component response regulator;
WP_014166740.1	22	2.23e-42	40.96	glycosyltransferase	Corynebacterium glutamicum ATCC 13032
WP_014166427.1	22	3.44e-42	32.74	3-oxoacyl- acyl carrier protein synthase II	Escherichia coli CFT073
WP_014166626.1	8	3.49e-42	39.53	Spa24, component of the Mxi-Spa secretion machinery	Shigella flexneri 2a str. 301
WP_050855806.1	7	6.52e-42	34.58	perosamine synthetase	Brucella melitensis 16M
WP_041253332.1	9	9.18e-42	32.26	molybdenum cofactor biosynthesis protein A, putative	Pseudomonas putida KT2440
WP_014165476.1	74	9.83e-42	88.24	RecName: Full=Phosphopantetheine adenylyltransferase; EC=2.7.7.3; AltName: Full=Pantetheine-phosphate adenylyltransferase; Short=PPAT; AltName: Full=Dephospho-CoA pyrophosphorylase;
WP_014165626.1	9	1.63e-41	40.54	low calcium response protein G	Yersinia pestis CO92
WP_014166304.1	62	3.18e-41	42.42	IroN protein	Escherichia coli
WP_014166582.1	10	4.42e-41	32.6	N-acetyl neuramic acid synthetase NeuB	Streptococcus agalactiae 2603V/R
WP_014164279.1	53	4.87e-41	73.33	RecName: Full=Uncharacterized low temperature-induced protein all0458 homolog;
WP_014165342.1	281	7.85e-41	33.52	putative ABC transporter ATP-binding protein	Escherichia coli
WP_014164198.1	4	9.36e-41	35.87	cytidylate kinase	Salmonella enterica subsp. enterica serovar Typhi str. Ty2
WP_014165352.1	162	1.21e-40	41.67	SubName: Full=Phosphoglycerate transport system transcriptional regulatory protein PgtA;
WP_014164361.1	13	1.75e-40	29.76	RecName: Full=Acyl-homoserine-lactone synthase; EC=2.3.1.184; AltName: Full=Autoinducer synthesis protein traI;
WP_014166156.1	240	2.32e-40	61.11	RecName: Full=Tetracycline resistance protein tetQ; AltName: Full=TetA Q 1;
WP_014164947.1	28	3.03e-40	33.98	peroxiredoxin, alkyl hydroperoxide reductase
WP_014164410.1	11	3.26e-40	33.33	RecName: Full=Gamma-glutamyl phosphate reductase; Short=GPR; EC=1.2.1.41; AltName: Full=Glutamate-5-semialdehyde dehydrogenase; AltName: Full=Glutamyl-gamma-semialdehyde dehydrogenase; Short=GSA dehydrogenase;
WP_014164368.1	290	7.16e-40	40.76	macrolide transporter ATP-binding /permease protein	Klebsiella pneumoniae subsp. pneumoniae MGH 78578
WP_014165758.1	19	7.28e-40	46.67	normocyte-binding protein 1	Plasmodium falciparum
WP_014164257.1	5	7.82e-40	45.45	SubName: Full=Pyolysin;
WP_014164929.1	250	9.48e-40	42.03	Dhfr	Salmonella enterica subsp. enterica serovar Choleraesuis
WP_014166239.1	278	1.68e-39	36.36	ATP-binding protein	Streptomyces antibioticus
WP_014164814.1	12	1.9e-39	34.69	hypothetical protein EF2083	Enterococcus faecalis V583
WP_014164202.1	4	2.01e-39	41.3	ribose-phosphate pyrophosphokinase	Enterococcus faecalis V583
WP_014165738.1	112	5.19e-39	45.16	2,3-dihydro-2,3-dihydroxybenzoate dehydrogenase
WP_014164338.1	2	6.62e-39	30.16	anthranilate phosphoribosyltransferase	Mycobacterium tuberculosis H37Rv
WP_014166623.1	36	1.61e-38	48.28	trans-sialidase	Trypanosoma cruzi strain CL Brener
WP_014164712.1	13	1.64e-38	53.33	RecName: Full=Membrane protein oxaA;
WP_014166293.1	8	1.98e-38	41.67	SubName: Full=Vacuolating cytotoxin;
WP_014166096.1	4	3.16e-38	32.69	outer membrane protein	Helicobacter pylori 26695
WP_014164771.1	5	8.91e-38	56.2	30S ribosomal protein S9	Streptococcus agalactiae NEM316
WP_014164730.1	8	2.18e-37	30.23	RecName: Full=Sensor protein; EC=2.7.13.3;
WP_014165717.1	42	3.6e-37	36.96	SubName: Full=PscJ; Flags: Precursor;
WP_014164838.1	2	7.09e-37	35.71	bacteriophage resistance protein	Streptococcus pyogenes MGAS8232
WP_014166430.1	277	1.03e-36	37.28	RecName: Full=Bacitracin transport ATP-binding protein bcrA
WP_014164652.1	20	2.47e-36	39.47	RNA methyltransferase	Streptococcus agalactiae 2603V/R
WP_041253377.1	280	5.73e-36	50	kpsT	Escherichia coli
WP_014164893.1	164	7.61e-36	29.94	penicillin-binding protein 2B PBP-2B	Bacteroides thetaiotaomicron VPI-5482
WP_014165737.1	9	7.87e-36	43.83	capsular polysaccharide biosynthesis protein Cps4E	Streptococcus pneumoniae TIGR4
WP_014166575.1	112	1.62e-35	41.38	polyketide synthetase MBTD polyketide synthase	Mycobacterium tuberculosis H37Rv
WP_050855793.1	27	1.69e-35	37.04	hypothetical protein EF2537	Enterococcus faecalis V583
WP_014166454.1	2	3.74e-35	50	reverse transcriptase	Bacteroides thetaiotaomicron VPI-5482
WP_014165335.1	37	4.23e-35	36.54	glycosyl transferase CpsO V	Streptococcus agalactiae 2603V/R
WP_014164433.1	25	7.2e-35	51.52	lic-1 operon protein	Haemophilus influenzae Rd KW20
WP_014165593.1	9	7.85e-35	32.35	invasion antigen B	Campylobacter jejuni subsp. jejuni NCTC 11168
WP_014165334.1	20	6.22e-34	29.33	mannosyltransferase	Brucella melitensis 16M
WP_014166663.1	283	8.06e-34	93.75	SubName: Full=Subtilisin-like protease; Flags: Precursor;
WP_014166593.1	11	9.03e-34	47.59	glycosyltransferase
WP_041253389.1	144	9.39e-34	54.55	integrase	Bacteroides thetaiotaomicron VPI-5482
WP_041253215.1	144	1.33e-33	54.55	integrase	Bacteroides thetaiotaomicron VPI-5482
WP_014165270.1	6	2.1e-33	37.5	glutamyl-tRNA synthetase	Streptococcus agalactiae NEM316
WP_014165069.1	53	2.88e-33	28.82	macrolide transporter ATP-binding /permease protein	Salmonella enterica subsp. arizonae serovar 62:z4,z23:--
WP_014164492.1	7	4.2e-33	44.83	hypothetical protein blr1579	Bradyrhizobium japonicum USDA 110
WP_014164847.1	14	8.41e-33	41.36	capsular polysaccharide synthesis enzyme Cap8B	Staphylococcus aureus subsp. aureus MW2
WP_014166460.1	277	9.88e-33	41.3	ABC transporter ATP-binding protein	Pseudomonas aeruginosa PAO1
WP_014166240.1	13	1.03e-32	46.15	RecName: Full=U17-lycotoxin-Ls1a; AltName: Full=Toxin-like structure LSTX-P3; Flags: Precursor;
WP_014164653.1	11	2.34e-32	39.13	kpsD	Escherichia coli
WP_014165026.1	1	2.56e-32	43.38	SubName: Full=Putative uncharacterized protein;
WP_014165642.1	3	4.39e-32	32	hypothetical protein gbs0172	Streptococcus agalactiae NEM316
WP_014166729.1	2	5.68e-32	50	aspartate alpha-decarboxylase	Mycobacterium tuberculosis H37Rv
WP_014164219.1	8	6.24e-32	42.11	peroxiredoxin
WP_014165504.1	190	7.25e-32	34.52	hypothetical protein	Escherichia coli
WP_014166416.1	53	8.25e-32	40.28	putative galactosyltransferase	Campylobacter jejuni subsp. jejuni NCTC 11168
WP_014165462.1	8	9.88e-32	34.88	thioredoxin reductase	Salmonella enterica subsp. enterica serovar Typhimurium str. LT2
WP_041253170.1	19	1.13e-31	34.48	putative type I restriction enzyme	Bradyrhizobium japonicum USDA 110
WP_014165501.1	8	1.28e-31	45.08	hypothetical protein	Pseudomonas aeruginosa
WP_014164957.1	10	2.2e-31	24.85	possible di- and tripeptide transporter
WP_014164356.1	22	2.66e-31	36.36	hypothetical protein spyM18_1283	Streptococcus pyogenes MGAS8232
WP_014165215.1	8	3.04e-31	46.34	hypothetical protein	Pseudomonas aeruginosa
WP_014166118.1	17	3.41e-31	66.67	RecName: Full=Preprotein translocase subunit secY;
WP_014166531.1	8	5.42e-31	45.9	hypothetical protein	Pseudomonas aeruginosa
WP_008254466.1	4	5.54e-31	65.71	translation initiation factor IF-1	Salmonella enterica subsp. enterica serovar Typhimurium str. LT2
WP_014164735.1	19	6.11e-31	34.48	hypothetical protein DORLON_02667	Dorea longicatena DSM 13814
WP_014164840.1	2	7.73e-31	36.63	Multiple antibiotic resistance protein marC
WP_014164407.1	22	8.23e-31	73.33	RecName: Full=Large-conductance mechanosensitive channel;
WP_014166302.1	283	2.4e-30	50	GTP-binding protein
WP_014164190.1	145	3.47e-30	45.16	chloramphenicol acetyltransferase variant	Pseudomonas aeruginosa
WP_014164745.1	14	6.08e-30	50	RecName: Full=Maltose-binding periplasmic protein; AltName: Full=MBP; AltName: Full=MMBP; AltName: Full=Maltodextrin-binding protein; Flags: Precursor;
WP_014164528.1	1	7.62e-30	49.61	phosphatidate cytidylyltransferase	Enterococcus faecalis V583
WP_014165081.1	34	2.36e-29	32.46	GDP-mannose 4,6-dehydratase / GDP-4-amino-4,6-dideoxy-D-mannose formyltransferase	Brucella melitensis 16M
WP_041253368.1	76	2.38e-29	32.48	cyclolysin secretion protein	Bordetella pertussis Tohama I
WP_014165563.1	266	3.42e-29	41.98	tetracycline resistance protein	Streptococcus pyogenes
WP_014165385.1	90	4.44e-29	61.9	c protein beta antigen	Streptococcus agalactiae
WP_050855782.1	5	4.75e-29	45.83	hypothetical protein VC1766	Vibrio cholerae O1 biovar El Tor str. N16961
WP_050855772.1	160	5.32e-29	50	site-specific recombinase XerC	Vibrio vulnificus CMCP6
WP_014165701.1	81	7.39e-29	38.89	putative two-component system sensor kinase	Amycolatopsis balhimycina
WP_014165171.1	4	1.03e-28	47.9	L-alanoyl-D-glutamate peptidase	Listeria innocua Clip11262
WP_014165426.1	13	1.06e-28	43.7	methylglyoxal synthase	Salmonella enterica subsp. enterica serovar Typhimurium str. LT2
WP_014164349.1	10	1.13e-28	44.12	capsule polysaccharide export protein KpsS	Campylobacter jejuni subsp. jejuni NCTC 11168
WP_014166142.1	2	1.26e-28	35.86	amino acid permease family protein	Enterococcus faecalis V583
WP_014166172.1	62	1.53e-28	35.56	RecName: Full=Preprotein translocase subunit secY;
WP_014166604.1	286	1.58e-28	34.29	ATP binding protein VgA	Staphylococcus aureus
WP_014166561.1	11	1.78e-28	44.37	glycosyl transferase CpsE	Streptococcus agalactiae 2603V/R
WP_014164785.1	7	2.02e-28	38.46	RecName: Full=Protein translocase subunit SecA;
WP_014164179.1	279	2.18e-28	52.38	BexA	Haemophilus influenzae
WP_014164905.1	46	3.03e-28	38.78	RecName: Full=Sec-independent protein translocase protein tatB homolog;
WP_014164963.1	2	3.18e-28	31.35	ipid-A-disaccharide synthase	Helicobacter pylori 26695
WP_014166364.1	26	5.53e-28	48.57	RadC family protein	Xanthomonas campestris pv. campestris str. ATCC 33913
WP_014165515.1	11	8.56e-28	37.93	type I fimbriae
WP_014165597.1	198	1.51e-27	37.5	ISPpu14, transposase Orf1	Pseudomonas putida KT2440
WP_014165273.1	2	1.72e-27	27.15	putative 3-hydroxyacyl-CoA dehydrogenase	Escherichia coli CFT073
WP_041253217.1	85	4.09e-27	30.83	sensor histidine kinase	Streptococcus agalactiae 2603V/R
WP_014166342.1	9	6.75e-27	42.94	subfamily S1C unassigned peptidase, has signal peptide
WP_014164149.1	15	1.22e-26	43.56	single-stranded DNA-binding protein	Salmonella enterica subsp. enterica serovar Typhi str. Ty2
WP_014164405.1	4	1.57e-26	41.18	RecName: Full=Potassium channel toxin alpha-KTx 1.12; AltName: Full=Charybdotoxin b; Short=ChTx-b; Flags: Precursor;
WP_014164923.1	44	1.84e-26	42.22	CPS-53 KpLE1 prophage; bactoprenol glucosyl transferase	Escherichia coli str. K-12 substr. MG1655
WP_014166685.1	10	1.94e-26	38.46	ribonuclease HI protein	Sinorhizobium meliloti 1021
WP_014166345.1	65	2.3e-26	31.76	putative surface-anchored membrane protein	Corynebacterium diphtheriae NCTC 13129
WP_014165469.1	130	3.23e-26	37.84	pore forming, adhesion, alters cell signalling, causes apoptosis
WP_014165993.1	35	6.19e-26	34.46	D-lactate dehydrogenase	Enterococcus raffinosus
WP_014166084.1	3	8.42e-26	27.57	coproporphyrinogen III oxidase	Escherichia coli CFT073
WP_041253287.1	18	1.81e-25	25.45	putative aminotransferase	Campylobacter jejuni subsp. jejuni NCTC 11168
WP_014164360.1	7	1.86e-25	42.86	RecName: Full=Neuroendocrine convertase 1; Short=NEC 1; EC=3.4.21.93; AltName: Full=Prohormone convertase 1; AltName: Full=Proprotein convertase 1; Short=PC1; Flags: Precursor;
WP_014164318.1	7	2.24e-25	35.71	RecName: Full=Probable outer membrane protein pmpF; AltName: Full=Polymorphic membrane protein F; Flags: Precursor;
WP_014165931.1	11	2.97e-25	51.02	L-alanoyl-D-glutamate peptidase	Listeria innocua Clip11262
WP_014164510.1	16	5.38e-25	35.96	putative metallo-beta-lactamase family protein
WP_014166394.1	8	6.23e-25	26.99	DNA topoisomerase III	Bacteroides thetaiotaomicron VPI-5482
WP_014164866.1	3	9.76e-25	49.44	30S ribosomal protein S15	Streptococcus agalactiae NEM316
WP_014164549.1	9	1.03e-24	36.56	respiratory nitrate reductase subunit beta NarH	Mycobacterium tuberculosis H37Rv
WP_014165101.1	7	1.47e-24	37.5	peroxiredoxin
WP_014164221.1	8	1.55e-24	44.83	phosphoglucomutase	Brucella melitensis 16M
WP_014164366.1	5	1.56e-24	26.83	4-hydroxyphenylacetate catabolism	Salmonella enterica subsp. enterica serovar Typhimurium str. LT2
WP_014165812.1	6	1.66e-24	34.27	leucine-responsive transcriptional regulator	Salmonella enterica subsp. enterica serovar Typhimurium str. LT2
WP_041253306.1	16	1.76e-24	31.18	ISSod4, transposase	Shewanella oneidensis MR-1
WP_014164340.1	17	2.08e-24	30.92	anthranilate synthase component I	Escherichia coli CFT073
WP_014166130.1	3	2.19e-24	43.33	hypothetical protein RSc1688	Ralstonia solanacearum GMI1000
WP_014165905.1	93	4.01e-24	44.83	RecName: Full=Outer membrane porin F; Flags: Precursor;
WP_014164509.1	165	6.48e-24	42.86	RecName: Full=Metallo-beta-lactamase L1; AltName: Full=Beta-lactamase type II; AltName: Full=Penicillinase; Flags: Precursor
WP_014166654.1	11	7.07e-24	36.54	defect in organelle trafficking protein DotB ATPase	Legionella pneumophila subsp. pneumophila str. Philadelphia 1
WP_014165321.1	8	7.18e-24	37.66	hemolysin transport protein	Escherichia coli O157:H7
WP_014166599.1	60	7.43e-24	39.53	IroN protein	Escherichia coli
WP_014164562.1	80	8.79e-24	31.2	fadD26	Mycobacterium tuberculosis H37Rv
WP_014166570.1	12	1.19e-23	34.43	exo-alpha-sialidase	Clostridium perfringens str. 13
WP_014166374.1	40	1.37e-23	35.71	D-2-hydroxyacid dehydrogenase	Enterococcus faecium
WP_014165093.1	49	1.43e-23	36.84	RecName: Full=Sec-independent protein translocase protein tatB homolog;
WP_014166645.1	4	1.64e-23	30.95	hypothetical protein BL1481	Bifidobacterium longum NCC2705
WP_014166606.1	2	1.81e-23	32.4	sec-independent protein translocase
WP_014165992.1	35	1.91e-23	52.27	transposase	Escherichia coli CFT073
WP_014164187.1	6	2.37e-23	32.81	hypothetical protein c1188	Escherichia coli CFT073
WP_014165269.1	14	2.69e-23	37.78	flagellar basal body rod modification protein	Yersinia enterocolitica subsp. enterocolitica 8081
WP_014165767.1	122	2.74e-23	33.33	response regulator VanRc3	Enterococcus casseliflavus
WP_014165036.1	26	4.22e-23	43.18	putative chemotactic signal transduction system	Pseudomonas aeruginosa PAO1
WP_014164966.1	2	6.49e-23	36	Nisin-resistance protein
WP_014165897.1	260	7.24e-23	41.48	tetracycline resistance protein	Campylobacter jejuni
WP_014164522.1	36	7.61e-23	51.85	RecName: Full=Dibasic-processing endoprotease; EC=3.4.21.-; AltName: Full=KEX2-related protease; Flags: Precursor;
WP_041253206.1	83	7.86e-23	52.78	RecName: Full=Outer membrane protein A; Flags: Precursor;
WP_014165071.1	131	9.77e-23	70.59	DNA integrase	Pseudomonas aeruginosa
WP_014164705.1	62	1.07e-22	54.76	putative galactosyltransferase	Campylobacter jejuni subsp. jejuni NCTC 11168
WP_014164178.1	62	1.07e-22	40	AdeA membrane fusion protein	Acinetobacter baumannii
WP_014164782.1	27	1.33e-22	35.78	hypothetical protein gbs0180	Streptococcus agalactiae NEM316
WP_014164491.1	22	1.43e-22	45.95	TaSE long form	Theileria annulata
WP_014165082.1	186	2.5e-22	85.71	RecName: Full=DNA-binding protein HU;
WP_014164595.1	6	2.76e-22	36.67	hypothetical protein gbs0204	Streptococcus agalactiae NEM316
WP_014164645.1	7	3.03e-22	29.53	transposase	Bacteroides thetaiotaomicron VPI-5482
WP_014166566.1	9	3.46e-22	34.88	cpsD protein	Streptococcus agalactiae 2603V/R
WP_014166058.1	136	3.89e-22	46.67	transposase	Bacteroides thetaiotaomicron VPI-5482
WP_041253476.1	18	8.03e-22	37.67	hypothetical protein bll5013	Bradyrhizobium japonicum USDA 110
WP_014164518.1	14	8.11e-22	32.61	SubName: Full=Tumor necrosis factor receptor II homolog;
WP_014166425.1	10	1.43e-21	55.29	putative acyl carrier protein	Escherichia coli CFT073
WP_014166252.1	6	1.51e-21	31.71	hypothetical protein BT_4016	Bacteroides thetaiotaomicron VPI-5482
WP_014166303.1	26	1.79e-21	46.67	putative radC-like protein yeeS	Escherichia coli CFT073
WP_014166194.1	286	1.97e-21	33.33	zinc ABC transporter ATP-binding protein	Streptococcus agalactiae NEM316
WP_014165794.1	16	2.58e-21	36.63	single-strand DNA-binding protein	Salmonella typhimurium LT2
WP_014166021.1	75	3.31e-21	68.75	SubName: Full=18.5 kDa protein;
WP_014165322.1	17	7.09e-21	27.18	putative salicylate biosynthesis isochorismate synthase
WP_014164783.1	139	7.71e-21	38.18	VanRB	Enterococcus faecium
WP_014165581.1	32	1.02e-20	34.15	variant erythrocyte surface antigen-1, alpha subunit	Babesia bovis T2Bo
WP_014165114.1	85	1.44e-20	48.39	ferripyoverdine receptor	Pseudomonas aeruginosa PAO1
WP_014165419.1	67	1.62e-20	61.9	SubName: Full=136R protein; Flags: Precursor;
WP_014166422.1	5	2.02e-20	37.14	haemin storage system, HmsF protein	Yersinia pestis CO92
WP_014165969.1	57	2.11e-20	42.11	DNA-binding global transcriptional activator; DLP12 prophage	Escherichia coli str. K-12 substr. MG1655
WP_014164942.1	7	2.57e-20	40	pyruvate kinase	Salmonella typhimurium LT2
WP_014165736.1	59	3.43e-20	61.11	toxin co-regulated pilus biosynthesis protein I	Vibrio cholerae O1 biovar El Tor str. N16961
WP_014166541.1	86	4.67e-20	48.6	RecName: Full=Peptidyl-prolyl cis-trans isomerase; EC=5.2.1.8;
WP_014164488.1	10	5.24e-20	50	RecName: Full=Acanthophin-D; AltName: Full=Postsynaptic neurotoxin;
WP_014164686.1	37	6.76e-20	37.5	RecName: Full=Nucleoprotein; AltName: Full=Nucleocapsid protein; AltName: Full=Protein N;
WP_014165816.1	9	7.3e-20	35	RecName: Full=Protein E7;
WP_041253270.1	31	7.9e-20	32.89	hypothetical protein BT_2626	Bacteroides thetaiotaomicron VPI-5482
WP_014166456.1	16	8.63e-20	48.15	SubName: Full=Putative uncharacterized protein;
WP_014164690.1	70	9.18e-20	43.24	SubName: Full=Transcriptional regulator;
WP_041253185.1	54	1.01e-19	38.1	SubName: Full=Inositol phosphate phosphatase; Flags: Fragment;
WP_014166167.1	250	1.06e-19	39.33	ribosomal protection tetracycline resistance protein	Arcanobacterium pyogenes
WP_014165571.1	37	1.32e-19	64.71	SubName: Full=Pyolysin;
WP_014164303.1	40	1.61e-19	57.89	erythrocyte membrane protein 1 PfEMP1	Plasmodium falciparum 3D7
WP_014166155.1	75	1.74e-19	30.65	histidine kinase-response regulator hybrid protein	Xanthomonas axonopodis pv. citri str. 306
WP_014166120.1	14	3.55e-19	36.76	variant surface glycoprotein	Trypanosoma brucei TREU927
WP_014165278.1	159	4.09e-19	43.59	RecName: Full=Serine protease/ABC transporter B family protein tagC; EC=3.4.21.-; AltName: Full=Prestalk-specific protein tagC; Flags: Precursor;
WP_014164865.1	4	4.18e-19	43.27	GAF domain-containing protein, involved in signal transduction	Bacteroides thetaiotaomicron VPI-5482
WP_014165889.1	29	4.6e-19	39.02	sensory box histidine kinase/response regulator	Legionella pneumophila subsp. pneumophila str. Philadelphia 1
WP_041253396.1	18	5.12e-19	43.28	hypothetical protein blr8088	Bradyrhizobium japonicum USDA 110
WP_041253246.1	5	5.97e-19	33.93	RecName: Full=Neuroendocrine convertase 1; Short=NEC 1; EC=3.4.21.93; AltName: Full=Prohormone convertase 1; AltName: Full=Proprotein convertase 1; Short=PC1; Flags: Precursor;
WP_014164624.1	8	8.14e-19	39	putative aminotransferase	Campylobacter jejuni subsp. jejuni NCTC 11168
WP_014165763.1	89	8.45e-19	40.62	RecName: Full=M protein, serotype 24; Flags: Precursor;
WP_014166482.1	9	1.05e-18	31.11	RecName: Full=Alpha-latrocrustotoxin-Lt1a; Short=Alpha-LCT-Lt1a; AltName: Full=Alpha-latrocrustotoxin; Short=Alpha-LCT; AltName: Full=Crusta1; Flags: Precursor; Fragment;
WP_014165790.1	237	1.55e-18	57.58	hypothetical protein PA0716	Pseudomonas aeruginosa PAO1
WP_014165685.1	16	1.7e-18	48.84	UDP-galactopyranose mutase	Leishmania major
WP_041253451.1	15	2.52e-18	28.28	SubName: Full=Glycosyl transferase; SubName: Full=Glycosyltransferase;
WP_014166292.1	2	2.74e-18	34.09	hypothetical protein BT_0319	Bacteroides thetaiotaomicron VPI-5482
WP_014166006.1	7	3.3e-18	28.89	heptaprenyl diphosphate synthase, component II, putative	Enterococcus faecalis V583
WP_041253190.1	196	5e-18	46.67	RecName: Full=Disintegrin EMF10A; Short=EMF-10A; AltName: Full=Platelet aggregation activation inhibitor;
WP_014166724.1	24	6.03e-18	37.04	penicillin-binding protein 1A ponA	Haemophilus influenzae Rd KW20
WP_014165898.1	11	6.51e-18	36.59	SubName: Full=Conotoxin Cl6.6a; Flags: Fragment;
WP_014164151.1	144	6.75e-18	62.5	RecName: Full=Integration host factor subunit beta; Short=IHF-beta;
WP_014164910.1	4	8.48e-18	39.39	flagellar basal body P-ring protein	Yersinia enterocolitica subsp. enterocolitica 8081
WP_041253177.1	5	1.21e-17	25	putative membrane transporter	Salmonella enterica subsp. enterica serovar Typhi str. Ty2
WP_014166322.1	3	1.23e-17	38.24	SubName: Full=Conotoxin scaffold VI/VII;
WP_014164362.1	90	1.68e-17	37.7	RecName: Full=Macrophage infectivity potentiator; AltName: Full=Peptidyl-prolyl cis-trans isomerase; Short=PPIase; Short=Rotamase; Flags: Precursor
WP_014166520.1	10	1.8e-17	37.65	SubName: Full=Thioredoxin;
WP_014164708.1	43	2.09e-17	39.19	lipooligosaccharide biosynthesis glycosyltransferase	Campylobacter jejuni subsp. jejuni NCTC 11168
WP_050855777.1	5	2.19e-17	33.33	ISSod4, transposase	Shewanella oneidensis MR-1
WP_014165095.1	15	2.3e-17	43.21	50S ribosomal protein L31 type B	Escherichia coli O157:H7 str. Sakai
WP_014164468.1	5	2.36e-17	31.03	bacteriophage-like signal peptide protein	Ralstonia solanacearum GMI1000
WP_041253274.1	11	2.53e-17	41.18	hypothetical protein mll5466	Mesorhizobium loti MAFF303099
WP_014165944.1	27	2.96e-17	44.44	RecName: Full=Nucleoprotein; AltName: Full=Nucleocapsid protein;
WP_014165250.1	47	4.08e-17	35.71	DNA-binding transcriptional regulator SoxS	Salmonella typhimurium LT2
WP_014164724.1	7	5.06e-17	44.12	possible sugar nucleotidyltransferase
WP_014164940.1	5	5.42e-17	35.76	RNA methyltransferase	Streptococcus agalactiae 2603V/R
WP_014165620.1	74	6.83e-17	43.75	erythromycin resistance methylase	Streptococcus pyogenes
WP_014165371.1	183	7.43e-17	36.44	SubName: Full=DNA-binding response regulator ResD;
WP_014164958.1	17	7.72e-17	40.54	SubName: Full=C2 toxin Component-II ;
WP_014166010.1	252	8.72e-17	40.54	COG1566: Multidrug resistance efflux pump	Escherichia coli B7A
WP_014164393.1	128	1.02e-16	40.35	SubName: Full=Two-component response regulator;
WP_014166721.1	38	1.1e-16	41.77	hypothetical protein PA0078	Pseudomonas aeruginosa PAO1
WP_014166437.1	4	1.18e-16	28.12	interaptin	Legionella pneumophila subsp. pneumophila str. Philadelphia 1
WP_014165942.1	10	1.22e-16	31.76	extracellular enterotoxin L	Staphylococcus aureus subsp. aureus MW2
WP_014164211.1	16	1.28e-16	63.16	hypothetical protein Rv3868	Mycobacterium tuberculosis H37Rv
WP_014164169.1	7	1.48e-16	23.78	tetrathionate reductase complex subunit B	Salmonella typhimurium LT2
WP_014165892.1	8	1.6e-16	34.62	ISmav2-like transposase	Streptomyces avermitilis MA-4680
WP_014165903.1	8	3.02e-16	27.44	DNA helicase IV	Salmonella enterica subsp. enterica serovar Typhi str. Ty2
WP_014164554.1	78	3.05e-16	39.58	SubName: Full=Outer membrane protein; Flags: Precursor;
WP_014164425.1	33	4.05e-16	31.08	D-lactate dehydrogenase	Amycolatopsis orientalis
WP_014164188.1	191	4.48e-16	41.67	VAT B	Staphylococcus aureus
WP_014166600.1	76	5.23e-16	37.1	SubName: Full=D8L protein;
WP_014166462.1	3	5.26e-16	32.88	hypothetical protein gbs0095	Streptococcus agalactiae NEM316
WP_014166007.1	26	6.18e-16	31.46	daunorubicin C-13 ketoreductase	Xylella fastidiosa 9a5c
WP_014165035.1	77	6.63e-16	38.54	SubName: Full=Outer membrane protein OmpA; SubName: Full=Putative outer membrane porin;
WP_014166069.1	250	7.24e-16	38.18	SubName: Full=T3SS structure protein EscC;
WP_014166209.1	35	8.78e-16	37.5	hypothetical protein gbs0236	Streptococcus agalactiae NEM316
WP_014165037.1	20	1.18e-15	40	beta-bungarotoxin A3 chain	Bungarus multicinctus
WP_041253468.1	6	1.32e-15	32.09	IRON-dependent repressor and activator IDER	Mycobacterium tuberculosis H37Rv
WP_014165080.1	5	1.37e-15	37.5	hypothetical protein SMc03761	Sinorhizobium meliloti 1021
WP_014166169.1	104	1.73e-15	53.33	site-specific integrase/recombinase	Bradyrhizobium japonicum USDA 110
WP_014166225.1	12	1.93e-15	35.88	bifunctional in plasma membrane proline dehydrogenase and pyrroline-5-carboxylate dehydrogenase OR in cytoplasm a transcriptional repressor	Salmonella typhimurium LT2
WP_014164897.1	24	3.56e-15	32.28	ferric uptake regulator	Shigella flexneri 2a str. 301
WP_014164526.1	55	3.84e-15	66.67	hypothetical protein pVir_p06	Campylobacter jejuni subsp. jejuni 81-176
WP_014164638.1	7	4.23e-15	38.46	RecName: Full=Astacin-like metalloprotease toxin; EC=3.4.24.-; AltName: Full=Loxosceles astacin-like protease; Short=LALP; Flags: Precursor;
WP_014165950.1	84	4.62e-15	45.95	FhuA	Escherichia coli O157:H7 str. Sakai
WP_014165086.1	51	5.11e-15	44.83	macrolide transporter ATP-binding /permease protein	Enterobacter sp. 638
WP_014164217.1	25	5.46e-15	40.62	flagella synthesis protein FlgN	Yersinia enterocolitica subsp. enterocolitica 8081
WP_014164997.1	6	6.35e-15	38.46	Putative undecaprenyl pyrophosphate phosphatase
WP_014164959.1	5	7.48e-15	34.62	SubName: Full=M-protein;
WP_014166546.1	38	1.43e-14	56.52	SubName: Full=Nucleotide sugar epimerase;
WP_014166243.1	27	1.57e-14	36	hypothetical protein bsr8045	Bradyrhizobium japonicum USDA 110
WP_014166447.1	221	2.65e-14	44.44	RecName: Full=RTX-III toxin determinant D; AltName: Full=APX-IIID; AltName: Full=Cytolysin IIID; Short=CLY-IIID; AltName: Full=Toxin RTX-III secretion protein D;
WP_041253292.1	24	2.78e-14	40	RTX toxin RtxA	Vibrio cholerae O1 biovar El Tor str. N16961
WP_014165059.1	8	2.87e-14	40	putative bacteriophage protein	Salmonella enterica subsp. enterica serovar Typhi str. CT18
WP_014166185.1	91	2.89e-14	62.5	heme-hemopexin utilization protein C	Haemophilus influenzae Rd KW20
WP_014166752.1	37	2.94e-14	64.71	RecName: Full=Ivanolysin; AltName: Full=Thiol-activated cytolysin; Flags: Precursor;
WP_014166715.1	6	3.4e-14	31.51	RecName: Full=Nucleoside-triphosphatase 2; AltName: Full=NTPase-II; AltName: Full=Nucleoside-triphosphatase II; AltName: Full=Nucleoside triphosphate hydrolase 2; Flags: Precursor
WP_014164998.1	15	3.7e-14	30.99	SubName: Full=2-amino-4-hydroxy-6-hydroxymethyldihydropteridine pyrophosphokinase/dihydropteroate synthase; EC=2.5.1.15; EC=2.7.6.3;
WP_014164678.1	69	4.14e-14	62.5	RecName: Full=Uncharacterized HTH-type transcriptional regulator yvkB;
WP_014165063.1	5	4.2e-14	32.65	Mur ligase
WP_014166428.1	3	4.73e-14	36.84	long polar fimbrial outer membrane usher protein	Salmonella typhimurium LT2
WP_014164209.1	13	6.33e-14	43.14	RecName: Full=Protective antigen; Short=PA; AltName: Full=Anthrax toxins translocating protein; AltName: Full=PA-83; Short=PA83; Contains: RecName: Full=Protective antigen PA-20; Short=PA20; RecName: Full=Protective antigen PA-63; Short=PA63; Flags: Precu
WP_014164646.1	26	6.71e-14	40	SubName: Full=Putative uncharacterized protein yicE;
WP_041253188.1	10	6.8e-14	40	fibrinogen-binding protein	Staphylococcus aureus subsp. aureus MW2
WP_041253424.1	2	7.34e-14	36.84	RecName: Full=Exendin-3; Flags: Precursor;
WP_014164938.1	18	9.58e-14	52.17	RecName: Full=Flagellar P-ring protein; AltName: Full=Basal body P-ring protein; Flags: Precursor;
WP_014165761.1	129	1.26e-13	36.84	SubName: Full=Transcriptional regulator;
WP_014166558.1	13	1.3e-13	27.4	capsular polysaccharide biosynthesis protein Cps4H	Streptococcus pneumoniae TIGR4
WP_014164871.1	14	1.34e-13	32.79	hydrophobe/amphiphile efflux-1 HAE1	Ralstonia eutropha JMP134
WP_050855810.1	12	1.36e-13	31.91	flagellar assembly protein FliO	Legionella pneumophila subsp. pneumophila str. Philadelphia 1
WP_050855812.1	80	1.57e-13	35.94	multidrug efflux protein QacB	Staphylococcus aureus
WP_041253167.1	3	1.75e-13	36.26	tetracycline resistance element mobilization regulatory protein rteC	Bacteroides thetaiotaomicron VPI-5482
WP_014165982.1	15	1.93e-13	37.04	RecName: Full=Proprotein convertase subtilisin/kexin type 7; EC=3.4.21.-; AltName: Full=Prohormone convertase 7; AltName: Full=Proprotein convertase 7; Short=PC7; AltName: Full=Subtilisin-like proprotein convertase 7; Short=SPC7; AltName: Full=Subtilisin/
WP_041253138.1	6	2.13e-13	26.92	hypothetical protein ECs2623	Escherichia coli O157:H7 str. Sakai
WP_014166555.1	13	2.22e-13	46.38	hypothetical protein AGR_L_1997	Agrobacterium tumefaciens str. C58
WP_041253244.1	73	2.36e-13	38.1	hypothetical protein gbs0180	Streptococcus agalactiae NEM316
WP_014166154.1	36	2.45e-13	40.62	merozoite surface protein 3	Plasmodium falciparum 3D7
WP_014166125.1	4	2.71e-13	24.67	hypothetical protein gbs0195	Streptococcus agalactiae NEM316
WP_014164914.1	8	3.05e-13	30.65	RecName: Full=Zinc metalloproteinase; EC=3.4.24.-; Flags: Precursor;
WP_041253176.1	22	3.59e-13	43.48	SubName: Full=Toxin complex subunit TcaC;
WP_014166254.1	25	3.61e-13	43.48	SubName: Full=Toxin complex subunit TcaC;
WP_014166387.1	25	4.02e-13	30	VI polysaccharide biosynthesis protein TviE, glycosyl transferase group 1	Salmonella enterica subsp. enterica serovar Typhi str. CT18
WP_014165671.1	8	4.04e-13	32.79	hydrophobe/amphiphile efflux-1 HAE1	Ralstonia eutropha JMP134
WP_014165324.1	11	4.36e-13	30.23	chemokine receptor-like protein	Simian cytomegalovirus
WP_014165507.1	51	4.55e-13	40.91	glycosyltransferase 2
WP_014165242.1	2	5.65e-13	35.85	tRNA binding domain protein	Streptococcus agalactiae NEM316
WP_014164192.1	106	6.29e-13	57.14	pyochelin synthetase	Pseudomonas aeruginosa PAO1
WP_014165610.1	9	6.55e-13	38.95	hypothetical protein bll0881	Bradyrhizobium japonicum USDA 110
WP_014165532.1	2	7.17e-13	48	quaternary ammonium compounds resistance protein Qac	Staphylococcus aureus
WP_014164376.1	44	8.04e-13	36.9	putative galactosyltransferase	Campylobacter jejuni subsp. jejuni NCTC 11168
WP_014166571.1	22	8.74e-13	54.55	SubName: Full=HexB; SubName: Full=Hyaluronic acid export protein B;
WP_014164494.1	36	9.58e-13	63.16	iron III ABC transporter ATP-binding protein	Haemophilus influenzae Rd KW20
WP_014165608.1	15	9.68e-13	50	RecName: Full=Cytotoxicity-associated immunodominant antigen; AltName: Full=120 kDa protein; AltName: Full=CAG pathogenicity island protein 26;
WP_014164815.1	31	1.65e-12	48.39	putative glutamate synthase	Enterococcus casseliflavus
WP_014165776.1	191	1.92e-12	38.98	SubName: Full=Transcription factor; SubName: Full=Two component system response regulatory protein;
WP_014165981.1	13	2.8e-12	35.48	polysaccharide lyase family protein 8	Enterococcus faecalis V583
WP_014164569.1	8	3.42e-12	32.46	RecName: Full=Flagellar motor switch protein FliG;
WP_041253328.1	8	3.53e-12	28.87	SubName: Full=YsaC;
WP_014165533.1	5	4.25e-12	31	glucose/galactose transporter gluP	Helicobacter pylori 26695
WP_014166165.1	52	4.63e-12	40	RecName: Full=Vacuolating cytotoxin autotransporter; Contains: RecName: Full=Vacuolating cytotoxin; RecName: Full=Vacuolating cytotoxin translocator; Flags: Precursor;
WP_014166377.1	11	4.94e-12	36.36	transcription regulator ArsR	Streptomyces coelicolor A3 2
WP_014165616.1	6	5.03e-12	26.44	amino acid permease family protein	Enterococcus faecalis V583
WP_014165940.1	75	5.22e-12	66.67	CP4-6 prophage; partial transposase of insertion element IS911A	Escherichia coli K12
WP_014166525.1	16	5.38e-12	57.14	variant surface glycoprotein	Trypanosoma brucei
WP_014165348.1	3	5.4e-12	45.9	cold shock-like protein cspI	Escherichia coli CFT073
WP_014165765.1	62	5.76e-12	34.21	hypothetical protein	Escherichia coli
WP_014166123.1	9	5.79e-12	48.44	cold shock protein CspC	Enterococcus faecalis V583
WP_014164685.1	17	6.04e-12	32.1	putative galactosyltransferase	Campylobacter jejuni subsp. jejuni NCTC 11168
WP_014165376.1	12	6.42e-12	41.11	P60 extracellular protein, invasion associated protein Iap	Listeria monocytogenes EGD-e
WP_014165158.1	5	6.46e-12	27.78	RecName: Full=Sec-independent protein translocase protein tatB homolog;
WP_014165751.1	86	6.98e-12	29.89	hypothetical protein STM4257	Salmonella typhimurium LT2
WP_014166485.1	29	8.29e-12	36.14	putative galactosyltransferase	Campylobacter jejuni subsp. jejuni NCTC 11168
WP_014164891.1	5	1.12e-11	38.46	putative head-DNA stabilization protein of prophage	Escherichia coli CFT073
WP_014165880.1	4	1.43e-11	28.21	putative lipoprotein	Salmonella enterica subsp. enterica serovar Typhi str. Ty2
WP_014166199.1	28	1.44e-11	57.89	RecName: Full=Peptidoglycan hydrolase flgJ; EC=3.2.1.-; AltName: Full=Muramidase flgJ;
WP_014164440.1	14	1.48e-11	36.51	VayY protein	Bacillus circulans
WP_014166438.1	8	1.73e-11	48.28	dihydroaeruginoic acid synthetase	Pseudomonas aeruginosa PAO1
WP_014165434.1	5	1.84e-11	35.71	AraC-like transcriptional regulator	Escherichia coli
WP_014164697.1	46	2.41e-11	47.22	outer membrane receptor for ferric enterobactin enterochelin and colicins B and D	Escherichia coli O157:H7 str. Sakai
WP_014164720.1	7	2.48e-11	51.43	zinc ABC transporter ATP-binding protein	Streptococcus agalactiae NEM316
WP_041253156.1	3	2.69e-11	22.26	lipid A biosynthesis lauroyl acyltransferase	Campylobacter jejuni subsp. jejuni NCTC 11168
WP_014165474.1	81	2.91e-11	44.83	SubName: Full=ZapC;
WP_014164556.1	12	3.34e-11	36.17	hypothetical protein c1248	Escherichia coli CFT073
WP_014164372.1	100	3.79e-11	46.43	VAT B	Staphylococcus aureus
WP_014164339.1	4	3.82e-11	40	trans-sialidase	Trypanosoma cruzi strain CL Brener
WP_014165525.1	1	4.05e-11	26.05	N-acetylmuramoyl-L-alanine amidase sporulation mother cell wall hydrolase	Bacillus halodurans C-125
WP_014165727.1	8	4.09e-11	33.33	RecName: Full=Adenosine monophosphate-protein transferase and cysteine protease ibpA; Short=HMW IgBP; AltName: Full=p120; Includes: RecName: Full=Adenosine monophosphate-protein transferase ibpA; EC=2.7.7.n1; AltName: Full=AMPylator ibpA; RecName: Full=Cy
WP_014166251.1	9	5.13e-11	40.59	hypothetical protein mll5466	Mesorhizobium loti MAFF303099
WP_014164776.1	2	5.16e-11	34.44	SubName: Full=Thioredoxin;
WP_014166608.1	24	6.27e-11	43.75	two-component response regulator	Bradyrhizobium japonicum USDA 110
WP_014166737.1	68	7.52e-11	46.43	SubName: Full=Putative UDP-glucuronic acid epimerase;
WP_014166524.1	45	7.78e-11	37.21	hypothetical protein mll0462	Mesorhizobium loti MAFF303099
WP_014166127.1	4	8.24e-11	37.5	RecName: Full=Protein translocase subunit secA;
WP_014165688.1	175	8.63e-11	82.35	RecName: Full=Pyrolysin; EC=3.4.21.-; Flags: Precursor;
WP_014166455.1	2	1.01e-10	25.77	putative carbonic anhydrase	Salmonella typhimurium LT2
WP_041253227.1	57	1.03e-10	47.37	iron-enterobactin outer membrane transporter	Escherichia coli K12
WP_014165343.1	34	1.23e-10	37.78	TCP pilus virulence regulatory protein	Vibrio cholerae O1 biovar El Tor str. N16961
WP_014164654.1	3	1.29e-10	33.93	possible pump for toxic or radical ions
WP_014164757.1	315	1.58e-10	33.33	RecName: Full=Multidrug resistance protein 1; AltName: Full=Multidrug-efflux transporter 1
WP_014164375.1	42	1.63e-10	38.14	glycosyl transferase, group 2 family protein	Enterococcus faecalis V583
WP_014165741.1	17	1.69e-10	33.93	SubName: Full=Hemolysin;
WP_014165005.1	37	1.83e-10	42.86	hypothetical protein Z6024	Escherichia coli O157:H7 EDL933
WP_014164606.1	10	2.2e-10	56.52	BfpD	Escherichia coli
WP_014164438.1	3	2.61e-10	36.84	regulatory protein	Streptomyces coelicolor A3 2
WP_014165618.1	124	3.03e-10	41.67	SubName: Full=Subtilisin-related protease SPC2;
WP_014165519.1	26	3.14e-10	35.42	VI polysaccharide biosynthesis protein TviE	Salmonella enterica subsp. enterica serovar Typhi str. Ty2
WP_014166474.1	82	3.49e-10	35.59	outer membrane iron III transporter
WP_014166661.1	4	3.61e-10	27.27	prophage LambdaSa1, site-specific recombinase phage integrase family protein	Streptococcus agalactiae 2603V/R
WP_014164885.1	45	4.02e-10	41.03	phage integrase family site specific recombinase	Enterococcus faecalis V583
WP_050855818.1	7	4.33e-10	43.21	P60 extracellular protein, invasion associated protein Iap	Listeria monocytogenes EGD-e
WP_041253209.1	12	4.7e-10	51.85	RecName: Full=Adenosine monophosphate-protein transferase and cysteine protease ibpA; Short=HMW IgBP; AltName: Full=p120; Includes: RecName: Full=Adenosine monophosphate-protein transferase ibpA; EC=2.7.7.n1; AltName: Full=AMPylator ibpA; RecName: Full=Cy
WP_014165284.1	16	4.93e-10	42.5	RecName: Full=DNA-binding protein fis;
WP_014164812.1	29	5.88e-10	36.84	RecName: Full=Bacillolysin; EC=3.4.24.28; AltName: Full=Neutral protease; Flags: Precursor;
WP_014165745.1	25	5.96e-10	33.75	internalin A	Listeria monocytogenes EGD-e
WP_014165304.1	92	8.72e-10	45.83	pesticin/yersiniabactin outer membrane receptor	Yersinia pestis KIM 10
WP_014166312.1	37	9.98e-10	26.09	IucB protein	Escherichia coli CFT073
WP_014166686.1	35	1.05e-09	32.2	hypothetical protein gbs0226	Streptococcus agalactiae NEM316
WP_014165187.1	18	1.12e-09	42.55	ATP dependent Clp protease	Lactococcus lactis subsp. lactis Il1403
WP_014165674.1	76	1.13e-09	32.35	trans-sialidase	Trypanosoma cruzi strain CL Brener
WP_014165683.1	20	1.24e-09	52.38	chromosome partitioning related protein	Xylella fastidiosa 9a5c
WP_014164390.1	2	1.26e-09	30	hypothetical protein blr8040	Bradyrhizobium japonicum USDA 110
WP_014165092.1	15	1.41e-09	36.36	ToxR-activated gene A protein	Vibrio cholerae O1 biovar El Tor str. N16961
WP_014165266.1	4	1.45e-09	41.38	SubName: Full=Thioredoxin;
WP_050855762.1	75	1.51e-09	44.44	SubName: Full=Outer membrane protein; Flags: Precursor;
WP_014164693.1	6	1.55e-09	33.33	alginate biosynthesis protein AlgZ/FimS	Pseudomonas aeruginosa PAO1
WP_014164386.1	6	1.83e-09	32.79	RNA polymerase sigma factor RpoE	Mycobacterium tuberculosis H37Rv
WP_014164238.1	4	1.91e-09	38.46	GntR family regulator	Streptomyces coelicolor A3 2
WP_014164634.1	4	2.02e-09	59.26	ABC transporter, ATP-binding protein	Enterococcus faecalis V583
WP_014164739.1	14	2.05e-09	43.9	peptide ABC transporter, ATP-binding protein	Streptococcus agalactiae 2603V/R
WP_014166319.1	6	2.17e-09	40.74	hypothetical protein	Escherichia coli
WP_014165125.1	11	2.44e-09	32.17	RecName: Full=Amino-acid racemase; AltName: Full=Vancomycin E-type resistance protein vanT
WP_014165728.1	18	4.26e-09	45.45	rhoptry protein 5	Toxoplasma gondii
WP_014165326.1	17	4.31e-09	38.24	trans-sialidase	Trypanosoma cruzi strain CL Brener
WP_014166585.1	19	4.39e-09	29.25	immunoglobulin A1 protease	Streptococcus pneumoniae TIGR4
WP_014165268.1	8	4.58e-09	29.23	trans-sialidase	Trypanosoma cruzi strain CL Brener
WP_014164670.1	17	4.59e-09	42.31	RecName: Full=Botulinum neurotoxin type E nontoxic component;
WP_014166355.1	250	4.65e-09	37.25	RecName: Full=Neuroendocrine convertase 2; Short=NEC 2; EC=3.4.21.94; AltName: Full=Prohormone convertase 2; AltName: Full=Proprotein convertase 2; Short=PC2; AltName: Full=KEX2-like endoprotease 2; Flags: Precursor;
WP_014165281.1	5	4.99e-09	26.21	RecName: Full=rRNA adenosine-2`-O- -methyltransferase; AltName: Full=23S rRNA	AM1067 2`-O-methyltransferase; Short=23S rRNA methylase; AltName: Full=Thiostrepton-resistance methylase
WP_014164665.1	19	5.71e-09	42.86	LysR family transcriptional regulator	Shewanella oneidensis MR-1
WP_014164245.1	12	6.05e-09	36.84	trans-sialidase	Trypanosoma cruzi strain CL Brener
WP_014164308.1	82	7.38e-09	63.64	RecName: Full=Uncharacterized HTH-type transcriptional regulator ybiH;
WP_014165382.1	23	7.7e-09	36.17	substrate-binding family protein, putative	Bacillus anthracis str. Ames
WP_014165623.1	9	7.88e-09	40.3	vgrG protein	Vibrio cholerae O1 biovar eltor str. N16961
WP_014166056.1	47	1.01e-08	61.11	putative ABC-type bacteriocin/lantibiotic exporter	Salmonella typhimurium LT2
WP_014165340.1	2	1.01e-08	29.63	putative polyketide synthase	Escherichia coli CFT073
WP_014164988.1	17	1.03e-08	46.03	cytoplasmic membrane protein, protein folding
WP_014165110.1	42	1.06e-08	42.31	DNA-binding global transcriptional activator; DLP12 prophage	Escherichia coli str. K-12 substr. MG1655
WP_014166457.1	8	1.25e-08	39.39	RecName: Full=Zinc metalloproteinase; EC=3.4.24.-; Flags: Fragments;
WP_014166642.1	2	1.35e-08	30.95	RecName: Full=Non-structural polyprotein; AltName: Full=Polyprotein nsP1234; Short=P1234; Contains: RecName: Full=P123; RecName: Full=P123'; RecName: Full=mRNA-capping enzyme nsP1; EC=2.1.1.-; EC=2.7.7.-; AltName: Full=Non-structural protein 1; RecName: F
WP_050855783.1	6	1.5e-08	42.86	hypothetical protein VC1767	Vibrio cholerae O1 biovar El Tor str. N16961
WP_014164363.1	83	1.62e-08	34.62	RecName: Full=Outer membrane protein MIP; EC=5.2.1.8; AltName: Full=Macrophage infectivity potentiator; AltName: Full=Peptidyl-prolyl cis-trans isomerase; Short=PPIase; AltName: Full=Rotamase; Flags: Precursor;
WP_014165691.1	10	1.71e-08	39.39	SidH	Legionella pneumophila subsp. pneumophila str. Philadelphia 1
WP_014165983.1	2	1.93e-08	25.46	polysaccharide biosynthesis protein CpsL	Streptococcus agalactiae 2603V/R
WP_014165487.1	19	2.61e-08	45.16	hypothetical protein mlr8507	Mesorhizobium loti MAFF303099
WP_014166227.1	28	3.01e-08	35.85	TetR family transcriptional regulator	Pseudomonas putida KT2440
WP_014165457.1	168	3.41e-08	36.21	major facilitator family transporter
WP_014165455.1	1	3.63e-08	27.52	Dnase
WP_050855820.1	78	4.24e-08	50	hypothetical protein XAC1503	Xanthomonas axonopodis pv. citri str. 306
WP_014166080.1	30	5.37e-08	28.12	Outer membrane heme/hemoglobin receptor	Escherichia coli CFT073
WP_014166003.1	272	5.68e-08	41.03	tetracenomycin C efflux protein	Streptomyces coelicolor A3 2
WP_014166578.1	13	6.9e-08	30.83	putative galactosyltransferase	Yersinia enterocolitica subsp. enterocolitica 8081
WP_014166307.1	20	6.93e-08	50	transcriptional activator	Salmonella typhimurium LT2
WP_014164890.1	2	7.22e-08	32.56	prophage LambdaSa1, N-acetylmuramoyl-L-alanine amidase family protein	Streptococcus agalactiae 2603V/R
WP_014165444.1	39	8.13e-08	37.25	fimbrial adhesin	Bordetella pertussis Tohama I
WP_014166508.1	13	1.05e-07	40.82	hypothetical protein VCA0110	Vibrio cholerae O1 biovar eltor str. N16961
WP_050855768.1	6	1.15e-07	31.25	RecName: Full=Delta-latroinsectotoxin-Lt1a; Short=Delta-LIT-Lt1a; AltName: Full=Delta-latroinsectotoxin; Short=Delta-LIT; Flags: Precursor;
WP_014164674.1	76	1.36e-07	40.54	RecName: Full=Alpha-latrocrustotoxin-Lt1a; Short=Alpha-LCT-Lt1a; AltName: Full=Alpha-latrocrustotoxin; Short=Alpha-LCT; AltName: Full=Crusta1; Flags: Precursor; Fragment;
WP_014166237.1	53	1.54e-07	48.78	putative sugar transferase	Campylobacter jejuni subsp. jejuni NCTC 11168
WP_050855802.1	8	1.88e-07	35.94	transposase	Escherichia coli
WP_014164146.1	47	1.91e-07	44.44	SubName: Full=PTS system, fructose-specific EIIA/HPr/EI components;
WP_014166678.1	3	1.98e-07	43.9	putative O-antigen acetylase
WP_014166411.1	6	1.99e-07	32.26	2,3-dihydro-2,3-dihydroxybenzoate dehydrogenase
WP_014166483.1	17	2.63e-07	45.45	hypothetical protein c3600	Escherichia coli CFT073
WP_014164485.1	6	3.02e-07	33.33	RecName: Full=Rhomboid-like protease 5; AltName: Full=Microneme protein protease 1; Short=MPP-1
WP_014166075.1	2	3.03e-07	27.78	putative phospholipid biosynthesis acyltransferase	Escherichia coli CFT073
WP_014164577.1	11	3.25e-07	30.86	SubName: Full=ORF MSV027 tryptophan repeat gene family protein;
WP_014166666.1	12	3.25e-07	40.26	D,D-heptose 1-phosphate adenosyltransferase/7-phosphate kinase	Campylobacter jejuni subsp. jejuni NCTC 11168
WP_014165690.1	37	3.78e-07	42.22	merozoite surface protein 1, precursor	Plasmodium falciparum 3D7
WP_014166145.1	6	3.85e-07	25	cag pathogenicity island protein cag13	Helicobacter pylori 26695
WP_014165390.1	4	3.96e-07	24.81	SubName: Full=Protein export; SubName: Full=SecD/SecF fusion protein; SubName: Full=SecDF; SubName: Full=SecDF protein, putative;
WP_014166141.1	209	4.43e-07	35.51	TetM	Streptococcus suis
WP_014165907.1	8	4.61e-07	45.24	putative tail length tape measure protein	Escherichia coli O157:H7 str. Sakai
WP_014164986.1	5	5.16e-07	36.84	trans-sialidase	Trypanosoma cruzi strain CL Brener
WP_014166074.1	31	5.23e-07	41.79	RecName: Full=PI-type proteinase; EC=3.4.21.-; AltName: Full=Wall-associated serine proteinase; Flags: Precursor;
WP_014165632.1	12	5.25e-07	31.91	DNA polymerase III subunit epsilon	Bradyrhizobium japonicum USDA 110
WP_014165404.1	13	5.6e-07	32.26	putative tail protein	Escherichia coli O157:H7 str. Sakai
WP_014166479.1	2	6.53e-07	39.29	50S ribosomal protein L28	Streptococcus agalactiae NEM316
WP_014164604.1	22	6.8e-07	33.33	energy providing
WP_014164725.1	111	6.89e-07	44.44	RecName: Full=RTX-III toxin determinant D; AltName: Full=APX-IIID; AltName: Full=Cytolysin IIID; Short=CLY-IIID; AltName: Full=Toxin RTX-III secretion protein D;
WP_014166126.1	29	7.41e-07	64.71	RecName: Full=Extracellular elastase; EC=3.4.24.-; AltName: Full=SEPP1; Flags: Precursor;
WP_014165840.1	8	7.59e-07	34.04	virion host shut-off	Psittacid herpesvirus 1
WP_014166363.1	10	7.82e-07	47.83	Cro/CI family transcriptional regulator	Shewanella oneidensis MR-1
WP_014166314.1	26	7.85e-07	24.83	Probable multidrug resistance protein norM
WP_014164773.1	3	8.42e-07	31.82	RecName: Full=Agglutinin; AltName: Full=RCA; Contains: RecName: Full=Agglutinin A chain; EC=3.2.2.22; AltName: Full=rRNA N-glycosidase; RecName: Full=Agglutinin B chain; Flags: Precursor;
WP_014165920.1	7	8.86e-07	37.21	hypothetical protein lin2566	Listeria innocua Clip11262
WP_014165955.1	12	8.87e-07	41.3	ferrous iron transport protein A	Salmonella typhimurium LT2
WP_014165887.1	39	8.87e-07	46.88	accessory regulator protein
WP_014165579.1	50	8.93e-07	47.06	UDP-galactopyranose mutase	Enterococcus faecalis V583
WP_014166233.1	8	9.34e-07	43.33	RecName: Full=Phosphoenolpyruvate-protein phosphotransferase; EC=2.7.3.9; AltName: Full=Phosphotransferase system, enzyme I;
WP_014165388.1	146	1.03e-06	53.57	RecName: Full=Urease; EC=3.5.1.5;
WP_014164784.1	38	1.05e-06	39.13	Aminoglycoside N 6 -acetyltransferase type 1
WP_041253589.1	26	1.12e-06	44.12	pesticin/yersiniabactin outer membrane receptor	Yersinia pestis KIM 10
WP_014165375.1	53	1.37e-06	45.45	pristinamycin resistance protein VgaB	Staphylococcus aureus
WP_050855775.1	12	1.4e-06	40.62	plasmepsin 4	Plasmodium falciparum
WP_050855774.1	4	1.46e-06	37.14	transferrin-binding protein 2 precursor	Haemophilus influenzae Rd KW20
WP_014166008.1	63	1.58e-06	52.17	RecName: Full=Uncharacterized HTH-type transcriptional regulator ycnC;
WP_014166171.1	48	1.61e-06	35	RecName: Full=L-amino-acid oxidase; Short=LAAO; Short=LAO; EC=1.4.3.2; AltName: Full=Apoxin I; AltName: Full=Apoxin-1; Flags: Precursor;
WP_014166477.1	9	1.73e-06	28.85	putative galactosyltransferase	Campylobacter jejuni subsp. jejuni NCTC 11168
WP_014165302.1	14	1.8e-06	34.69	phage DNA helicase, putative	Pseudomonas putida KT2440
WP_014166143.1	26	1.8e-06	52	hypothetical protein VP2142	Vibrio parahaemolyticus RIMD 2210633
WP_014166734.1	10	2.03e-06	36.67	hypothetical protein XF1745	Xylella fastidiosa 9a5c
WP_014165300.1	24	2.5e-06	50	6`-N-acetyltransferase	Shigella sonnei
WP_014165288.1	6	2.52e-06	37.84	outer membrane efflux protein
WP_014166318.1	28	2.99e-06	60.87	RecName: Full=Serine protease/ABC transporter B family protein tagB; EC=3.4.21.-; AltName: Full=Prestalk-specific protein tagB; Flags: Precursor;
WP_014166415.1	16	3.13e-06	34.29	chloramphenicol resistance protein	Klebsiella pneumoniae subsp. pneumoniae MGH 78578
WP_014165053.1	18	3.63e-06	33.78	hypothetical protein lpg0642	Legionella pneumophila subsp. pneumophila str. Philadelphia 1
WP_041253228.1	16	3.75e-06	35.56	ISSod4, transposase	Shewanella oneidensis MR-1
WP_014166542.1	19	3.78e-06	28.05	SubName: Full=Streptothricin-acetyltransferase;
WP_014164321.1	6	3.81e-06	40	flagellar hook-associated protein FlgL	Legionella pneumophila subsp. pneumophila str. Philadelphia 1
WP_014165201.1	24	4.29e-06	43.48	transcriptional regulator RhlR	Pseudomonas aeruginosa PAO1
WP_014164508.1	7	4.6e-06	41.18	Cro/CI family transcriptional regulator	Enterococcus faecalis V583
WP_014166617.1	10	5.15e-06	38.3	putative phage baseplate assembly protein	Salmonella enterica subsp. enterica serovar Typhi str. Ty2
WP_014165747.1	11	5.33e-06	37.04	hypothetical protein alr3494	Nostoc sp. PCC 7120
WP_014166296.1	31	5.79e-06	48.48	cysteine proteinase 1	Entamoeba histolytica HM-1:IMSS
WP_014166687.1	9	6.17e-06	38.64	polyketide synthase	Streptomyces coelicolor A3 2
WP_014166519.1	24	7.17e-06	46.51	ATP binding protein	Salmonella typhimurium LT2
WP_014166646.1	4	7.54e-06	46.67	schizont-host nuclear protein	Theileria annulata
WP_014165665.1	33	8.19e-06	34.07	RecName: Full=Peptidyl-prolyl cis-trans isomerase; EC=5.2.1.8;
WP_014164875.1	74	8.35e-06	32.35	trans-sialidase	Trypanosoma cruzi strain CL Brener
WP_014165473.1	54	1.01e-05	34	permease, putative	Streptococcus agalactiae 2603V/R
WP_014164513.1	10	1.33e-05	36.84	dihydropteroate synthase	Salmonella enterica subsp. enterica serovar Typhimurium
WP_014165899.1	9	1.34e-05	41.51	hypothetical protein ECs1399	Escherichia coli O157:H7 str. Sakai
WP_014166507.1	18	1.57e-05	52.27	hypothetical protein BL1492	Bifidobacterium longum NCC2705
WP_041253231.1	7	1.62e-05	39.58	hypothetical protein Rv3868	Mycobacterium tuberculosis H37Rv
WP_014166418.1	4	1.72e-05	34.92	hypothetical protein c1196	Escherichia coli CFT073
WP_050855801.1	19	1.85e-05	50	carbapenem-hydrolyzing beta-lactamase SME-3	Serratia marcescens
WP_014165140.1	3	1.91e-05	27.82	cGMP dependent protein kinase	Toxoplasma gondii
WP_014166082.1	17	1.96e-05	29.07	SubName: Full=Streptothricin acetyltransferase;
WP_014164856.1	7	1.96e-05	34.15	hypothetical protein c1270	Escherichia coli CFT073
WP_014164642.1	74	2.07e-05	42.86	reticulocyte binding protein 2 homolog a	Plasmodium falciparum 3D7
WP_014164719.1	6	2.09e-05	32.26	hypothetical protein SO_3879	Shewanella oneidensis MR-1
WP_014165098.1	6	2.19e-05	32.26	hypothetical protein SO_3879	Shewanella oneidensis MR-1
WP_014164139.1	6	2.21e-05	32.26	hypothetical protein SO_3879	Shewanella oneidensis MR-1
WP_014165403.1	11	2.36e-05	45.71	flagellar basal body P-ring protein	Legionella pneumophila subsp. pneumophila str. Philadelphia 1
WP_014166128.1	83	2.37e-05	35.42	aminoglycoside 6`-N-acetyltransferase Iu	Acinetobacter genomosp. 17
WP_014164182.1	25	2.5e-05	34.78	SubName: Full=Virulence factor MviN;
WP_041253258.1	3	2.55e-05	25.18	multidrug resistance B protein
WP_014164272.1	35	2.56e-05	31.17	rRNA adenine N-6-methyltransferase	Staphylococcus aureus
WP_014164621.1	2	2.57e-05	40.35	high affinity nickel transporter
WP_014165711.1	2	2.74e-05	35.42	prophage pi1 protein 44	Lactococcus lactis subsp. lactis Il1403
WP_014166217.1	83	2.78e-05	75	ferrous iron transporter B	Legionella pneumophila subsp. pneumophila str. Philadelphia 1
WP_014165229.1	10	2.9e-05	39.47	DEAD box family helicase	Streptococcus pyogenes MGAS315
WP_014165019.1	3	2.92e-05	38.24	scaffold for	Fe-S nitogenase cluster
WP_014164729.1	12	3.58e-05	43.9	hypothetical protein msr8736	Mesorhizobium loti MAFF303099
WP_041253293.1	24	3.68e-05	63.16	RecName: Full=Probable phosphopantetheine adenylyltransferase; EC=2.7.7.3; AltName: Full=Pantetheine-phosphate adenylyltransferase; Short=PPAT; AltName: Full=Dephospho-CoA pyrophosphorylase;
WP_014164798.1	9	4.01e-05	51.85	hypothetical protein BH3511	Bacillus halodurans C-125
WP_050855765.1	18	4.44e-05	62.5	SubName: Full=Thioredoxin;
WP_014164937.1	4	4.53e-05	40	prophage pi3 protein 53	Lactococcus lactis subsp. lactis Il1403
WP_041253268.1	8	4.7e-05	48	RecName: Full=Sphingomyelin phosphodiesterase D LamSicTox-alphaIC1; Short=SMD; Short=SMase D; Short=Sphingomyelinase D; EC=3.1.4.41; Flags: Fragment;
WP_014166219.1	43	5.05e-05	50	putative iron-regulated outer membrane virulence protein	Escherichia coli CFT073
WP_014165129.1	11	5.12e-05	41.67	reverse transcriptase	Bacteroides thetaiotaomicron VPI-5482
WP_041253436.1	82	5.35e-05	55.56	cysteine proteinase 1	Entamoeba histolytica HM-1:IMSS
WP_014165994.1	16	5.41e-05	47.37	alpha-toxin	Clostridium novyi
WP_014165319.1	5	6.07e-05	32.08	RecName: Full=Urease subunit alpha 1; EC=3.5.1.5; AltName: Full=Urea amidohydrolase subunit alpha 1;
WP_014166579.1	10	6.42e-05	36.36	VI polysaccharide biosynthesis protein TviE, glycosyl transferase group 1	Salmonella enterica subsp. enterica serovar Typhi str. CT18
WP_014165039.1	52	6.52e-05	38.78	SubName: Full=FleR;
WP_014164636.1	5	6.78e-05	42.11	hypothetical protein BL1460	Bifidobacterium longum NCC2705
WP_041253503.1	36	8.17e-05	52.38	SubName: Full=M superfamily conotoxin analog 3;
WP_014164919.1	6	8.88e-05	40.43	hypothetical protein c1248	Escherichia coli CFT073
WP_014164821.1	5	8.92e-05	63.16	RecName: Full=Protein tonB;
WP_014164968.1	6	9.49e-05	40.43	hypothetical protein c1248	Escherichia coli CFT073
WP_014164827.1	11	9.53e-05	51.35	Tellurite resistance protein tehB homolog
WP_014166624.1	5	9.97e-05	53.33	SubName: Full=ADP-ribosyltransferase enzymatic component;
WP_041253407.1	111	0.000102	50	RecName: Full=Urease subunit alpha; EC=3.5.1.5; AltName: Full=Urea amidohydrolase subunit alpha;
WP_014164649.1	23	0.000114	40.48	hypothetical protein BT_2652	Bacteroides thetaiotaomicron VPI-5482
WP_014165294.1	6	0.000118	40.43	hypothetical protein c1248	Escherichia coli CFT073
WP_041253443.1	10	0.000131	32.14	oligopeptidase B	Trypanosoma cruzi
WP_014164505.1	6	0.000132	40.43	hypothetical protein c1248	Escherichia coli CFT073
WP_014165600.1	10	0.000133	41.18	RecName: Full=Uncharacterized transporter HI_0895;
WP_014164469.1	16	0.000134	34.15	SubName: Full=ORF MSV027 tryptophan repeat gene family protein;
WP_014165422.1	53	0.000135	47.22	putative glutamate synthase	Enterococcus casseliflavus
WP_014166515.1	11	0.00014	43.33	phage-holin-like protein	Salmonella enterica subsp. enterica serovar Typhimurium str. LT2
WP_014165811.1	2	0.000146	76.19	putative Sec-independent protein translocase	Bacteroides thetaiotaomicron VPI-5482
WP_014166751.1	6	0.000148	40.43	hypothetical protein c1248	Escherichia coli CFT073
WP_041253529.1	7	0.000149	41.94	RecName: Full=Tetanus toxin; EC=3.4.24.68; AltName: Full=Tentoxylysin; Contains: RecName: Full=Tetanus toxin light chain; Short=Tetanus toxin chain L; RecName: Full=Tetanus toxin heavy chain; Short=Tetanus toxin chain H; Flags: Precursor;
WP_041253481.1	6	0.00016	36.21	usher protein, P pilus assembly protein
WP_014164807.1	3	0.000182	32.22	hypothetical protein SAG1983	Streptococcus agalactiae 2603V/R
WP_014164936.1	24	0.000186	30.23	hypothetical protein BT_2626	Bacteroides thetaiotaomicron VPI-5482
WP_014164818.1	8	0.000194	38.89	ExbB	Escherichia coli O157:H7 str. Sakai
WP_014164223.1	4	0.000199	28.65	capsular polysaccharide biosynthesis protein Cps4F	Streptococcus pneumoniae TIGR4
WP_014166324.1	7	0.000221	40	DNA-methyltransferase	Bacteroides thetaiotaomicron VPI-5482
WP_014166587.1	23	0.000234	32.63	glycosyl transferase, group 2 family protein	Enterococcus faecalis V583
WP_014166490.1	12	0.000255	40.74	RecName: Full=GTP pyrophosphokinase rsh; EC=2.7.6.5; AltName: Full=ATP:GTP 3`-pyrophosphotransferase; AltName: Full= p ppGpp synthetase;
WP_014166301.1	51	0.000259	32.73	lipopolysaccharide heptosyltransferase I	Pseudomonas aeruginosa PAO1
WP_014164196.1	30	0.000263	44	flagellar motor switch protein FliM	Campylobacter jejuni subsp. jejuni NCTC 11168
WP_014164401.1	7	0.000268	40.43	hypothetical protein c1248	Escherichia coli CFT073
WP_014164935.1	7	0.000272	34.21	flagellar hook-associated protein FlgK	Legionella pneumophila subsp. pneumophila str. Philadelphia 1
WP_014166102.1	6	0.000279	41.46	RecName: Full=Phosphopantetheine adenylyltransferase; EC=2.7.7.3; AltName: Full=Dephospho-CoA pyrophosphorylase; AltName: Full=Pantetheine-phosphate adenylyltransferase; Short=PPAT;
WP_050855778.1	18	0.000285	33.33	hydrophobe/amphiphile efflux-1 HAE1	Ralstonia metallidurans CH34
WP_014164603.1	15	0.000285	42.86	putative ABC-type bacteriocin/lantibiotic exporter	Salmonella typhimurium LT2
WP_014165255.1	15	0.000288	61.54	RecName: Full=Putative alpha-conotoxin Qc alphaL-1; Short=QcaL-1; Flags: Precursor;
WP_014166323.1	24	0.000299	30.51	variant surface glycoprotein VSG	Trypanosoma brucei TREU927
WP_014165753.1	9	0.000302	33.9	PenP	Bacillus licheniformis ATCC 14580
WP_014165275.1	1	0.00031	24.69	hypothetical protein PP_2481	Pseudomonas putida KT2440
WP_014165349.1	2	0.000311	38.46	cold shock-like protein cspI	Escherichia coli CFT073
WP_014166033.1	6	0.000319	50	RecName: Full=Microbial collagenase; EC=3.4.24.3; AltName: Full=120 kDa collagenase; Flags: Precursor;
WP_014164180.1	33	0.000345	39.39	SubName: Full=Putative transcriptional regulator;
WP_014166586.1	14	0.000356	33.33	glycosyltransferase 2
WP_014165104.1	54	0.000407	56.25	secreted protein	Streptomyces coelicolor A3 2
WP_014164609.1	132	0.000413	50	typeIVB pilus
WP_014165859.1	16	0.000415	44.44	ABC transporter, ATP-binding protein	Enterococcus faecalis V583
WP_014166221.1	233	0.00042	44	hypothetical protein MW2471	Staphylococcus aureus subsp. aureus MW2
WP_014166665.1	2	0.00042	26.95	glucosamine--fructose-6-phosphate aminotransferase	Bradyrhizobium japonicum USDA 110
WP_014165017.1	30	0.000464	40.38	VAT B	Staphylococcus aureus
WP_014166592.1	14	0.000483	35.19	recombination protein	Streptococcus agalactiae 2603V/R
WP_014165065.1	6	0.000555	38.71	hypothetical protein SCO6918	Streptomyces coelicolor A3 2
WP_014164888.1	2	0.000567	22.58	polysaccharide biosynthesis protein CpsF	Streptococcus agalactiae 2603V/R
WP_014165640.1	18	0.000589	38.64	putative DNA-invertase protein	Sinorhizobium meliloti 1021
WP_014164208.1	7	0.000693	39.53	trans-sialidase	Trypanosoma cruzi strain CL Brener
WP_014165380.1	35	0.000718	54.29	hypothetical protein SAV0786	Staphylococcus aureus subsp. aureus Mu50
WP_014166522.1	1	0.00079	23.37	MurB family protein	Enterococcus faecalis V583
WP_014166590.1	9	0.000844	26.92	capsular polysaccharide biosynthesis protein Cps4H	Streptococcus pneumoniae TIGR4
WP_014164740.1	60	0.000872	44.44	RecName: Full=Xylem serine proteinase 1; Short=AtXSP1; EC=3.4.21.-; AltName: Full=Cucumisin-like protein; Flags: Precursor;
WP_014165232.1	15	0.000875	36.62	SubName: Full=90k-protease Bacillopeptidase F ; Flags: Precursor;
WP_014165218.1	13	0.000884	48.57	hypothetical protein	Pseudomonas aeruginosa
WP_014164907.1	7	0.000961	28.85	multidrug efflux RND transporter MexF	Pseudomonas syringae pv. tomato str. DC3000
WP_014164416.1	4	0.00103	37.5	RecName: Full=Alpha-neurotoxin homolog 1; Flags: Precursor;
WP_014165848.1	18	0.00115	36.11	cystine knot toxin	Chilobrachys guangxiensis
WP_014165351.1	19	0.00119	33.33	IutA	Shigella boydii
WP_041253199.1	3	0.00128	30.51	carbomycin resistance protein	Streptomyces thermotolerans
WP_014165283.1	2	0.00129	37.14	erythrocyte membrane protein 1, PfEMP1	Plasmodium falciparum 3D7
WP_014166331.1	39	0.00132	52.17	iron III transport ATP binding protein sfuC like
WP_014165097.1	2	0.00141	23.69	argininosuccinate lyase	Streptococcus agalactiae 2603V/R
WP_014164291.1	3	0.00154	32.26	putative oxidoreductase	Bacteroides thetaiotaomicron VPI-5482
WP_014164564.1	7	0.00172	36.36	hydrophobe/amphiphile efflux-1 HAE1	Pseudomonas fluorescens Pf0-1
WP_014165990.1	27	0.00181	40	type 4 fimbrial biogenesis protein PilP	Pseudomonas aeruginosa PAO1
WP_041253296.1	7	0.00188	29.51	RecName: Full=Alkaline protease 1; Short=ALP; EC=3.4.21.63; AltName: Full=Aspergillopeptidase B; AltName: Full=Aspergillus proteinase B; AltName: Full=Elastase; AltName: Full=Elastinolytic serine proteinase; AltName: Full=Oryzin; AltName: Allergen=Asp f 1
WP_014165734.1	19	0.00189	31.65	F1C fimbrial usher	Escherichia coli CFT073
WP_014166326.1	32	0.0019	39.02	type I secretion channel. This type I complex secretes the rtx repeat containing RtxA
WP_014166330.1	26	0.00195	50	hypothetical protein	Escherichia coli
WP_014165020.1	5	0.00223	28.21	hypothetical protein gbs0103	Streptococcus agalactiae NEM316
WP_014165052.1	4	0.00292	36.73	hypothetical protein BT_0935	Bacteroides thetaiotaomicron VPI-5482
WP_014165684.1	3	0.00321	40.74	scaffold for	Fe-S nitogenase cluster
WP_014166099.1	5	0.00328	37.14	iron III dicitrate-binding periplasmic protein
WP_041253178.1	24	0.00334	28.35	outer membrane iron III transporter
WP_014166700.1	20	0.00346	35.71	beta-lactamase	Serratia marcescens
WP_014166560.1	11	0.00365	32.1	SubName: Full=EnzymeI-Ntr;
WP_014165377.1	17	0.00403	39.53	polyketide synthase	Streptomyces coelicolor A3 2
WP_014165163.1	34	0.00408	52	putative DNA-binding protein	Escherichia coli O157:H7 str. Sakai
WP_014166699.1	23	0.0042	47.22	VI polysaccharide export protein	Salmonella enterica subsp. enterica serovar Typhi str. Ty2
WP_014164287.1	250	0.00456	46.67	RecName: Full=Sphingomyelin phosphodiesterase D LhSicTox-alphaIA2bvi; Short=SMD; Short=SMase D; Short=Sphingomyelinase D; EC=3.1.4.41; Flags: Fragment;
WP_014166087.1	6	0.00484	29.35	putative glycosyltransferase	Yersinia enterocolitica subsp. enterocolitica 8081
WP_014166543.1	7	0.00496	26.32	erythrocyte membrane protein 1 PfEMP1	Plasmodium falciparum 3D7
WP_014165485.1	14	0.00502	37.93	hypothetical protein alr3472	Nostoc sp. PCC 7120
WP_014166423.1	5	0.00505	38.89	listeriolysin positive regulatory protein	Listeria monocytogenes EGD-e
WP_014166059.1	7	0.00508	24.44	integrase	Staphylococcus epidermidis ATCC 12228
WP_050855804.1	12	0.00518	43.59	transposase	Escherichia coli
WP_014165459.1	22	0.00518	41.18	RecName: Full=Sec-independent protein translocase protein tatB homolog;
WP_041253239.1	3	0.00568	30.51	carbomycin resistance protein	Streptomyces thermotolerans
WP_014166639.1	5	0.00575	38.1	85 kDa surface glycoprotein	Trypanosoma cruzi
WP_014164752.1	8	0.00589	38	RecName: Full=Streptothricin acetyltransferase; Short=STAT
WP_014164700.1	5	0.0059	32.81	RecName: Full=Large T antigen; Short=LT; Short=LT-AG; EC=3.6.4.-;
WP_014166009.1	18	0.0059	24.37	SubName: Full=ALKALINE PROTEASE SECRETION PROTEIN APRE AprE ;
WP_014165694.1	4	0.00602	45.28	hypothetical protein bsl0879	Bradyrhizobium japonicum USDA 110
WP_014165823.1	2	0.00606	43.75	trans-sialidase	Trypanosoma cruzi strain CL Brener
WP_014165057.1	35	0.00647	27.54	3-N aminoglycoside acetyltransferase	Salmonella typhimurium
WP_014165447.1	19	0.00648	37.5	cryptopsoridial mucin, large thr stretch, signal peptide sequence	Cryptosporidium parvum Iowa II
WP_041253203.1	4	0.00659	35	hypothetical protein BT_2626	Bacteroides thetaiotaomicron VPI-5482
WP_014164622.1	28	0.00668	35.19	mannose-1-phosphate guanylyltransferase/mannose-6-phosphate isomerase	Pseudomonas aeruginosa PAO1
WP_014165630.1	4	0.00678	51.85	putative O-antigen acetylase
WP_014165824.1	11	0.0068	42.22	30S ribosomal protein S1	Salmonella enterica subsp. enterica serovar Typhimurium str. LT2
WP_014166509.1	4	0.00685	28.26	RecName: Full=Colicin-E7; EC=3.1.-.-;
WP_014164797.1	28	0.00704	42.42	putative Sec-independent protein translocase	Bacteroides thetaiotaomicron VPI-5482
WP_014165147.1	4	0.00716	40	hypothetical protein c1217	Escherichia coli CFT073
WP_014165016.1	5	0.00719	39.47	nitrilotriacetate monooxygenase	Bradyrhizobium japonicum USDA 110
WP_014164913.1	1	0.00726	35.59	isobutyryl-CoA mutase, small subunit	Streptomyces coelicolor A3 2
WP_014165484.1	4	0.00733	47.06	putative ion:amino acid symporter	Salmonella enterica subsp. enterica serovar Typhi str. Ty2
WP_014166052.1	24	0.00744	39.62	prophage pi1 protein 19	Lactococcus lactis subsp. lactis Il1403
WP_014166481.1	5	0.00858	31.82	putative DNA methylase	Bacteroides thetaiotaomicron VPI-5482
WP_014165253.1	1	0.00964	21.62	SubName: Full=Cyclic AMP receptor protein; SubName: Full=cAMP-regulatory protein; SubName: Full=CAMP-regulatory protein;
WP_014164542.1	2	0.00968	29.52	ThiF family protein, ubiquitin-activating enzyme	Bacteroides thetaiotaomicron VPI-5482
WP_014164648.1	11	0.01	36	hypothetical protein BMEI1700	Brucella melitensis bv. 1 str. 16M
WP_014164796.1	5	0.01	35.29	RecName: Full=Hainantoxin-XVI.23; Short=HNTX-XVI.23; AltName: Full=Peptide F4-19.87; Flags: Precursor;
WP_014166691.1	18	0.01	48.57	SubName: Full=SasR;
WP_014164982.1	17	0.01	56.52	hypothetical protein EF2532	Enterococcus faecalis V583
WP_014166657.1	7	0.01	44.83	TrpR binding protein WrbA	Salmonella enterica subsp. enterica serovar Typhi str. Ty2
WP_014165245.1	1	0.01	24.12	acyl-CoA transferase
WP_014164831.1	51	0.01	39.22	macrolide transporter ATP-binding /permease protein	Citrobacter koseri ATCC BAA-895
WP_014165445.1	2	0.01	35.71	hypothetical protein XAC3293	Xanthomonas axonopodis pv. citri str. 306
WP_014165521.1	7	0.01	35.71	RecName: Full=Venom phospholipase A1; EC=3.1.1.32; AltName: Full=Allergen Sol i I; AltName: Full=Venom allergen 1; AltName: Full=Venom allergen I; AltName: Allergen=Sol i 1; Flags: Precursor;
WP_014164846.1	11	0.01	43.75	RecName: Full=Dibasic-processing endoprotease; EC=3.4.21.-; AltName: Full=KEX2-related protease; Flags: Precursor;
WP_014164316.1	8	0.01	38.1	type III secretion
WP_014165336.1	6	0.01	35.56	polysaccharide deacetylase	Bacteroides thetaiotaomicron VPI-5482
WP_014165296.1	6	0.01	32.26	hypothetical protein SO_3879	Shewanella oneidensis MR-1
WP_014165510.1	13	0.01	54.55	AatC ATB binding protein of ABC transporter	Escherichia coli
WP_014166321.1	8	0.02	31.58	RecName: Full=Sphingomyelin phosphodiesterase D LhSicTox-alphaVI1i; Short=SMD; Short=SMase D; Short=Sphingomyelinase D; EC=3.1.4.41; Flags: Fragment;
WP_014164412.1	13	0.02	35.63	aggregation substance, putative	Enterococcus faecalis V583
WP_014164979.1	15	0.02	44.64	SubName: Full=Probable secreted protease;
WP_014165079.1	6	0.02	34	RecName: Full=Furin-like protease 1, isoform 1-CRR; Short=Furin-1; EC=3.4.21.75; AltName: Full=Kex2-like endoprotease 1; AltName: Full=dKLIP-1; Flags: Precursor;
WP_014165560.1	5	0.02	50	RecName: Full=Leukocidin-F subunit; AltName: Full=Gamma-hemolysin, H-gamma-I subunit; Flags: Precursor;
WP_041253345.1	6	0.02	30	hypothetical protein SAV0791	Staphylococcus aureus subsp. aureus Mu50
WP_014164718.1	2	0.02	50	tRNA-specific 2-thiouridylase MnmA	Enterococcus faecalis V583
WP_014164623.1	5	0.02	48	SubName: Full=Iota-buthitoxin-Hj1b;
WP_041253323.1	9	0.02	41.94	hypothetical protein mll0481	Mesorhizobium loti MAFF303099
WP_014165837.1	3	0.02	46.67	chemotaxis protein	Pseudomonas aeruginosa PAO1
WP_014164597.1	41	0.02	44.44	RecName: Full=Rod shape-determining protein mreB;
WP_014164884.1	4	0.02	34.21	RecName: Full=Kexin; EC=3.4.21.61; AltName: Full=KEX2 protease; AltName: Full=Proteinase YSCF; Flags: Precursor;
WP_041253160.1	4	0.02	34.21	ISSfl4 ORF2	Shigella flexneri 2a str. 301
WP_014164826.1	8	0.02	40.98	RecName: Full=Protein tonB;
WP_041253235.1	7	0.02	45.45	RecName: Full=Pertussis toxin subunit 3; Short=PTX S3; AltName: Full=Islet-activating protein S3; Short=IAP S3; Flags: Precursor;
WP_014165067.1	11	0.02	48.48	putative siderophore related non-ribosomal peptide synthase
WP_014164763.1	23	0.02	41.38	FecA	Shigella flexneri 2a
WP_014166739.1	49	0.02	31.75	SubName: Full=Molecular class B beta-lactamase;
WP_014166195.1	7	0.02	32.69	RecName: Full=Poly beta-D-mannuronate C5 epimerase 1; EC=5.1.3.-; AltName: Full=Mannuronan epimerase 1;
WP_014166406.1	8	0.02	50	surface presentation of antigens protein SpaS	Salmonella typhimurium LT2
WP_014166325.1	15	0.02	33.96	RecName: Full=Zinc metalloproteinase atroxase; EC=3.4.24.43; AltName: Full=Nonhemorrhagic metalloprotease atroxase; Flags: Fragment;
WP_014165877.1	11	0.02	40	putative FMN-dependent dehydrogenase	Escherichia coli
WP_014166261.1	4	0.02	40.74	hypothetical protein c1205	Escherichia coli CFT073
WP_014165680.1	52	0.02	47.37	Putative methyltransferase & Ribosomal RNA adenine dimethylases
WP_014165416.1	25	0.02	38.89	SubName: Full=Metalloproteinase P-II;
WP_014165580.1	14	0.02	46.43	RecName: Full=Protein CapI; EC=4.-.-.-;
WP_014166464.1	6	0.02	51.85	SubName: Full=Nucleotide sugar epimerase Biosynthesis of lipopolysaccharide O antigen ;
WP_041253230.1	4	0.02	34.38	RecName: Full=Zinc metalloproteinase bothrojaractivase; EC=3.4.24.-; Flags: Fragments;
WP_014164514.1	4	0.02	36.73	SubName: Full=Phosphoenolpyruvate-protein phosphotransferase;
WP_014166189.1	10	0.03	32.47	bifunctional enterobactin receptor/adhesin protein	Escherichia coli O157:H7 str. Sakai
WP_014164326.1	20	0.03	35.42	hypothetical protein BT_2581	Bacteroides thetaiotaomicron VPI-5482
WP_014164330.1	2	0.03	25.6	SubName: Full=Neurotoxin type F;
WP_014164637.1	2	0.03	31.25	hypothetical protein BT_2329	Bacteroides thetaiotaomicron VPI-5482
WP_041253165.1	1	0.03	32.88	ATP-binding protein involved in virulence	Vibrio vulnificus CMCP6
WP_014165397.1	7	0.03	33.96	hypothetical protein	Escherichia coli
WP_041253139.1	9	0.03	47.83	DNA invertase-like protein	Salmonella enterica subsp. enterica serovar Typhimurium str. LT2
WP_014164932.1	4	0.03	54.84	ATP-dependent protease	Listeria monocytogenes EGD-e
WP_014166341.1	13	0.03	40.54	putative minor tail protein	Escherichia coli O157:H7 str. Sakai
WP_014165370.1	5	0.03	40.62	RecName: Full=Lysenin-related protein 1; Short=LRP-1; AltName: Full=Lysenin-2; AltName: Full=efL2;
WP_014166247.1	2	0.03	28.93	hypothetical protein gbs0194	Streptococcus agalactiae NEM316
WP_014166329.1	17	0.03	33.33	RecName: Full=Sensor protein; EC=2.7.13.3;
WP_014164333.1	5	0.03	28.4	trans-sialidase	Trypanosoma cruzi strain CL Brener
WP_014164879.1	5	0.03	35.42	putative D-glycero-d-manno-heptose 1,7-bisphosphate phosphatase
WP_014164899.1	9	0.03	36.67	protein gp66	Listeria innocua Clip11262
WP_050855784.1	3	0.04	33.33	putative tail fiber component I of prophage CP-933U	Escherichia coli O157:H7 EDL933
WP_014166183.1	4	0.04	37.25	hypothetical protein HI1415	Haemophilus influenzae Rd KW20
WP_014165650.1	1	0.04	26.74	RecName: Full=Phosphoprotein; Short=Protein P;
WP_014165718.1	24	0.04	40	SubName: Full=Pertactin;
WP_050855808.1	2	0.04	32.81	SubName: Full=Phosphotransferase system enzyme I;
WP_014165122.1	9	0.04	37.04	exo-alpha-sialidase	Clostridium perfringens str. 13
WP_014165009.1	2	0.04	34.69	inner membrane protein, putative	Vibrio cholerae O1 biovar El Tor str. N16961
WP_014164753.1	55	0.04	28.57	tetracycline resistance gene
WP_014165524.1	12	0.04	38.98	SubName: Full=Protein-export membrane protein SecDF;
WP_014166317.1	20	0.04	58.33	RecName: Full=Serine protease splC; EC=3.4.21.-; Flags: Precursor;
WP_014164250.1	2	0.04	26	putative outer membrane protein, probably involved in nutrient binding	Bacteroides thetaiotaomicron VPI-5482
WP_014164307.1	45	0.04	56.52	outer membrane efflux protein	Bacteroides thetaiotaomicron VPI-5482
WP_014164900.1	24	0.05	57.89	small GTPase Rab7A	Entamoeba histolytica HM-1:IMSS
WP_014165772.1	4	0.05	34.69	type 4 fimbrial biogenesis protein PilY1	Pseudomonas aeruginosa PAO1
WP_014165922.1	7	0.05	33.33	hypothetical protein gbs0241	Streptococcus agalactiae NEM316
WP_014164309.1	2	0.05	24.49	type I restriction-modification system specificity subunit	Bradyrhizobium japonicum USDA 110
WP_014165976.1	1	0.05	30.19	putative phospholipid biosynthesis acyltransferase	Escherichia coli CFT073
WP_014166504.1	17	0.05	70.59	RecName: Full=Protein A40 homolog;
WP_014165764.1	13	0.05	32.08	RecName: Full=Outer surface protein B; Flags: Precursor;
WP_014164193.1	9	0.05	33.33	SubName: Full=Interferon regulatory factor 3; SubName: Full=VIRF-3 protein;
WP_014165360.1	5	0.05	50	hypothetical protein HI1420	Haemophilus influenzae Rd KW20
WP_014164167.1	11	0.05	40.62	N-acetylmuramoyl-L-alanine amidase sporulation mother cell wall hydrolase	Bacillus halodurans C-125
WP_014165361.1	15	0.05	37.25	SubName: Full=LSDV141 putative EEV host range protein;
WP_014166101.1	52	0.05	47.06	SubName: Full=Metalloproteinase P-II;
WP_014166514.1	7	0.05	32.61	trwI2 protein	Bartonella henselae str. Houston-1
WP_014165518.1	7	0.05	34.43	adhesin protein	Escherichia coli 55989
WP_014165386.1	10	0.05	36.36	variant erythrocyte surface antigen-1, alpha subunit	Babesia bovis T2Bo
WP_014165202.1	6	0.05	38.46	trans-sialidase	Trypanosoma cruzi strain CL Brener
WP_014164233.1	35	0.05	43.48	RecName: Full=Peptidyl-prolyl cis-trans isomerase; EC=5.2.1.8;
WP_014164927.1	5	0.05	45.16	preprotein translocase SecA subunit
WP_014165373.1	5	0.06	50	RecName: Full=Phospholipase A1; EC=3.1.1.32; EC=3.1.1.4; AltName: Allergen=Ves g 1;
WP_014166588.1	9	0.06	26.21	glycosyltransferase 1
WP_014165602.1	51	0.06	60	pilus assembly, secretory protein kinase
WP_014164545.1	21	0.06	40.43	prophage pi1 protein 46	Lactococcus lactis subsp. lactis Il1403
WP_014164842.1	22	0.06	73.68	SubName: Full=Serralysin; EC=3.4.24.40; Flags: Precursor;
WP_014164824.1	3	0.06	38.55	hypothetical protein BT_3247	Bacteroides thetaiotaomicron VPI-5482
WP_014165709.1	16	0.06	32.5	FOUR-LOOP CONOTOXIN ABVIM
WP_014165443.1	19	0.06	51.43	SubName: Full=FcrA protein; Flags: Precursor;
WP_014164762.1	3	0.06	33.33	erythrocyte membrane protein 1 PfEMP1	Plasmodium falciparum 3D7
WP_014164413.1	17	0.06	34.78	receptor-like protein iutA	imported	Shigella flexneri 2a str. 301
WP_014164455.1	4	0.06	32.65	internalin B	Listeria monocytogenes EGD-e
WP_014166667.1	15	0.06	44.44	Fe2+ transporter protein, inner membrane
WP_041253232.1	4	0.06	43.24	prophage pi3 protein 52	Lactococcus lactis subsp. lactis Il1403
WP_014165603.1	17	0.06	43.33	SubName: Full=Mrp4;
WP_014164841.1	3	0.06	23.42	putative cytoplasmic protein	Salmonella enterica subsp. enterica serovar Typhimurium str. LT2
WP_014164496.1	13	0.06	47.62	hemoglobin-binding protein	Haemophilus influenzae Rd KW20
WP_014166749.1	7	0.07	42.86	putative phosphoribosylanthranilate isomerase	Bradyrhizobium japonicum USDA 110
WP_014165499.1	19	0.07	43.24	putative sugar transferase	Campylobacter jejuni subsp. jejuni NCTC 11168
WP_014164592.1	2	0.07	29.73	hypothetical protein YE3082	Yersinia enterocolitica subsp. enterocolitica 8081
WP_014166100.1	11	0.07	32.14	multidrug efflux protein	Pseudomonas putida KT2440
WP_014164380.1	5	0.07	33.33	RecName: Full=Peroxisomal catalase
WP_014164813.1	4	0.07	37.21	arginase
WP_014164428.1	3	0.07	35.56	trans-sialidase	Trypanosoma cruzi strain CL Brener
WP_014165558.1	4	0.07	37.74	variant surface glycoprotein VSG -related	Trypanosoma brucei TREU927
WP_014164707.1	3	0.07	41.38	glycosyltransferase	Campylobacter jejuni subsp. jejuni NCTC 11168
WP_014165865.1	11	0.07	35.62	IpaA, secreted by the Mxi-Spa machinery, modulates entry of bacteria into epithelial cells	Shigella flexneri 2a str. 301
WP_014166390.1	17	0.07	25	RecName: Full=Serine proteinase inhibitor 3;
WP_014165392.1	8	0.08	29.07	heme/hemopexin-binding protein B	Haemophilus influenzae Rd KW20
WP_014165783.1	3	0.08	25.4	SubName: Full=Type 2 ribosome-inactivating protein SNAIf; Flags: Precursor;
WP_014164421.1	8	0.08	50	RecName: Full=Coagulation factor X-activating enzyme light chain 1; AltName: Full=C-type lectin-like protein subunit 2; AltName: Full=Coagulation factor X-activating enzyme gamma-chain; AltName: Full=RVV-X light chain 1; Flags: Precursor;
WP_014164493.1	7	0.08	33.9	YsaI	Yersinia enterocolitica
WP_014164392.1	5	0.08	32.5	trwE protein	Bartonella henselae str. Houston-1
WP_014166357.1	6	0.08	37.93	chaperone protein DnaJ	Streptococcus agalactiae NEM316
WP_050855770.1	5	0.08	48.15	hypothetical protein c3636	Escherichia coli CFT073
WP_014165007.1	8	0.08	29.67	hypothetical protein SAG0108	Streptococcus agalactiae 2603V/R
WP_014164781.1	9	0.08	35.29	RecName: Full=Protein translocase subunit secA;
WP_014166408.1	30	0.08	34.09	hypothetical protein ECs1057	Escherichia coli O157:H7 str. Sakai
WP_014165669.1	15	0.08	48.28	adenylylsulfate kinase	Campylobacter jejuni subsp. jejuni NCTC 11168
WP_014165041.1	2	0.08	32.79	possible TTS1 effector
WP_014164631.1	3	0.08	33.33	SubName: Full=G-protein coupled receptor-like protein;
WP_014164817.1	4	0.08	27.16	putative ATPase TraE	Staphylococcus epidermidis ATCC 12228
WP_014165585.1	37	0.08	32.31	peroxiredoxin
WP_050855825.1	28	0.08	31.82	trans-sialidase	Trypanosoma cruzi strain CL Brener
WP_014165381.1	9	0.09	35	capsule polysaccharide export protein KpsS	Campylobacter jejuni subsp. jejuni NCTC 11168
WP_041253157.1	10	0.09	68.75	hypothetical protein RSc1668	Ralstonia solanacearum GMI1000
WP_014165287.1	8	0.09	44.44	RecName: Full=Supwaprin-c; Flags: Precursor;
WP_014165244.1	3	0.09	33.33	4-hydroxyphenylacetate catabolism	Salmonella enterica subsp. enterica serovar Typhimurium str. LT2
WP_041253241.1	73	0.09	30.91	tetracycline resistance protein	Clostridiaceae bacterium K10
WP_014165233.1	12	0.09	46.15	hypothetical protein SAG1878	Streptococcus agalactiae 2603V/R
WP_014165719.1	34	0.09	39.22	SubName: Full=M3 protein;
WP_014165272.1	13	0.09	33.33	multifunctional mycocerosic acid synthase membrane-associated MAS	Mycobacterium tuberculosis H37Rv
WP_014165756.1	7	0.1	60	hypothetical protein mlr0432	Mesorhizobium loti MAFF303099
WP_014165870.1	4	0.1	31.25	SubName: Full=Thioredoxin;
WP_014166605.1	3	0.1	33.82	RecName: Full=Protein-export protein secB;
WP_014165506.1	25	0.1	50	ABC transporter, ATP-binding protein	Bacillus anthracis str. Ames
WP_014165556.1	3	0.1	25.93	hypothetical protein mlr8004	Mesorhizobium loti MAFF303099
WP_041253137.1	1	0.1	25.58	RecName: Full=Deoxyguanosinetriphosphate triphosphohydrolase-like protein;
WP_041253222.1	3	0.1	33.96	zinc metalloproteinase aureolysin	Staphylococcus aureus subsp. aureus MW2
WP_014165076.1	19	0.1	34.33	RecName: Full=Leukotoxin; Short=Lkt;
WP_014165185.1	22	0.11	38.3	SubName: Full=Protein V; Flags: Precursor;
WP_014165240.1	6	0.11	39.22	prophage pi3 protein 07	Lactococcus lactis subsp. lactis Il1403
WP_014166348.1	1	0.11	33.33	3-oxoacyl- acyl carrier protein synthase I	Escherichia coli CFT073
WP_014165389.1	65	0.11	55	DNA helicase related protein	Xanthomonas campestris pv. campestris str. ATCC 33913
WP_014166188.1	7	0.11	41.03	putative alpha-1,6-mannanase	Bacteroides thetaiotaomicron VPI-5482
WP_014165833.1	4	0.11	36.51	translocator protein PopB	Pseudomonas aeruginosa PAO1
WP_014166565.1	12	0.11	34.67	capsular polysaccharide ABC transporter, periplasmic polysaccharide-binding protein	Campylobacter jejuni subsp. jejuni NCTC 11168
WP_014166152.1	8	0.11	40	Ser-Asp rich fibrinogen-binding bone sialoprotein-binding protein	Staphylococcus aureus subsp. aureus MW2
WP_014164962.1	3	0.11	23.36	hypothetical protein STM0983	Salmonella enterica subsp. enterica serovar Typhimurium str. LT2
WP_014165384.1	6	0.11	33.33	hypothetical protein gbs0179	Streptococcus agalactiae NEM316
WP_014164324.1	4	0.12	35.56	flagellar assembly protein H	Campylobacter jejuni subsp. jejuni NCTC 11168
WP_014165306.1	5	0.12	36.17	prophage Lp2 protein 23	Lactobacillus plantarum WCFS1
WP_014165000.1	17	0.12	30.3	macrolide transporter subunit MacA	Klebsiella pneumoniae subsp. pneumoniae MGH 78578
WP_014165151.1	4	0.12	40.48	Z1203 protein	Escherichia coli
WP_014165096.1	25	0.13	41.38	rOrf8	Escherichia coli
WP_014165246.1	5	0.13	42.5	RecName: Full=Proprotein convertase subtilisin/kexin type 7; EC=3.4.21.-; AltName: Full=Proprotein convertase 7; Short=PC7; AltName: Full=Subtilisin/kexin-like protease PC7; AltName: Full=Prohormone convertase 7; AltName: Full=Proprotein convertase 8; Sho
WP_014165967.1	13	0.13	34.88	endopeptidase Clp ATP-binding chain C	Listeria monocytogenes EGD-e
WP_014165787.1	31	0.13	47.37	RecName: Full=Peptide 2412;
WP_014165425.1	7	0.13	29.82	RecName: Full=Immunoglobulin A1 protease autotransporter; EC=3.4.21.72; Contains: RecName: Full=Immunoglobulin A1 protease; Short=IGA1 protease; RecName: Full=Immunoglobulin A1 protease translocator; AltName: Full=Helper peptide; Flags: Precursor;
WP_014166057.1	5	0.13	41.67	RecName: Full=Tetracycline repressor protein class C;
WP_014165723.1	2	0.13	46.15	putative exonuclease	Salmonella enterica subsp. enterica serovar Typhi str. Ty2
WP_014164546.1	2	0.14	32.81	urease accessory protein
WP_014165949.1	35	0.14	33.33	prophage Lp2 protein 47	Lactobacillus plantarum WCFS1
WP_014165258.1	5	0.14	33.33	rhoptry neck protein 3	Toxoplasma gondii
WP_014164234.1	32	0.14	36	trans-sialidase	Trypanosoma cruzi strain CL Brener
WP_014164760.1	3	0.14	41.03	SAG3 protein	Toxoplasma gondii
WP_014165562.1	4	0.14	34.02	hypothetical protein PA0084	Pseudomonas aeruginosa PAO1
WP_014165453.1	3	0.14	50	SubName: Full=Orf1a polyprotein;
WP_014166054.1	16	0.14	40.48	RecName: Full=Sphingomyelin phosphodiesterase D LspaSicTox-alphaIA2iii; Short=SMD; Short=SMase D; Short=Sphingomyelinase D; EC=3.1.4.41; Flags: Fragment;
WP_014166630.1	2	0.15	40	usher protein, P pilus assembly protein
WP_041253152.1	9	0.15	38.3	replication protein	Escherichia coli O157:H7
WP_014164953.1	3	0.15	42.11	type III secretion apparatus component	Yersinia pestis CO92
WP_014164628.1	3	0.15	34.69	type I fimbriae
WP_014165986.1	8	0.15	28.85	merozoite surface antigen 2a/b	Babesia bovis
WP_014164799.1	12	0.16	46.67	Putative peptide synthetase	Escherichia coli CFT073
WP_014165196.1	18	0.16	36.67	VanRB	Eggerthella lenta
WP_014164371.1	8	0.16	30.23	hypothetical protein CE0828	Corynebacterium efficiens YS-314
WP_041253437.1	1	0.17	42	secretory protein	Chilobrachys guangxiensis
WP_014166502.1	5	0.17	35.56	bacteriophage integrase	Mesorhizobium loti MAFF303099
WP_014164254.1	3	0.17	40.62	surface-anchored fimbrial subunit	Corynebacterium diphtheriae NCTC 13129
WP_014166448.1	5	0.17	36.84	SubName: Full=HlyD family secretion protein;
WP_014166273.1	53	0.17	35.85	trans-sialidase	Trypanosoma cruzi strain CL Brener
WP_014166633.1	40	0.17	52.63	ABC transporter, ATP-binding protein	Bacillus anthracis str. Ames
WP_014166473.1	35	0.18	37.5	prophage LambdaSa1, structural protein	Streptococcus agalactiae 2603V/R
WP_014165850.1	5	0.18	41.38	small GTPase Rab7A	Entamoeba histolytica HM-1:IMSS
WP_014165087.1	3	0.18	27.18	hyaluronidase	Clostridium perfringens str. 13
WP_050855781.1	6	0.18	24.39	SubName: Full=Enterotoxin D; Flags: Fragment;
WP_014166085.1	2	0.18	38.24	putative acyl carrier protein	Escherichia coli CFT073
WP_014165002.1	6	0.18	31.48	salicyl-AMP ligase	Yersinia pestis KIM 10
WP_014164458.1	22	0.19	29.73	SubName: Full=NtnhA protein;
WP_014165297.1	46	0.19	63.16	hypothetical protein XCC3002	Xanthomonas campestris pv. campestris str. ATCC 33913
WP_014166136.1	6	0.19	38.71	acriflavin efflux protein AcrB	Sodalis glossinidius str. `morsitans`
WP_014166281.1	3	0.19	36	sialidase A precursor neuraminidase A	Streptococcus pneumoniae R6
WP_014165451.1	7	0.19	40.54	pXO1-107	Bacillus anthracis
WP_014166644.1	3	0.2	27.27	hypothetical protein BT_4020	Bacteroides thetaiotaomicron VPI-5482
WP_014164227.1	8	0.2	50	hypothetical protein VCA0111	Vibrio cholerae O1 biovar eltor str. N16961
WP_014164928.1	28	0.2	60	VI polysaccharide export ATP-binding protein	Salmonella enterica subsp. enterica serovar Typhi str. Ty2
WP_014164573.1	7	0.2	34.88	RecName: Full=Putative beta-neurotoxin Td5; Flags: Precursor; Fragment;
WP_014166401.1	4	0.21	41.67	variant surface glycoprotein VSG	Trypanosoma brucei TREU927
WP_014164830.1	4	0.21	50	Plasmodium falciparum reticulocyte binding protein 2 homolog b	Plasmodium falciparum 3D7
WP_014166627.1	8	0.21	48.48	defect in organelle trafficking protein DotB ATPase	Legionella pneumophila subsp. pneumophila str. Philadelphia 1
WP_014166094.1	10	0.21	29.27	hypothetical protein BT_4291	Bacteroides thetaiotaomicron VPI-5482
WP_014166388.1	17	0.21	44.19	UDP-galactopyranose mutase	Enterococcus faecalis V583
WP_014165247.1	3	0.22	25.22	cysteine/glutathione ABC transporter membrane/ATP-binding component	Salmonella enterica subsp. enterica serovar Typhimurium str. LT2
WP_014164382.1	16	0.22	36.59	RecName: Full=Short neurotoxin homolog NTL4; Flags: Precursor;
WP_014164236.1	6	0.22	37.5	rhoptry protein 5	Toxoplasma gondii
WP_014166677.1	2	0.22	34.15	ISPpu13, transposase Orf3	Pseudomonas putida KT2440
WP_041253422.1	4	0.22	30.43	chaperone	Salmonella typhimurium LT2
WP_014164585.1	8	0.23	37.84	hypothetical protein mlr8029	Mesorhizobium loti MAFF303099
WP_014164659.1	5	0.23	35.09	Vga-A variant	Staphylococcus aureus
WP_014166580.1	3	0.23	29.17	putative glycosyltransferase	Yersinia enterocolitica subsp. enterocolitica 8081
WP_014166704.1	6	0.23	48.39	hypothetical protein gbs0132	Streptococcus agalactiae NEM316
WP_014165486.1	1	0.23	35.14	SubName: Full=Putative albumin 1; Flags: Precursor; Fragment;
WP_014165181.1	9	0.24	34.09	hypothetical protein BT_2333	Bacteroides thetaiotaomicron VPI-5482
WP_014166516.1	1	0.24	32.61	hypothetical protein PP_3988	Pseudomonas putida KT2440
WP_014164159.1	4	0.24	35.14	putative cytotoxin	Escherichia coli O157:H7
WP_014165681.1	37	0.24	41.67	hemoglobin-binding protein	Haemophilus influenzae Rd KW20
WP_014165450.1	22	0.24	51.61	RecName: Full=Urease subunit alpha; EC=3.5.1.5; AltName: Full=Urea amidohydrolase subunit alpha;
WP_014165855.1	3	0.24	32	aggregation substance, putative	Enterococcus faecalis V583
WP_014164615.1	1	0.25	30.91	putative oxidoreductase	Bacteroides thetaiotaomicron VPI-5482
WP_014165520.1	39	0.25	27.27	beta-lactamase	Pseudomonas fluorescens Pf-5
WP_041253276.1	7	0.25	32.2	RecName: Full=Protein-export membrane protein SecG; AltName: Full=P12; AltName: Full=Preprotein translocase band 1 subunit;
WP_014165923.1	6	0.25	48.15	variant surface glycoprotein	Trypanosoma brucei
WP_014165649.1	5	0.26	50	hypothetical protein gbs0215	Streptococcus agalactiae NEM316
WP_014165964.1	3	0.26	28.12	prophage Lp2 protein 3	Lactobacillus plantarum WCFS1
WP_014166071.1	3	0.26	31.37	hypothetical protein t1959	Salmonella enterica subsp. enterica serovar Typhi str. Ty2
WP_014164181.1	10	0.26	33.33	RecName: Full=Immunoglobulin A1 protease autotransporter; EC=3.4.21.72; Contains: RecName: Full=Immunoglobulin A1 protease; Short=IGA1 protease; RecName: Full=Immunoglobulin A1 protease translocator; AltName: Full=Helper peptide; Flags: Precursor;
WP_014166500.1	3	0.26	34.04	putative periplasmic chaperone	Escherichia coli 55989
WP_014166738.1	2	0.27	29.17	SubName: Full=Putative beta-neurotoxin Td1; Flags: Precursor;
WP_014165192.1	7	0.27	41.38	TieB	Shigella boydii Sb227
WP_014165011.1	20	0.27	37.5	RecName: Full=Membrane-associated protein VP24;
WP_014164555.1	17	0.27	42.86	RecName: Full=Omega-ctenitoxin-Pr1a; Short=Omega-CNTX-Pr1a; AltName: Full=Neurotoxin PRTx17C3; AltName: Full=Neurotoxin PRTx3-7; Short=Tx3-7;
WP_014166178.1	4	0.27	32	TerA	Escherichia coli O157:H7 str. Sakai
WP_014164969.1	23	0.28	37.21	hypothetical protein	Escherichia coli
WP_014165100.1	1	0.28	23.08	trans-sialidase	Trypanosoma cruzi strain CL Brener
WP_014164911.1	2	0.29	34.55	SubName: Full=Group I snake venom metalloproteinase;
WP_014164271.1	1	0.29	27.54	YeeC-like protein	Xanthomonas campestris pv. campestris str. ATCC 33913
WP_050855763.1	13	0.29	55.17	RecName: Full=Phosphoenolpyruvate-protein phosphotransferase; EC=2.7.3.9; AltName: Full=Phosphotransferase system, enzyme I;
WP_014165953.1	10	0.3	31.37	trans-sialidase	Trypanosoma cruzi strain CL Brener
WP_014166098.1	3	0.3	41.94	hypothetical protein mlr8058	Mesorhizobium loti MAFF303099
WP_014164419.1	11	0.3	42.86	hypothetical protein spyM18_1291	Streptococcus pyogenes MGAS8232
WP_014165483.1	2	0.3	30.14	transposase	Bacteroides thetaiotaomicron VPI-5482
WP_014166368.1	3	0.3	39.53	hypothetical protein BT_2984	Bacteroides thetaiotaomicron VPI-5482
WP_014165583.1	31	0.3	38.64	expanded spectrum beta-lactamase	Serratia marcescens
WP_014164619.1	3	0.3	31.25	RecName: Full=Nif-specific regulatory protein;
WP_014164961.1	10	0.31	58.82	hypothetical protein bll1572	Bradyrhizobium japonicum USDA 110
WP_014165435.1	20	0.31	57.14	SubName: Full=Serralysin; EC=3.4.24.40; Flags: Precursor;
WP_014164667.1	2	0.31	23.39	putative usher protein	Escherichia coli 55989
WP_014164503.1	23	0.32	37.04	putative transposase	Escherichia coli O157:H7 str. Sakai
WP_014164716.1	6	0.32	38.3	endolysin	Enterococcus faecalis V583
WP_014166674.1	13	0.32	48	hypothetical protein Z5136	Escherichia coli O157:H7 EDL933
WP_041253198.1	2	0.32	29.31	polysaccharide lyase family protein 8	Enterococcus faecalis V583
WP_014165801.1	4	0.33	33.33	N-acetylmuramoyl-L-alanine amidase sporulation mother cell wall hydrolase	Bacillus halodurans C-125
WP_014164228.1	7	0.33	27.97	SubName: Full=Virulence factor MprF;
WP_014166556.1	9	0.33	52	trans-sialidase	Trypanosoma cruzi strain CL Brener
WP_014165959.1	4	0.33	55.56	hypothetical protein SCO6850	Streptomyces coelicolor A3 2
WP_014166395.1	3	0.33	25	putative peptide transport system ATP-binding ABC transporter protein	Sinorhizobium meliloti 1021
WP_014165317.1	10	0.34	31.88	putative regulatory protein	Salmonella typhimurium LT2
WP_014165083.1	1	0.34	29.82	phage-related tail protein	Xanthomonas campestris pv. campestris str. ATCC 33913
WP_014166748.1	12	0.34	37.84	phosphopantetheinyltransferase component of enterobactin synthase multienzyme complex	Escherichia coli CFT073
WP_014164614.1	3	0.34	33.33	SubName: Full=Slr1403 protein;
WP_014166649.1	4	0.34	42.31	IS600 ORF2	Shigella flexneri 2a str. 301
WP_014164960.1	4	0.34	37.04	suppression of copper sensitivity protein	Salmonella enterica subsp. enterica serovar Typhimurium str. LT2
WP_014164296.1	2	0.35	22.89	cytotoxic necrotizing factor 1	Escherichia coli
WP_014164985.1	5	0.35	31.67	RecName: Full=Botulinum neurotoxin type B; Short=BoNT/B; EC=3.4.24.69; AltName: Full=Bontoxilysin-B; Contains: RecName: Full=Botulinum neurotoxin B light chain; RecName: Full=Botulinum neurotoxin B heavy chain; Flags: Precursor;
WP_014166029.1	7	0.36	39.02	DNA topoisomerase I	Bacteroides thetaiotaomicron VPI-5482
WP_014164389.1	6	0.36	37.84	phosphoribosyl transferase PRTase II
WP_014164481.1	23	0.36	35.71	SubName: Full=K2R protein;
WP_014164759.1	6	0.37	34.09	SubName: Full=ROD SHAPE-DETERMINING PROTEIN MREB MreB ;
WP_041253166.1	40	0.37	75	iron III ABC transporter, ATP-binding protein	Neisseria meningitidis MC58
WP_014165769.1	4	0.37	30.61	trans-sialidase	Trypanosoma cruzi strain CL Brener
WP_014166576.1	7	0.37	26.67	glycosyl transferase
WP_014164679.1	1	0.37	33.33	secretory protein	Chilobrachys guangxiensis
WP_014164596.1	3	0.38	34.15	erythrocyte membrane protein 1 PfEMP1	Plasmodium falciparum 3D7
WP_014166735.1	6	0.38	41.67	RecName: Full=Zinc metalloproteinase-disintegrin brevilysin-H6; Short=Mt-a; EC=3.4.24.-; Contains: RecName: Full=p45K; RecName: Full=Disintegrin p29K; Flags: Precursor;
WP_014164607.1	4	0.38	33.33	SubName: Full=Protease inhibitor;
WP_014165653.1	2	0.38	32	putative polyketide synthase	Escherichia coli CFT073
WP_014165540.1	7	0.38	46.43	SubName: Full=Putative secreted serine protease;
WP_014166708.1	6	0.38	36.11	RecName: Full=Venom allergen 5; AltName: Full=Antigen 5; Flags: Precursor;
WP_014164612.1	9	0.38	27	SubName: Full=AcoR protein;
WP_014164563.1	1	0.38	46.43	DNA polymerase III subunit epsilon	Bradyrhizobium japonicum USDA 110
WP_014164974.1	6	0.39	41.86	RecName: Full=Acetate kinase; EC=2.7.2.1; AltName: Full=Acetokinase;
WP_014164414.1	11	0.39	36.84	SubName: Full=Type III secretion outer membrane pore, YscC/HrcC family;
WP_014165015.1	4	0.39	32.08	variant erythrocyte surface antigen-1, alpha subunit	Babesia bovis T2Bo
WP_014164749.1	4	0.39	34.38	flagellar motor switch protein FliY	Campylobacter jejuni subsp. jejuni NCTC 11168
WP_014165310.1	20	0.4	42.86	RecName: Full=L-amino-acid oxidase; Short=LAAO; Short=LAO; EC=1.4.3.2; Flags: Precursor;
WP_014166245.1	1	0.4	22.82	SubName: Full=Carboxy-terminal protease; EC=3.4.21.-;
WP_014165311.1	3	0.4	33.33	hypothetical protein gbs0220	Streptococcus agalactiae NEM316
WP_014165704.1	5	0.4	28.57	toxin B	Clostridium difficile 630
WP_014165274.1	13	0.4	35.42	hypothetical protein BMEI1011	Brucella melitensis bv. 1 str. 16M
WP_014165262.1	6	0.4	46.67	CTRP	Plasmodium falciparum 3D7
WP_014166664.1	3	0.4	19.07	aminopeptidase N	Salmonella enterica subsp. enterica serovar Typhimurium str. LT2
WP_014165661.1	4	0.4	34.43	sphingomyelinase-c	Listeria ivanovii
WP_014166513.1	3	0.41	35.71	B-band O-antigen polymerase	Pseudomonas aeruginosa PAO1
WP_014166441.1	6	0.41	33.03	hypothetical protein VC0821	Vibrio cholerae O1 biovar El Tor str. N16961
WP_014164920.1	5	0.42	40.74	putative F17-like fimbril adhesin subunit	Escherichia coli
WP_014164140.1	5	0.42	26.19	RecName: Full=Protein translocase subunit secA;
WP_014165567.1	1	0.42	34.48	integrase	Lactococcus lactis subsp. lactis Il1403
WP_014166228.1	1	0.42	28.99	RecName: Full=Peptidoglycan-associated lipoprotein; AltName: Full=19 kDa surface antigen; AltName: Full=PPL; Flags: Precursor;
WP_014166706.1	7	0.42	41.18	phenylacetaldehyde dehydrogenase	Xylella fastidiosa 9a5c
WP_014164155.1	8	0.42	34.78	hypothetical protein c3157	Escherichia coli CFT073
WP_014165135.1	4	0.42	33.33	CP4-6 prophage; predicted lyase/synthase	Escherichia coli str. K-12 substr. MG1655
WP_014166137.1	2	0.42	26.97	putative type III secretion pore protein	Bordetella pertussis Tohama I
WP_014165770.1	3	0.43	27.12	SubName: Full=Protein F11A6.1b, partially confirmed by transcript evidence;
WP_014164819.1	5	0.43	35.48	rhomboid-4	synthetic construct
WP_014165046.1	4	0.43	32	trans-sialidase	Trypanosoma cruzi strain CL Brener
WP_014165975.1	6	0.43	36.84	variant surface glycoprotein	Trypanosoma brucei TREU927
WP_014164761.1	3	0.44	39.39	CP4-6 prophage; predicted protein	Escherichia coli str. K-12 substr. MG1655
WP_014166275.1	2	0.45	32.31	trans-sialidase	Trypanosoma cruzi strain CL Brener
WP_014164394.1	7	0.45	30.77	SubName: Full=Type II secretory pathway, pseudopilin EpsH;
WP_014166122.1	1	0.45	26.39	hypothetical protein mll5475	Mesorhizobium loti MAFF303099
WP_014164161.1	6	0.45	42.86	tetrathionate reductase complex subunit B	Salmonella typhimurium LT2
WP_014165846.1	6	0.45	48.94	prophage pi3 protein 58	Lactococcus lactis subsp. lactis Il1403
WP_014164332.1	3	0.46	26.58	O-acetyl transferase	Bacteroides thetaiotaomicron VPI-5482
WP_014165915.1	10	0.46	50	putative DNA methylase	Bacteroides thetaiotaomicron VPI-5482
WP_014165774.1	2	0.46	29.03	ATPase
WP_014165131.1	4	0.46	37.84	SubName: Full=Arginine succinyltransferase;
WP_041253327.1	7	0.46	47.62	SubName: Full=Enzyme I; EC=2.7.3.9;
WP_014164420.1	1	0.47	27.54	hypothetical protein lin2608	Listeria innocua Clip11262
WP_014164922.1	4	0.47	35.29	hypothetical protein BT_3003	Bacteroides thetaiotaomicron VPI-5482
WP_014165257.1	5	0.47	46.43	RecName: Full=DNA-binding protein HU-beta; AltName: Full=NS1; AltName: Full=HU-1;
WP_014166198.1	3	0.47	34.43	epimerase/dehydratase polysaccharide-related biosynthesis protein
WP_014166138.1	8	0.47	27.59	UDP-glucose 6-dehydrogenase	Streptococcus pyogenes M1 GAS
WP_014164677.1	3	0.48	26.28	SubName: Full=GE24091;
WP_014164746.1	2	0.48	40	erythrocyte binding protein BAEBL	Plasmodium falciparum
WP_041253492.1	5	0.49	35.29	DNA-directed RNA polymerase subunit beta`	Streptococcus agalactiae NEM316
WP_041253421.1	2	0.5	32.86	RecName: Full=Type 4 prepilin-like proteins leader peptide-processing enzyme; Includes: RecName: Full=Leader peptidase; EC=3.4.23.43; AltName: Full=Prepilin peptidase; RecName: Full=N-methyltransferase; EC=2.1.1.-;
WP_014165136.1	6	0.5	60	RecName: Full=Membrane protein oxaA;
WP_014165793.1	7	0.51	35.71	EHEC factor for adherence	Escherichia coli
WP_014166634.1	28	0.51	48.39	SubName: Full=Flagellin; SubName: Full=P41;
WP_014166603.1	3	0.51	28.87	RecName: Full=IgA-specific serine endopeptidase autotransporter; EC=3.4.21.72; Contains: RecName: Full=IgA-specific serine endopeptidase; AltName: Full=IgA protease; RecName: Full=IgA-specific serine endopeptidase translocator; AltName: Full=Helper peptid
WP_041253226.1	7	0.51	36.36	RecName: Full=ATP-dependent Clp protease ATP-binding subunit ClpX;
WP_014164692.1	6	0.51	40	RecName: Full=Phosphoenolpyruvate-protein phosphotransferase ptsP; EC=2.7.3.9; AltName: Full=Enzyme I-Ntr; AltName: Full=Phosphotransferase system, enzyme I;
WP_014166433.1	1	0.52	23.14	hypothetical protein c1188	Escherichia coli CFT073
WP_014165928.1	5	0.52	28.24	SubName: Full=BoNT/F; SubName: Full=Botulinum neurotoxin type F; SubName: Full=Neurotoxin type F;
WP_014165402.1	57	0.53	57.89	SubName: Full=HWTX-XVIc;
WP_014165465.1	16	0.53	32.26	RecName: Full=Phosphoenolpyruvate-protein phosphotransferase; EC=2.7.3.9; AltName: Full=Phosphotransferase system, enzyme I;
WP_014166385.1	2	0.53	36.84	RecName: Full=Sphingomyelin phosphodiesterase D LcsSicTox-betaIC1; Short=SMD; Short=SMase D; Short=Sphingomyelinase D; EC=3.1.-.-; Flags: Fragment;
WP_014164270.1	2	0.54	34.69	RecName: Full=Inactive hyaluronidase B; Short=Hya B; AltName: Full=Hyaluronoglucosaminidase B; AltName: Allergen=Ves v 2b;
WP_014166648.1	1	0.54	32	TolC protein	Enterobacter aerogenes
WP_014165860.1	5	0.54	29.82	putative portal protein	Listeria innocua Clip11262
WP_014165109.1	2	0.54	38.89	alpha-8 giardin	Giardia intestinalis
WP_014165802.1	2	0.54	26.58	hypothetical protein c2405	Escherichia coli CFT073
WP_014165829.1	11	0.55	42.42	iron III ABC transporter ATP-binding protein	Haemophilus influenzae Rd KW20
WP_014165961.1	7	0.55	45.83	trans-sialidase	Trypanosoma cruzi strain CL Brener
WP_014164586.1	3	0.55	33.33	RecName: Full=Multidrug resistance protein mdtB; AltName: Full=Multidrug transporter mdtB;
WP_014165410.1	8	0.55	45.45	competence protein	Enterococcus faecalis V583
WP_050855827.1	1	0.55	26.87	hypothetical protein STY1058	Salmonella enterica subsp. enterica serovar Typhi str. CT18
WP_014166234.1	6	0.56	33.33	trans-sialidase	Trypanosoma cruzi strain CL Brener
WP_014166200.1	22	0.56	31.48	RecName: Full=Bifunctional AAC/APH; Includes: RecName: Full=6`-aminoglycoside N-acetyltransferase; AltName: Full=AAC 6` ; Includes: RecName: Full=2``-aminoglycoside phosphotransferase; AltName: Full=APH 2``
WP_014165635.1	5	0.56	35.71	trans-sialidase	Trypanosoma cruzi strain CL Brener
WP_014165354.1	127	0.56	30.59	SubName: Full=Twin-arginine translocase subunit, sec-independent protein export TatB;
WP_014166562.1	3	0.56	35.59	RecName: Full=Hainantoxin-XVI-12; Short=HNTX-XVI-12; Flags: Precursor;
WP_014166366.1	7	0.57	34.15	iron III dicitrate-binding periplasmic protein
WP_014165697.1	7	0.57	44	hypothetical protein SMc02328	Sinorhizobium meliloti 1021
WP_014165947.1	3	0.57	46.43	RecName: Full=Botulinum neurotoxin type D; Short=BoNT/D; EC=3.4.24.69; AltName: Full=Bontoxilysin-D; Contains: RecName: Full=Botulinum neurotoxin D light chain; RecName: Full=Botulinum neurotoxin D heavy chain; Flags: Precursor;
WP_014165856.1	16	0.57	39.13	SfaS protein	Escherichia coli
WP_014166139.1	7	0.58	32.26	pesticin/yersiniabactin outer membrane receptor	Yersinia pestis KIM 10
WP_014165527.1	2	0.59	28.57	variant erythrocyte surface antigen-1, alpha subunit	Babesia bovis
WP_014165785.1	6	0.59	50	hypothetical protein	Escherichia coli
WP_014164887.1	12	0.6	39.66	hypothetical protein EF2490	Enterococcus faecalis V583
WP_014164779.1	5	0.6	44.83	hypothetical protein lin2570	Listeria innocua Clip11262
WP_014165864.1	4	0.6	31.48	SubG	Bacillus subtilis
WP_014166383.1	2	0.61	30.38	trans-sialidase	Trypanosoma cruzi strain CL Brener
WP_014165664.1	1	0.61	32.43	putative hydrolase	Bradyrhizobium japonicum USDA 110
WP_014165657.1	2	0.61	48.39	RecName: Full=Acyl-homoserine-lactone synthase; EC=2.3.1.184; AltName: Full=Autoinducer synthesis protein expI;
WP_014165323.1	2	0.61	36.99	EHEC factor for adherence	Escherichia coli
WP_014165827.1	5	0.62	23.39	pesticin/yersiniabactin outer membrane receptor	Yersinia pestis KIM 10
WP_014165871.1	3	0.63	36.11	siderophore dependent iron transporter
WP_014165836.1	2	0.63	30.77	putative phage inhibition, colicin resistance and tellurite resistance protein	Escherichia coli O157:H7 EDL933
WP_041253210.1	6	0.63	34.38	flagellin A	Helicobacter pylori 26695
WP_014166244.1	2	0.63	25.84	phiRv2 prophage protein	Mycobacterium tuberculosis H37Rv
WP_014164844.1	6	0.64	40.54	VI polysaccharide export inner-membrane protein	Salmonella enterica subsp. enterica serovar Typhi str. Ty2
WP_014166328.1	13	0.64	65	trans-sialidase	Trypanosoma cruzi strain CL Brener
WP_014164351.1	2	0.64	32.74	hypothetical protein all3503	Nostoc sp. PCC 7120
WP_014166653.1	5	0.64	38.24	FecA	Shigella flexneri 2a
WP_014166431.1	4	0.64	48.48	RecName: Full=Protein translocase subunit secA 1;
WP_014164717.1	13	0.65	35.9	motor torque providing
WP_014164533.1	3	0.65	31.58	type II protein secretion LspD	Legionella pneumophila subsp. pneumophila str. Philadelphia 1
WP_014165548.1	22	0.66	52	RecName: Full=Cytolysin-3; AltName: Full=Cytolysin III; AltName: Full=HMg III; AltName: Full=Magnificalysin III; Flags: Precursor;
WP_014165589.1	5	0.66	29.17	SubName: Full=Sec-independent translocase;
WP_014164895.1	19	0.67	30.91	SubName: Full=Truncated furin endoprotease;
WP_014166419.1	17	0.67	34.38	Quadruple Mutant Q92c, N146f, Y168f, I172v Type Iii Cat Complexed With Fusidic Acid. Crystals Grown At Ph 6.3. X-Ray Data Collected At Room Temperature
WP_014164500.1	9	0.67	44.44	RecName: Full=Glycoprotein G;
WP_014164611.1	14	0.67	29.49	ribosomal protection tetracycline resistance protein	Arcanobacterium pyogenes
WP_014165762.1	1	0.68	38	merozoite surface protein 1, precursor	Plasmodium falciparum 3D7
WP_014166710.1	8	0.68	54.17	hypothetical protein PP_3877	Pseudomonas putida KT2440
WP_014164201.1	2	0.68	36.67	ribose-phosphate pyrophosphokinase	Enterococcus faecalis V583
WP_014165056.1	8	0.68	30.77	SubName: Full=Sec-independent protein secretion pathway component;
WP_041253218.1	8	0.68	32.69	SubName: Full=Alpha-hemolysin;
WP_014165358.1	13	0.68	45.45	hypothetical protein PP_2277	Pseudomonas putida KT2440
WP_014164357.1	3	0.69	37.78	CDP-glucose 4,6-dehydratase	Yersinia enterocolitica subsp. enterocolitica 8081
WP_014166589.1	9	0.69	33.33	hypothetical protein blr1578	Bradyrhizobium japonicum USDA 110
WP_014166140.1	4	0.69	36.84	SubName: Full=Subtilisin-like protease; Flags: Precursor;
WP_014164839.1	7	0.69	36.84	clumping factor B	Staphylococcus aureus subsp. aureus MW2
WP_041253154.1	14	0.69	35	RecName: Full=Zinc metalloproteinase-disintegrin bothrojarin-1; EC=3.4.24.-; Flags: Fragment;
WP_014164694.1	2	0.7	29.31	tetrathionate reductase complex subunit C	Salmonella typhimurium LT2
WP_014165795.1	1	0.7	35.44	abortive phage resistance protein	Staphylococcus epidermidis ATCC 12228
WP_014165189.1	3	0.7	30.36	RecName: Full=Microbial collagenase; EC=3.4.24.3; AltName: Full=120 kDa collagenase; Flags: Precursor;
WP_014166360.1	7	0.7	40	Beta-lactamase	Bacillus weihenstephanensis KBAB4
WP_014166569.1	2	0.7	24.86	exopolysaccharide production protein EXOZ	Mesorhizobium loti MAFF303099
WP_014165089.1	4	0.71	48.15	RecName: Full=Pyrolysin; EC=3.4.21.-; Flags: Precursor;
WP_014165113.1	5	0.71	48.15	outer membrane efflux protein	Bacteroides thetaiotaomicron VPI-5482
WP_014166655.1	2	0.71	33.33	RecName: Full=Urease subunit beta; EC=3.5.1.5; AltName: Full=Urea amidohydrolase subunit beta;
WP_014166282.1	9	0.71	44.74	RecName: Full=Conotoxin Pu11.2; Flags: Precursor;
WP_041253462.1	23	0.71	41.86	penicillin-binding protein 2X	Streptococcus pneumoniae
WP_014165043.1	8	0.72	42.86	flagellar hook-associated protein FlgK	Pseudomonas aeruginosa PAO1
WP_014165251.1	46	0.72	32.39	hypothetical protein lin2568	Listeria innocua Clip11262
WP_014166002.1	1	0.72	29.13	variant erythrocyte surface antigen-1, alpha subunit	Babesia bovis
WP_014164282.1	2	0.72	24.71	hypothetical protein VC0845	Vibrio cholerae O1 biovar El Tor str. N16961
WP_014166187.1	8	0.73	43.75	SubName: Full=Hydrophobe/amphiphile efflux-1 family protein;
WP_014164882.1	23	0.73	52.63	RecName: Full=Zinc metalloproteinase/disintegrin; Contains: RecName: Full=Metalloproteinase hxl-1; EC=3.4.24.-; RecName: Full=Disintegrin salmosin-1; AltName: Full=Platelet aggregation inhibitor; RecName: Full=Disintegrin salmosin-1 minor component; Flags
WP_014166184.1	3	0.74	22.61	3,4-dihydroxyphenylacetate 2,3-dioxygenase	Salmonella enterica subsp. enterica serovar Typhi str. Ty2
WP_014165088.1	2	0.74	32.05	unknown	Shigella flexneri 2a
WP_014164395.1	4	0.74	59.26	zona occludens toxin	Vibrio cholerae O1 biovar El Tor str. N16961
WP_014165559.1	9	0.75	35	acylneuraminate cytidylyltransferase flagellin modification	Campylobacter jejuni subsp. jejuni NCTC 11168
WP_014165357.1	2	0.75	32.56	phage-related tail protein	Xanthomonas campestris pv. campestris str. ATCC 33913
WP_014165578.1	9	0.75	33.96	major facilitator family transporter	Legionella pneumophila subsp. pneumophila str. Philadelphia 1
WP_014166346.1	8	0.76	68.42	filamentous hemagglutinin/adhesin	Bordetella pertussis Tohama I
WP_014164904.1	20	0.76	41.38	tRNA-specific 2-thiouridylase MnmA	Enterococcus faecalis V583
WP_041253513.1	6	0.76	35.42	RecName: Full=Phospholipase A2 homolog 1; AltName: Full=Myotoxin I; Flags: Precursor;
WP_014166375.1	11	0.77	37.04	50S ribosomal protein L31 type B	Escherichia coli O157:H7 str. Sakai
WP_014166436.1	11	0.78	38.64	pilus biogenesis
WP_014166036.1	3	0.78	28.99	SubName: Full=Streptothricine-acetyl-transferase; EC=2.3.1.-;
WP_014164248.1	8	0.78	40.43	tetracycline resistance protein tetP	Bacillus cereus G9241
WP_041253194.1	2	0.78	46.88	hypothetical protein XCC2096	Xanthomonas campestris pv. campestris str. ATCC 33913
WP_014166494.1	3	0.79	32.2	variant erythrocyte surface antigen-1, alpha subunit	Babesia bovis
WP_014166669.1	10	0.79	35.42	trans-sialidase	Trypanosoma cruzi strain CL Brener
WP_014166610.1	13	0.79	43.48	invertase	Serratia marcescens
WP_014166465.1	15	0.79	38.46	RecName: Full=Phospholipase A2 homolog 1; AltName: Full=MjTX-I; AltName: Full=Myotoxin I;
WP_014164946.1	1	0.8	30	RecName: Full=ATP-dependent Clp protease ATP-binding subunit ClpX;
WP_014164862.1	7	0.8	47.83	putative inner membrane protein	Salmonella typhimurium LT2
WP_014164775.1	5	0.8	30.3	UDP-N-acetylglucosamine 2-epimerase	Bordetella pertussis Tohama I
WP_014164331.1	1	0.8	20.78	merozoite surface antigen 1	Babesia bovis
WP_014165888.1	4	0.81	33.33	secreted protein	Streptomyces coelicolor A3 2
WP_014166486.1	9	0.81	31.25	putative exported Metallo-beta-lactamase-family protein, has signal peptide
WP_014165710.1	42	0.81	46.43	putative membrane protein	Shigella flexneri 5 str. 8401
WP_014164696.1	2	0.81	35.48	RecName: Full=Fragilysin; EC=3.4.24.74; AltName: Full=Enterotoxin; Flags: Precursor;
WP_014164582.1	6	0.82	33.33	autolysin, amidase	Listeria monocytogenes EGD-e
WP_014165206.1	6	0.82	43.33	SubName: Full=Serine protease;
WP_014165547.1	1	0.82	34.48	SubName: Full=Protein-export membrane protein, putative;
WP_014164892.1	9	0.83	33.33	alanine racemase	Bacteroides thetaiotaomicron VPI-5482
WP_041253432.1	4	0.83	24.68	putative tail component encoded by cryptic prophage CP-933M; partial	Escherichia coli O157:H7 EDL933
WP_014164918.1	23	0.84	37.04	putative transposase	Escherichia coli O157:H7 str. Sakai
WP_014165265.1	2	0.84	25.53	TieB	Shigella boydii Sb227
WP_014166750.1	23	0.84	37.04	putative transposase	Escherichia coli O157:H7 str. Sakai
WP_041253233.1	1	0.85	25	putative peptide synthetase	Escherichia coli CFT073
WP_014165766.1	2	0.85	33.33	flagellar capping protein	Campylobacter jejuni subsp. jejuni NCTC 11168
WP_014165800.1	1	0.85	28.77	5-amino-6- 5-phosphoribosylamino uracil reductase	Xylella fastidiosa 9a5c
WP_014166349.1	2	0.85	35.71	hypothetical protein BMEI1681	Brucella melitensis bv. 1 str. 16M
WP_014164144.1	4	0.86	37.84	RecName: Full=Sensor protein; EC=2.7.13.3;
WP_014165227.1	3	0.86	48.48	enterobactin synthetase component D
WP_014166682.1	14	0.87	32.79	RecName: Full=M-zodatoxin-Lt4a; Short=M-ZDTX-Lt4a; AltName: Full=Latarcin-4a; Short=Ltc-4a; Flags: Precursor;
WP_014164770.1	5	0.87	28.17	Bcs3	Haemophilus influenzae
WP_041253142.1	2	0.87	30.26	hypothetical protein	Escherichia coli
WP_014166716.1	6	0.87	36.84	FtsK/SpoIIIE family protein	Enterococcus faecalis V583
WP_014164199.1	43	0.87	30.77	SubName: Full=Alkaline serine proteinase;
WP_014165575.1	7	0.87	46.15	RecName: Full=Acyl-homoserine-lactone synthase; EC=2.3.1.184; AltName: Full=Autoinducer synthesis protein CarI;
WP_014165463.1	6	0.88	40	hypothetical protein bll1592	Bradyrhizobium japonicum USDA 110
WP_014164715.1	4	0.88	30.23	trans-sialidase	Trypanosoma cruzi strain CL Brener
WP_041253172.1	2	0.88	42.31	hypothetical protein BT_2316	Bacteroides thetaiotaomicron VPI-5482
WP_041253200.1	11	0.88	31.34	erythrocyte membrane protein 1, PfEMP1	Plasmodium falciparum 3D7
WP_014165408.1	11	0.89	45.16	trans-sialidase	Trypanosoma cruzi strain CL Brener
WP_014166260.1	4	0.89	30.23	flagellar motor switch protein G	Yersinia enterocolitica subsp. enterocolitica 8081
WP_014166177.1	3	0.89	39.58	SubName: Full=PaxD;
WP_014165805.1	1	0.89	32.43	hypothetical protein SpyM3_0974	Streptococcus pyogenes MGAS315
WP_014165356.1	2	0.89	36.17	hyaluronidase	Clostridium perfringens str. 13
WP_014166114.1	3	0.89	30.14	SubName: Full=Ubiquitous surface protein A2H;
WP_014164168.1	1	0.9	34.09	SubName: Full=Endopeptidase PC1;
WP_014165979.1	3	0.9	34.21	RecName: Full=Sphingomyelin phosphodiesterase D SpeSicTox-betaIF1; Short=SMD; Short=SMase D; Short=Sphingomyelinase D; EC=3.1.4.41; Flags: Fragment;
WP_014165458.1	5	0.9	45.71	polysialic acid capsule biosynthesis protein SiaD	Neisseria meningitidis MC58
WP_014165085.1	3	0.9	43.48	variant erythrocyte surface antigen-1, alpha subunit	Babesia bovis T2Bo
WP_050855823.1	6	0.91	31.96	adhesin	Haemophilus influenzae
WP_041253269.1	3	0.91	32.39	SubName: Full=S-layer protein; SubName: Full=PXO1-90;
WP_014166446.1	1	0.91	25.33	hypothetical protein PP_2272	Pseudomonas putida KT2440
WP_014164439.1	6	0.91	33.33	RecName: Full=Natterin-3; EC=3.4.-.-; Flags: Precursor;
WP_014164926.1	2	0.94	40.62	SubName: Full=Sigma54-dependent transcriptional regulator AdhR;
WP_041253606.1	1	0.94	34.15	vacuolar protein sorting 35	Entamoeba histolytica HM-1:IMSS
WP_014165293.1	23	0.94	37.04	putative transposase	Escherichia coli O157:H7 str. Sakai
WP_014165295.1	2	0.95	47.83	putative salicylate biosynthesis isochorismate synthase
WP_014166107.1	13	0.95	42.59	circadian clock gene kaiC	Mesorhizobium loti MAFF303099
WP_014166272.1	3	0.95	47.83	hypothetical protein bll8094	Bradyrhizobium japonicum USDA 110
WP_014164322.1	17	0.96	37.25	sugar-phosphate dehydrogenase	Xylella fastidiosa 9a5c
WP_014164625.1	8	0.96	40	SubName: Full=Adenylate cyclase ExoY;
WP_041253496.1	4	0.97	39.13	RecName: Full=A-type flagellin;
WP_014166727.1	4	0.97	28.74	response regulator	Enterococcus faecalis
WP_014166467.1	8	0.97	38.24	SubName: Full=CPXV014 protein;
WP_041253305.1	8	0.98	43.33	SubName: Full=General secretion pathway protein H;
WP_014164881.1	5	0.98	52	alpha-clostripain	Clostridium perfringens str. 13
WP_014166725.1	3	0.98	32.65	SubName: Full=Hup protein;
WP_041253214.1	8	0.99	37.21	RecName: Full=Furin-like protease 1, isoform 1-CRR; Short=Furin-1; EC=3.4.21.75; AltName: Full=Kex2-like endoprotease 1; AltName: Full=dKLIP-1; Flags: Precursor;
WP_014165746.1	2	0.99	32.86	vgrG protein	Vibrio cholerae O1 biovar eltor str. N16961
WP_014164396.1	1	1	48.39	RecName: Full=Transcript release DNA helicase; EC=3.6.4.-; AltName: Full=56 kDa abortive late protein;
WP_014164212.1	11	1	45.83	hypothetical protein BT_2994	Bacteroides thetaiotaomicron VPI-5482
WP_014164915.1	31	1	26.9	SubName: Full=dTDP-glucose 4,6-dehydratase; EC=4.2.1.46;
WP_014166510.1	8	1	35	hypothetical protein MW0259	Staphylococcus aureus subsp. aureus MW2
WP_014166641.1	3	1.01	36.11	IMP-18	Pseudomonas aeruginosa
WP_014164274.1	6	1.02	26.47	putative surface-anchored membrane protein	Corynebacterium diphtheriae NCTC 13129
WP_014165821.1	1	1.02	50	RecName: Full=Minor extracellular protease vpr; EC=3.4.21.-; Flags: Precursor;
WP_014164754.1	14	1.02	50	SubName: Full=Rod shape-determining protein MreB ;
WP_014166690.1	2	1.02	37.84	cytadherence high molecular weight protein 2 SwissProt HMW2_MYCPN	Mycoplasma pneumoniae M129
WP_014166597.1	2	1.03	25.87	1,4-beta-N-acetylmuramidase	Streptococcus pneumoniae R6
WP_014164934.1	2	1.04	37.14	Outer membrane usher protein fimD precursor	Escherichia coli CFT073
WP_014164805.1	8	1.04	35.56	iron compound ABC transporter, ATP-binding protein	Bacillus anthracis str. Ames
WP_014164967.1	1	1.05	36.36	transcriptional regulator, putative	Enterococcus faecalis V583
WP_014164164.1	2	1.05	31.91	hypothetical protein msr0471	Mesorhizobium loti MAFF303099
WP_014164203.1	1	1.05	27.54	chloramphenicol acetyltransferase	Bacillus clausii
WP_014165984.1	2	1.05	34.29	RecName: Full=Venom dipeptidyl peptidase 4; EC=3.4.14.5; AltName: Full=Venom dipeptidyl peptidase IV; AltName: Allergen=Ves v 3; Flags: Precursor;
WP_014165193.1	8	1.05	44.83	SubName: Full=ZapC;
WP_014164400.1	23	1.06	37.04	putative transposase	Escherichia coli O157:H7 str. Sakai
WP_014165803.1	5	1.06	43.33	Sid related protein-like	Legionella pneumophila subsp. pneumophila str. Philadelphia 1
WP_014166720.1	7	1.07	37.5	prophage pi1 protein 22	Lactococcus lactis subsp. lactis Il1403
WP_014165682.1	5	1.08	47.62	hypothetical protein SCO5346	Streptomyces coelicolor A3 2
WP_014164241.1	4	1.08	41.94	RecName: Full=Protein translocase subunit secA;
WP_014164945.1	5	1.08	43.4	RTX toxin RtxA	Vibrio cholerae O1 biovar El Tor str. N16961
WP_014165839.1	1	1.09	31.48	hypothetical protein SAV0804	Staphylococcus aureus subsp. aureus Mu50
WP_014165677.1	5	1.09	39.62	ISSod5, transposase	Shewanella oneidensis MR-1
WP_014165587.1	14	1.09	50	RecName: Full=Protein translocase subunit secA;
WP_014166081.1	5	1.1	33.33	Hsp90	Cryptosporidium parvum Iowa II
WP_014166495.1	17	1.1	45.45	hemolysin toxin protein	Escherichia coli O157:H7
WP_014164896.1	2	1.1	35.59	RecName: Full=Zinc metalloprotease-disintegrin agkihagin; EC=3.4.24.-; Flags: Precursor;
WP_014165715.1	4	1.1	31.82	trans-sialidase	Trypanosoma cruzi strain CL Brener
WP_014164427.1	1	1.11	25.25	hypothetical protein SF2027	Shigella flexneri 2a str. 301
WP_014166640.1	7	1.11	32.61	3,4-dihydroxyphenylacetate 2,3-dioxygenase	Salmonella enterica subsp. enterica serovar Typhi str. Ty2
WP_014165058.1	4	1.11	42.86	RecName: Full=Zinc metalloproteinase-disintegrin VLAIP-B; EC=3.4.24.-; Flags: Precursor;
WP_014165073.1	6	1.12	63.16	RecName: Full=Zinc metalloproteinase/disintegrin; Contains: RecName: Full=Metalloproteinase; EC=3.4.24.-; RecName: Full=Disintegrin; Flags: Precursor;
WP_014165070.1	8	1.13	31.25	hypothetical protein t4273	Salmonella enterica subsp. enterica serovar Typhi str. Ty2
WP_050855769.1	3	1.13	35.48	SubName: Full=Slr1403 protein;
WP_014165786.1	1	1.14	43.33	lipoprotein, putative	Enterococcus faecalis V583
WP_014166174.1	1	1.14	32.76	hypothetical protein VP2142	Vibrio parahaemolyticus RIMD 2210633
WP_014165276.1	3	1.15	40.54	hypothetical protein VC1771	Vibrio cholerae O1 biovar El Tor str. N16961
WP_014164525.1	3	1.15	44	SubName: Full=Type II secretory pathway, pseudopilin EpsH;
WP_014166636.1	5	1.15	27.69	hypothetical protein BL0384	Bifidobacterium longum NCC2705
WP_014165809.1	10	1.15	41.86	salicyl-AMP ligase	Yersinia pestis KIM 10
WP_014165909.1	4	1.15	27.59	RecName: Full=Phospholipase C; EC=3.1.4.3; AltName: Full=Beta-hemolysin; AltName: Full=Beta-toxin; AltName: Full=Sphingomyelinase; Short=SMase; Flags: Precursor;
WP_014164313.1	4	1.15	52	RecName: Full=Urease; EC=3.5.1.5; AltName: Full=Urea amidohydrolase;
WP_014166410.1	5	1.15	44	trans-sialidase	Trypanosoma cruzi strain CL Brener
WP_014165442.1	6	1.16	39.13	RecName: Full=Polar flagellin A;
WP_014165230.1	8	1.17	40.74	RecName: Full=Solvent-resistant pump membrane transporter SrpB;
WP_014166631.1	9	1.17	35.48	SubName: Full=RteB protein;
WP_014164558.1	3	1.18	44.74	variant erythrocyte surface antigen-1, alpha subunit	Babesia bovis T2Bo
WP_014164668.1	28	1.18	32.43	Small GTP-binding protein domain	Bacillus weihenstephanensis KBAB4
WP_014164804.1	11	1.18	32.56	hypothetical protein BL1488	Bifidobacterium longum NCC2705
WP_014166300.1	1	1.18	32.69	hypothetical protein SCO3998	Streptomyces coelicolor A3 2
WP_014166230.1	1	1.19	27.45	RecName: Full=Leukotoxin; AltName: Full=PlLkt;
WP_041253261.1	2	1.19	30.38	SidH	Legionella pneumophila subsp. pneumophila str. Philadelphia 1
WP_041253357.1	2	1.2	26.76	BfpG	Escherichia coli
WP_014166299.1	3	1.2	32.86	putative phosphoglycolate phosphatase	Bradyrhizobium japonicum USDA 110
WP_041253253.1	6	1.2	34.78	hypothetical protein SAG1839	Streptococcus agalactiae 2603V/R
WP_014165346.1	3	1.21	32.61	SubName: Full=Protease inhibitor;
WP_014165344.1	4	1.21	46.67	Pyridoxamine 5-phosphate oxidase
WP_014166672.1	2	1.21	27.94	general secretion pathway outer membrane protein H precursor	Pseudomonas aeruginosa PAO1
WP_014164381.1	1	1.22	27.27	hypothetical protein STM1053	Salmonella enterica subsp. enterica serovar Typhimurium str. LT2
WP_014166386.1	1	1.22	51.85	prophage pi1 protein 10	Lactococcus lactis subsp. lactis Il1403
WP_014166022.1	1	1.23	32.5	hypothetical protein BH3536	Bacillus halodurans C-125
WP_014166088.1	1	1.23	52.63	SubName: Full=Phosphoenolpyruvate-protein phosphotransferase;
WP_014165077.1	3	1.24	31.82	putative phage replication protein	Escherichia coli O157:H7 str. Sakai
WP_014165267.1	1	1.24	20.51	peroxiredoxin
WP_014164195.1	6	1.24	48.39	RecName: Full=Conotoxin VnMLCL-033; Flags: Precursor;
WP_014164335.1	10	1.25	31.43	RecName: Full=Subtilisin-like protease; EC=3.4.21.-; AltName: Full=Cucumisin-like serine protease; Flags: Precursor;
WP_014166073.1	3	1.25	44	RecName: Full=Serralysin; EC=3.4.24.40; AltName: Full=Extracellular metalloproteinase; AltName: Full=Zinc proteinase; Flags: Precursor;
WP_014165054.1	5	1.25	38.46	hypothetical protein NCgl2376	Corynebacterium glutamicum ATCC 13032
WP_014165529.1	7	1.25	44	transposase	Escherichia coli
WP_014166113.1	9	1.28	41.67	methylase ermT	Plasmid p121BS
WP_041253308.1	8	1.28	29.73	SubName: Full=Phosphoenolpyruvate-protein phosphotransferase;
WP_050855791.1	1	1.28	28.43	flagellar export protein
WP_014165040.1	6	1.28	32.65	YkkD	Bacillus amyloliquefaciens FZB42
WP_014165952.1	1	1.28	31.34	cag pathogenicity island protein cag4	Helicobacter pylori 26695
WP_014165726.1	2	1.28	28.12	polysaccharide lyase family protein 8	Enterococcus faecalis V583
WP_014165413.1	3	1.29	33.33	hypothetical protein MW0755	Staphylococcus aureus subsp. aureus MW2
WP_014164411.1	3	1.29	30	BfpF	Escherichia coli
WP_014165744.1	10	1.3	41.18	RecName: Full=Thiol protease/hemagglutinin prtT; EC=3.4.22.-; Flags: Precursor;
WP_014166231.1	1	1.3	24.81	putative inner membrane protein	Vibrio parahaemolyticus RIMD 2210633
WP_014165596.1	2	1.3	44.83	variant erythrocyte surface antigen-1, beta subunit	Babesia bovis
WP_014164466.1	4	1.3	36.36	RecName: Full=Flagellar biosynthetic protein flhB;
WP_014166196.1	3	1.3	39.06	trans-sialidase	Trypanosoma cruzi strain CL Brener
WP_014166538.1	5	1.3	40	SubName: Full=Cation efflux AcrB/AcrD/AcrF family ;
WP_014165530.1	5	1.31	68.75	RecName: Full=Zinc metalloproteinase-disintegrin stejnihagin-B; EC=3.4.24.-; Flags: Precursor;
WP_014166382.1	1	1.31	37.5	SubName: Full=Serine proteinase;
WP_014164810.1	6	1.31	47.37	heme utilization/transport protein	Escherichia coli O157:H7 str. Sakai
WP_014165060.1	5	1.31	38.89	SubName: Full=XcpQ protein;
WP_014165205.1	1	1.31	33.82	variant erythrocyte surface antigen-1, alpha subunit	Babesia bovis
WP_014164314.1	1	1.31	36.67	hypothetical protein SAG1984	Streptococcus agalactiae 2603V/R
WP_041253207.1	3	1.32	55	SubName: Full=LSDV149 serpin-like protein;
WP_014164470.1	8	1.33	32.2	RecName: Full=Immunoglobulin A1 protease autotransporter; EC=3.4.21.72; Contains: RecName: Full=Immunoglobulin A1 protease; Short=IGA1 protease; RecName: Full=Immunoglobulin A1 protease translocator; AltName: Full=Helper peptide; Flags: Precursor;
WP_014165313.1	9	1.33	39.29	trans-sialidase	Trypanosoma cruzi strain CL Brener
WP_014166370.1	3	1.34	35.14	cathepsin L-like cysteine proteinase CP65	Trichomonas vaginalis
WP_014166719.1	2	1.34	30.95	hypothetical protein c1170	Escherichia coli CFT073
WP_014165565.1	5	1.34	29.17	alpha-latrotoxin precursor	Latrodectus tredecimguttatus
WP_014166398.1	2	1.35	45.71	ADP-L-glycero-D-mannoheptose-6-epimerase	Campylobacter jejuni subsp. jejuni NCTC 11168
WP_014165696.1	3	1.36	29.11	virulence factors transcription regulator	Bordetella pertussis Tohama I
WP_014166213.1	4	1.37	47.22	RecName: Full=Leukotoxin; Short=Lkt;
WP_014165730.1	9	1.37	41.86	SubName: Full=Putative uncharacterized protein;
WP_014164152.1	5	1.37	55.56	erythrocyte membrane protein 1, PfEMP1	Plasmodium falciparum 3D7
WP_014164490.1	2	1.37	40.62	AIDA autotransporter-like protein	Salmonella typhimurium LT2
WP_014166158.1	2	1.38	33.33	DEAD box family helicase	Streptococcus pyogenes MGAS315
WP_014165946.1	6	1.38	39.34	SubName: Full=B10R;
WP_014166279.1	2	1.38	26.42	pyridine nucleotide-disulfide oxidoreductase	Streptococcus agalactiae 2603V/R
WP_014166718.1	1	1.38	50	SubName: Full=Serine protease Dentilisin from Treponema denticola; Flags: Precursor;
WP_014165439.1	2	1.38	43.48	hypothetical protein bll8094	Bradyrhizobium japonicum USDA 110
WP_014165692.1	38	1.38	34.88	S-adenosyl-methyltransferase MraW	Streptococcus pneumoniae SP19-BS75
WP_014164430.1	5	1.39	38.71	4-hydroxyphenylacetate catabolism	Salmonella enterica subsp. enterica serovar Typhimurium str. LT2
WP_014165176.1	6	1.39	34.92	erythrocyte membrane protein 1 PfEMP1	Plasmodium falciparum 3D7
WP_014165225.1	7	1.41	25.77	hemin receptor precursor	Yersinia pestis CO92
WP_014164695.1	12	1.41	50	LCR negative regulator	Yersinia pestis CO92
WP_014164454.1	3	1.41	50	SubName: Full=Protein export; SubName: Full=SecD/SecF fusion protein; SubName: Full=SecDF; SubName: Full=SecDF protein, putative;
WP_014165938.1	1	1.41	23.2	two-component system sensor histidine kinase/response regulator, hybrid `one-component system`	Bacteroides thetaiotaomicron VPI-5482
WP_014165248.1	52	1.41	34.62	trans-sialidase	Trypanosoma cruzi strain CL Brener
WP_014164145.1	10	1.42	40	flagellar biosynthesis protein FlhA	Campylobacter jejuni subsp. jejuni NCTC 11168
WP_014166093.1	2	1.42	23.91	cylM protein	Enterococcus faecalis V583
WP_014164728.1	1	1.42	34.62	RecName: Full=Sensor protein; EC=2.7.13.3;
WP_014166049.1	4	1.42	28.43	putative inner membrane protein	Salmonella typhimurium LT2
WP_014165817.1	4	1.43	45.83	hypothetical protein MW0750	Staphylococcus aureus subsp. aureus MW2
WP_014166089.1	2	1.43	32.5	RecName: Full=D-alanyl-D-alanine carboxypeptidase; Short=DD-peptidase; Short=DD-carboxypeptidase
WP_014166650.1	8	1.43	30.23	hypothetical protein NCgl1291	Corynebacterium glutamicum ATCC 13032
WP_014166105.1	1	1.43	37.84	putative alpha-1,2-mannosidase	Bacteroides thetaiotaomicron VPI-5482
WP_014165629.1	6	1.44	41.46	hypothetical protein ECs5250	Escherichia coli O157:H7 str. Sakai
WP_041253212.1	14	1.44	26.42	AcrB protein	Klebsiella pneumoniae
WP_014165034.1	3	1.45	34.15	flagellar hook protein FlgE	Legionella pneumophila subsp. pneumophila str. Philadelphia 1
WP_014164870.1	5	1.46	32.5	putative integrase DNA protein	Sinorhizobium meliloti 1021
WP_014164346.1	8	1.46	31.51	RecName: Full=Outer membrane protein yopM;
WP_014164629.1	1	1.46	36.67	SubName: Full=Putative albumin 1; Flags: Precursor; Fragment;
WP_014165749.1	2	1.48	28.26	RecName: Full=Flagellin A;
WP_050855828.1	8	1.48	39.29	intimin-like protein	Salmonella typhimurium LT2
WP_014164482.1	20	1.48	30.99	leucine-rich repeat-containing protein	Salmonella typhimurium LT2
WP_014165305.1	1	1.49	25.93	EC 2.5.1.- Fosfomycin resistance protein
WP_014165706.1	1	1.5	42.11	streptogramin A acetyl transferase	Staphylococcus cohnii
WP_014166705.1	8	1.51	31.94	serine/threonine protein kinase PpkA	Pseudomonas aeruginosa PAO1
WP_014164449.1	3	1.51	30.77	BfpJ	Escherichia coli
WP_014165700.1	7	1.52	36.11	EC 3.5.2.6 Cysteine-rich protein D; PBP 4; Penicillin-binding protein 4. Belongs to the hcp beta-lactamase family.
WP_014165180.1	2	1.52	43.59	hypothetical protein BT_2994	Bacteroides thetaiotaomicron VPI-5482
WP_014164972.1	5	1.52	45.71	trans-sialidase	Trypanosoma cruzi strain CL Brener
WP_014164520.1	4	1.54	30.99	type II protein secretion ATPase LspE	Legionella pneumophila subsp. pneumophila str. Philadelphia 1
WP_014165522.1	21	1.54	39.47	RecName: Full=Omega-conotoxin-like TxMKLT1-0211; Flags: Precursor;
WP_014166135.1	3	1.54	39.39	phospholipase A2 isoform 3	Bungarus caeruleus
WP_014165427.1	2	1.56	29.17	RecName: Full=Putative fis-like DNA-binding protein;
WP_014164345.1	3	1.57	36.73	mocarhagin 1	Naja mossambica mossambica
WP_041253145.1	5	1.57	38.46	erythrocyte membrane protein 1 PfEMP1	Plasmodium falciparum 3D7
WP_014166162.1	13	1.57	39.58	tetracycline resistance protein	Streptococcus intermedius
WP_014165546.1	2	1.57	28.24	flagellar hook protein FlgE	Campylobacter jejuni subsp. jejuni NCTC 11168
WP_014165117.1	1	1.57	32.2	putative amidase	Escherichia coli CFT073
WP_014166651.1	3	1.58	31.75	variant erythrocyte surface antigen-1, alpha subunit	Babesia bovis T2Bo
WP_014165851.1	3	1.58	50	RecName: Full=Casein kinase II subunit alpha; AltName: Full=TaCKIIalpha; Short=CK II
WP_014164387.1	4	1.58	57.14	SubName: Full=General secretion pathway protein H;
WP_014164266.1	4	1.59	39.02	hypothetical protein	Escherichia coli
WP_014165166.1	2	1.6	33.33	Tn5041 transposase	Xanthomonas campestris pv. campestris str. ATCC 33913
WP_014166284.1	2	1.6	36.84	hypothetical protein c3187	Escherichia coli CFT073
WP_014165194.1	2	1.62	40	SubName: Full=Putative epimerase/dehydratase WbiI;
WP_014164141.1	9	1.63	44.12	protein kinase	Salmonella enterica subsp. enterica serovar Typhi str. Ty2
WP_014166344.1	3	1.63	32.35	type IV pilus integral membrane protein	Yersinia enterocolitica subsp. enterocolitica 8081
WP_014164734.1	3	1.63	29.03	iron compound ABC transporter, iron compound-binding protein	Bacillus anthracis str. Ames
WP_014165383.1	4	1.64	42.22	cytochrome d ubiquinol oxidase, subunit I	Enterococcus faecalis V583
WP_014164709.1	2	1.64	30.36	D-alanine-D-serine ligase VanC3	Enterococcus casseliflavus
WP_014164143.1	2	1.65	35.56	SubName: Full=Mrp50;
WP_014164456.1	1	1.65	35.71	variant erythrocyte surface antigen-1, beta subunit	Babesia bovis
WP_014164880.1	3	1.65	50	DNA repair protein RadA	Streptococcus agalactiae NEM316
WP_014164883.1	1	1.65	44.12	hypothetical protein BMEI1694	Brucella melitensis bv. 1 str. 16M
WP_041253281.1	2	1.66	41.38	ATP-binding cassette protein	Cryptosporidium parvum
WP_041253201.1	2	1.66	40.74	trans-sialidase	Trypanosoma cruzi strain CL Brener
WP_014164889.1	1	1.66	28.57	flagellar biosynthetic protein
WP_014165913.1	4	1.66	43.24	SubName: Full=Lectin; Flags: Precursor;
WP_014165132.1	3	1.67	47.62	SubName: Full=Ribosome inactivating type 1 protein; Flags: Precursor;
WP_014165013.1	1	1.67	23.5	RecName: Full=Botulinum neurotoxin type F; Short=BoNT/F; EC=3.4.24.69; AltName: Full=Bontoxilysin-F; Contains: RecName: Full=Botulinum neurotoxin F light chain; RecName: Full=Botulinum neurotoxin F heavy chain; Flags: Precursor;
WP_014166450.1	4	1.67	34.15	endopeptidase Clp ATP-binding chain C	Listeria monocytogenes EGD-e
WP_014166104.1	4	1.67	39.29	hypothetical protein XCC3001	Xanthomonas campestris pv. campestris str. ATCC 33913
WP_014165333.1	56	1.67	29.31	acetyltransferase SatG	Enterococcus faecium
WP_014165042.1	1	1.67	30.56	prophage pi1 protein 12	Lactococcus lactis subsp. lactis Il1403
WP_014166361.1	2	1.68	44.44	SubName: Full=Delta toxin;
WP_014164741.1	6	1.69	30.43	BexD	Haemophilus influenzae
WP_014165291.1	14	1.69	36.11	hypothetical protein c3654	Escherichia coli CFT073
WP_014165568.1	4	1.71	34.78	RecName: Full=Nitrogen fixation protein vnfA;
WP_014166339.1	2	1.71	32.14	IbeB	Escherichia coli
WP_014166090.1	2	1.72	52.63	phage-related tail protein	Xanthomonas campestris pv. campestris str. ATCC 33913
WP_014165199.1	3	1.72	35.29	multidrug resistance protein	Bradyrhizobium japonicum USDA 110
WP_014164534.1	4	1.72	34.72	argininosuccinate lyase	Streptococcus agalactiae NEM316
WP_014165869.1	11	1.72	34.88	ATP-binding component of ferric enterobactin transport	Shigella flexneri 2a str. 2457T
WP_014166181.1	3	1.72	37.1	hypothetical proetin	Agrobacterium tumefaciens str. C58
WP_041253237.1	5	1.73	44	listeriolysin positive regulatory protein	Listeria monocytogenes EGD-e
WP_014164931.1	6	1.74	29.41	LigA, interaptin	Legionella pneumophila subsp. pneumophila str. Philadelphia 1
WP_014165598.1	5	1.74	38.89	RecName: Full=Flagellar motor switch protein FliN;
WP_014165030.1	3	1.74	25.81	hypothetical protein lin0073	Listeria innocua Clip11262
WP_014164177.1	5	1.75	48.39	RecName: Full=Serine protease/ABC transporter B family protein tagB; EC=3.4.21.-; AltName: Full=Prestalk-specific protein tagB; Flags: Precursor;
WP_014164290.1	12	1.76	31.11	SubName: Full=Cytotoxin associated protein III;
WP_014165028.1	3	1.76	57.14	rhoptry neck protein 1	Toxoplasma gondii
WP_050855788.1	5	1.77	37.84	helicase, putative	Vibrio cholerae O1 biovar El Tor str. N16961
WP_014165174.1	3	1.78	32.93	variant surface glycoprotein	Trypanosoma brucei TREU927
WP_041253324.1	4	1.79	32.43	flagellar basal-body rod protein
WP_014166204.1	10	1.79	32.5	autolysin, amidase	Listeria monocytogenes EGD-e
WP_014166743.1	2	1.79	31.67	phage tail protein, putative	Pseudomonas putida KT2440
WP_014164397.1	5	1.79	33.33	prophage Lp2 protein 48	Lactobacillus plantarum WCFS1
WP_014166121.1	3	1.79	39.02	SubName: Full=N-Acetyl-D-Glucosamine phosphotransferase system transporter;
WP_014164835.1	3	1.8	42.31	SubName: Full=Leukotoxin LukE; Flags: Precursor;
WP_014164971.1	2	1.81	44.12	putative phage-related protein	Vibrio parahaemolyticus RIMD 2210633
WP_014164479.1	6	1.81	55	RecName: Full=Flagellar M-ring protein;
WP_014166077.1	9	1.82	28.04	ATPase
WP_014166255.1	3	1.84	41.03	SubName: Full=Putative exported protein; SubName: Full=Putative uncharacterized protein;
WP_014165318.1	3	1.84	48.72	phenyloxazoline synthase MBTB phenyloxazoline synthetase	Mycobacterium tuberculosis H37Rv
WP_014166732.1	4	1.84	41.67	hypothetical protein t4521	Salmonella enterica subsp. enterica serovar Typhi str. Ty2
WP_014166470.1	2	1.85	31.25	RecName: Full=Beta-galactoside-specific lectin 1; AltName: Full=Beta-galactoside-specific lectin I; AltName: Full=Viscumin; Contains: RecName: Full=Beta-galactoside-specific lectin 1 chain A isoform 1; EC=3.2.2.22; AltName: Full=Beta-galactoside-specific
WP_014164344.1	2	1.85	29.55	GDP-mannose 4,6-dehydratase	Brucella melitensis 16M
WP_014164663.1	4	1.86	22.11	putative diacylglycerol kinase	Escherichia coli O157:H7 str. Sakai
WP_014164498.1	11	1.86	40	tyrosyl-tRNA synthetase	Streptococcus agalactiae NEM316
WP_014164618.1	1	1.86	32.61	isochorismate synthase DHBC
WP_014165989.1	8	1.87	32	SubName: Full=Flagellar motor switch protein FliG; SubName: Full=FliG; SubName: Full=FliG protein;
WP_014165901.1	2	1.88	33.33	hypothetical protein	Escherichia coli O157:H7
WP_014164432.1	3	1.88	34.62	SubName: Full=Flagellar motor switch protein FliG ;
WP_014165072.1	2	1.88	27.27	RecName: Full=Outer membrane porin F; AltName: Full=Root adhesin; Flags: Precursor;
WP_014165910.1	4	1.88	36.54	RecName: Full=Protein translocase subunit SecA;
WP_014166206.1	2	1.88	24.84	RecName: Full=Iron-regulated protein frpA;
WP_014166306.1	1	1.88	46.43	hypothetical protein SpyM3_0943	Streptococcus pyogenes MGAS315
WP_014164600.1	2	1.92	31.91	SubName: Full=SecD/SecF fusion protein;
WP_014164941.1	2	1.92	33.93	UDP-glucose 4-epimerase
WP_014166417.1	4	1.92	32.2	flagellar protein FLGJ	Brucella melitensis bv. 1 str. 16M
WP_014166536.1	7	1.92	34.67	tail tubular protein B	Pseudomonas putida KT2440
WP_050855816.1	4	1.93	41.67	resolvase	Lactococcus lactis subsp. lactis K214
WP_014165523.1	4	1.93	39.47	SubName: Full=D13L protein; SubName: Full=TNF alpha receptor-like protein;
WP_014164578.1	5	1.93	52	immunity repressor protein phage-related protein	Bacillus halodurans C-125
WP_014164174.1	4	1.94	32.05	putative inner membrane protein	Salmonella typhimurium LT2
WP_041253208.1	1	1.94	29.87	RecName: Full=Leukotoxin; Short=Lkt;
WP_014166257.1	2	1.95	28.79	SubName: Full=Putative uncharacterized protein;
WP_014165301.1	11	1.95	37.5	Z1204 protein	Escherichia coli
WP_014164704.1	2	1.95	20.54	putative glycosyltransferase	Yersinia enterocolitica subsp. enterocolitica 8081
WP_014164675.1	7	1.95	40	RecName: Full=Heat-labile enterotoxin B chain; Flags: Precursor;
WP_014166391.1	2	1.95	36.54	hypothetical protein XCC1635	Xanthomonas campestris pv. campestris str. ATCC 33913
WP_014164162.1	3	1.95	34.15	hypothetical protein c5169	Escherichia coli CFT073
WP_014166151.1	2	1.96	30.77	SubName: Full=XcpQ protein;
WP_014166594.1	4	1.97	32.81	RecName: Full=Sphingomyelin phosphodiesterase D SaSicTox-betaIIB1; Short=SMD; Short=SMase D; Short=Sphingomyelinase D; EC=3.1.4.41; Flags: Fragment;
WP_014165971.1	4	1.97	46.43	ferrichrome transport system permease protein FhuB	Yersinia pestis CO92
WP_014166412.1	20	1.98	35	2.3-dihydroxobenzoate-AMP ligase
WP_014166744.1	1	2	39.53	RecName: Full=ATP-dependent Clp protease ATP-binding subunit ClpX;
WP_014166168.1	5	2.01	48	SubName: Full=Vacuolating cytotoxin;
WP_014166037.1	3	2.01	20.79	hypothetical protein BT_2990	Bacteroides thetaiotaomicron VPI-5482
WP_041253294.1	9	2.02	33.85	hydrophobe/amphiphile efflux-1 HAE1 family protein	Serratia proteamaculans 568
WP_014166305.1	4	2.02	28.95	adhesion and penetration protein	Haemophilus influenzae
WP_014166376.1	10	2.02	37.5	multidrug efflux protein	Pseudomonas fluorescens Pf0-1
WP_014165980.1	3	2.03	37.29	invasion protein regulator	Salmonella typhimurium LT2
WP_014166079.1	3	2.04	37.5	IS1479 transposase	Xanthomonas campestris pv. campestris str. ATCC 33913
WP_014165222.1	1	2.06	33.82	erythrocyte membrane protein 1, PfEMP1	Plasmodium falciparum 3D7
WP_014166271.1	2	2.07	25.84	SubName: Full=Emm64 protein; Flags: Precursor;
WP_014166468.1	2	2.07	35	transcriptional regulator	Vibrio vulnificus CMCP6
WP_014165775.1	5	2.08	31.25	SubName: Full=Export membrane protein SecF; SubName: Full=Protein-export membrane protein SecF;
[truncated: 605 more rows]

## Sheet: F. indicum 
Potential Virulence factors in F. indicum genome
Query	Number of hits	Lowest E-value	Greatest identity %	Description (identity %)
WP_008464848.1	0			not available
WP_014387164.1	0			not available
WP_014387174.1	0			not available
WP_014387181.1	0			not available
WP_014387182.1	0			not available
WP_014387192.1	0			not available
WP_014387220.1	0			not available
WP_014387234.1	0			not available
WP_014387237.1	0			not available
WP_014387277.1	0			not available
WP_014387288.1	0			not available
WP_014387290.1	0			not available
WP_014387307.1	0			not available
WP_014387311.1	0			not available
WP_014387313.1	0			not available
WP_014387323.1	0			not available
WP_014387326.1	0			not available
WP_014387335.1	0			not available
WP_014387343.1	0			not available
WP_014387351.1	0			not available
WP_014387364.1	0			not available
WP_014387366.1	0			not available
WP_014387382.1	0			not available
WP_014387391.1	0			not available
WP_014387392.1	0			not available
WP_014387403.1	0			not available
WP_014387405.1	0			not available
WP_014387406.1	0			not available
WP_014387408.1	0			not available
WP_014387415.1	0			not available
WP_014387422.1	0			not available
WP_014387429.1	0			not available
WP_014387437.1	0			not available
WP_014387450.1	0			not available
WP_014387474.1	0			not available
WP_014387476.1	0			not available
WP_014387481.1	0			not available
WP_014387484.1	0			not available
WP_014387487.1	0			not available
WP_014387493.1	0			not available
WP_014387494.1	0			not available
WP_014387500.1	0			not available
WP_014387501.1	0			not available
WP_014387512.1	0			not available
WP_014387526.1	0			not available
WP_014387535.1	0			not available
WP_014387536.1	0			not available
WP_014387542.1	0			not available
WP_014387544.1	0			not available
WP_014387546.1	0			not available
WP_014387550.1	0			not available
WP_014387557.1	0			not available
WP_014387559.1	0			not available
WP_014387563.1	0			not available
WP_014387564.1	0			not available
WP_014387565.1	0			not available
WP_014387579.1	0			not available
WP_014387581.1	0			not available
WP_014387590.1	0			not available
WP_014387591.1	0			not available
WP_014387592.1	0			not available
WP_014387594.1	0			not available
WP_014387603.1	0			not available
WP_014387616.1	0			not available
WP_014387644.1	0			not available
WP_014387659.1	0			not available
WP_014387660.1	0			not available
WP_014387684.1	0			not available
WP_014387688.1	0			not available
WP_014387694.1	0			not available
WP_014387696.1	0			not available
WP_014387697.1	0			not available
WP_014387698.1	0			not available
WP_014387703.1	0			not available
WP_014387706.1	0			not available
WP_014387715.1	0			not available
WP_014387729.1	0			not available
WP_014387732.1	0			not available
WP_014387744.1	0			not available
WP_014387767.1	0			not available
WP_014387768.1	0			not available
WP_014387770.1	0			not available
WP_014387772.1	0			not available
WP_014387779.1	0			not available
WP_014387785.1	0			not available
WP_014387806.1	0			not available
WP_014387810.1	0			not available
WP_014387842.1	0			not available
WP_014387843.1	0			not available
WP_014387852.1	0			not available
WP_014387860.1	0			not available
WP_014387865.1	0			not available
WP_014387872.1	0			not available
WP_014387897.1	0			not available
WP_014387900.1	0			not available
WP_014387906.1	0			not available
WP_014387910.1	0			not available
WP_014387911.1	0			not available
WP_014387917.1	0			not available
WP_014387918.1	0			not available
WP_014387930.1	0			not available
WP_014387931.1	0			not available
WP_014387937.1	0			not available
WP_014387941.1	0			not available
WP_014387949.1	0			not available
WP_014387957.1	0			not available
WP_014387972.1	0			not available
WP_014387981.1	0			not available
WP_014387982.1	0			not available
WP_014387994.1	0			not available
WP_014388001.1	0			not available
WP_014388005.1	0			not available
WP_014388007.1	0			not available
WP_014388014.1	0			not available
WP_014388015.1	0			not available
WP_014388018.1	0			not available
WP_014388021.1	0			not available
WP_014388033.1	0			not available
WP_014388061.1	0			not available
WP_014388068.1	0			not available
WP_014388080.1	0			not available
WP_014388087.1	0			not available
WP_014388101.1	0			not available
WP_014388109.1	0			not available
WP_014388111.1	0			not available
WP_014388120.1	0			not available
WP_014388125.1	0			not available
WP_014388138.1	0			not available
WP_014388147.1	0			not available
WP_014388157.1	0			not available
WP_014388164.1	0			not available
WP_014388191.1	0			not available
WP_014388194.1	0			not available
WP_014388211.1	0			not available
WP_014388224.1	0			not available
WP_014388234.1	0			not available
WP_014388235.1	0			not available
WP_014388239.1	0			not available
WP_014388243.1	0			not available
WP_014388244.1	0			not available
WP_014388249.1	0			not available
WP_014388258.1	0			not available
WP_014388277.1	0			not available
WP_014388278.1	0			not available
WP_014388290.1	0			not available
WP_014388293.1	0			not available
WP_014388301.1	0			not available
WP_014388302.1	0			not available
WP_014388310.1	0			not available
WP_014388313.1	0			not available
WP_014388322.1	0			not available
WP_014388323.1	0			not available
WP_014388326.1	0			not available
WP_014388332.1	0			not available
WP_014388336.1	0			not available
WP_014388337.1	0			not available
WP_014388339.1	0			not available
WP_014388350.1	0			not available
WP_014388351.1	0			not available
WP_014388367.1	0			not available
WP_014388370.1	0			not available
WP_014388375.1	0			not available
WP_014388387.1	0			not available
WP_014388409.1	0			not available
WP_014388416.1	0			not available
WP_014388417.1	0			not available
WP_014388421.1	0			not available
WP_014388427.1	0			not available
WP_014388428.1	0			not available
WP_014388431.1	0			not available
WP_014388435.1	0			not available
WP_014388436.1	0			not available
WP_014388437.1	0			not available
WP_014388440.1	0			not available
WP_014388452.1	0			not available
WP_014388467.1	0			not available
WP_014388468.1	0			not available
WP_014388469.1	0			not available
WP_014388483.1	0			not available
WP_014388516.1	0			not available
WP_014388518.1	0			not available
WP_014388544.1	0			not available
WP_014388554.1	0			not available
WP_014388566.1	0			not available
WP_014388570.1	0			not available
WP_014388573.1	0			not available
WP_014388585.1	0			not available
WP_014388596.1	0			not available
WP_014388624.1	0			not available
WP_014388626.1	0			not available
WP_014388627.1	0			not available
WP_014388629.1	0			not available
WP_014388634.1	0			not available
WP_014388636.1	0			not available
WP_014388637.1	0			not available
WP_014388641.1	0			not available
WP_014388642.1	0			not available
WP_014388644.1	0			not available
WP_014388649.1	0			not available
WP_014388661.1	0			not available
WP_014388666.1	0			not available
WP_014388668.1	0			not available
WP_014388669.1	0			not available
WP_014388673.1	0			not available
WP_014388675.1	0			not available
WP_014388684.1	0			not available
WP_014388702.1	0			not available
WP_014388716.1	0			not available
WP_014388721.1	0			not available
WP_014388725.1	0			not available
WP_014388730.1	0			not available
WP_014388738.1	0			not available
WP_014388742.1	0			not available
WP_014388747.1	0			not available
WP_014388751.1	0			not available
WP_014388760.1	0			not available
WP_014388764.1	0			not available
WP_014388775.1	0			not available
WP_014388784.1	0			not available
WP_014388791.1	0			not available
WP_014388801.1	0			not available
WP_014388805.1	0			not available
WP_014388806.1	0			not available
WP_014388820.1	0			not available
WP_014388824.1	0			not available
WP_014388826.1	0			not available
WP_014388850.1	0			not available
WP_014388866.1	0			not available
WP_014388872.1	0			not available
WP_014388878.1	0			not available
WP_014388880.1	0			not available
WP_014388882.1	0			not available
WP_014388891.1	0			not available
WP_014388893.1	0			not available
WP_014388897.1	0			not available
WP_014388902.1	0			not available
WP_014388905.1	0			not available
WP_014388911.1	0			not available
WP_014388914.1	0			not available
WP_014388918.1	0			not available
WP_014388926.1	0			not available
WP_014388927.1	0			not available
WP_014388928.1	0			not available
WP_014388931.1	0			not available
WP_014388933.1	0			not available
WP_014388936.1	0			not available
WP_014388942.1	0			not available
WP_014388950.1	0			not available
WP_014388954.1	0			not available
WP_014388965.1	0			not available
WP_014388971.1	0			not available
WP_014388979.1	0			not available
WP_014388982.1	0			not available
WP_014388998.1	0			not available
WP_014388999.1	0			not available
WP_014389007.1	0			not available
WP_014389013.1	0			not available
WP_014389019.1	0			not available
WP_014389022.1	0			not available
WP_014389024.1	0			not available
WP_014389027.1	0			not available
WP_014389032.1	0			not available
WP_014389035.1	0			not available
WP_014389037.1	0			not available
WP_014389044.1	0			not available
WP_014389050.1	0			not available
WP_014389057.1	0			not available
WP_014389061.1	0			not available
WP_014389062.1	0			not available
WP_014389087.1	0			not available
WP_014389099.1	0			not available
WP_014389100.1	0			not available
WP_014389105.1	0			not available
WP_014389109.1	0			not available
WP_014389120.1	0			not available
WP_014389141.1	0			not available
WP_014389142.1	0			not available
WP_014389144.1	0			not available
WP_014389145.1	0			not available
WP_014389148.1	0			not available
WP_014389172.1	0			not available
WP_014389173.1	0			not available
WP_014389182.1	0			not available
WP_014389184.1	0			not available
WP_014389189.1	0			not available
WP_014389193.1	0			not available
WP_014389194.1	0			not available
WP_014389195.1	0			not available
WP_014389206.1	0			not available
WP_014389217.1	0			not available
WP_014389221.1	0			not available
WP_014389231.1	0			not available
WP_014389232.1	0			not available
WP_014389233.1	0			not available
WP_014389236.1	0			not available
WP_014389248.1	0			not available
WP_014389260.1	0			not available
WP_014389261.1	0			not available
WP_014389265.1	0			not available
WP_014389269.1	0			not available
WP_014389274.1	0			not available
WP_014389287.1	0			not available
WP_014389289.1	0			not available
WP_014389290.1	0			not available
WP_014389294.1	0			not available
WP_014389314.1	0			not available
WP_014389323.1	0			not available
WP_014389329.1	0			not available
WP_014389339.1	0			not available
WP_014389344.1	0			not available
WP_014389351.1	0			not available
WP_014389355.1	0			not available
WP_014389367.1	0			not available
WP_014389372.1	0			not available
WP_014389385.1	0			not available
WP_014389400.1	0			not available
WP_014389412.1	0			not available
WP_014389413.1	0			not available
WP_014389426.1	0			not available
WP_014389430.1	0			not available
WP_014389432.1	0			not available
WP_014389439.1	0			not available
WP_014389449.1	0			not available
WP_014389457.1	0			not available
WP_014389458.1	0			not available
WP_014389463.1	0			not available
WP_014389464.1	0			not available
WP_014389468.1	0			not available
WP_014389473.1	0			not available
WP_014389480.1	0			not available
WP_014389482.1	0			not available
WP_014389485.1	0			not available
WP_014389489.1	0			not available
WP_014389498.1	0			not available
WP_014389509.1	0			not available
WP_014389516.1	0			not available
WP_014389524.1	0			not available
WP_014389527.1	0			not available
WP_014389546.1	0			not available
WP_014389557.1	0			not available
WP_014389565.1	0			not available
WP_014389577.1	0			not available
WP_014389580.1	0			not available
WP_014389581.1	0			not available
WP_014389584.1	0			not available
WP_014389589.1	0			not available
WP_014389592.1	0			not available
WP_014389599.1	0			not available
WP_014389602.1	0			not available
WP_014389607.1	0			not available
WP_014389613.1	0			not available
WP_014389629.1	0			not available
WP_014389632.1	0			not available
WP_014389639.1	0			not available
WP_014389646.1	0			not available
WP_014389650.1	0			not available
WP_014389653.1	0			not available
WP_014389656.1	0			not available
WP_014389659.1	0			not available
WP_014389672.1	0			not available
WP_014389682.1	0			not available
WP_014389691.1	0			not available
WP_014389693.1	0			not available
WP_014389729.1	0			not available
WP_014389733.1	0			not available
WP_014389736.1	0			not available
WP_014389739.1	0			not available
WP_014389748.1	0			not available
WP_014389750.1	0			not available
WP_014389770.1	0			not available
WP_014389772.1	0			not available
WP_014389784.1	0			not available
WP_014389792.1	0			not available
WP_014389801.1	0			not available
WP_014389803.1	0			not available
WP_041251919.1	0			not available
WP_041251920.1	0			not available
WP_041251922.1	0			not available
WP_041251932.1	0			not available
WP_041251934.1	0			not available
WP_041251955.1	0			not available
WP_041251957.1	0			not available
WP_041251958.1	0			not available
WP_041251959.1	0			not available
WP_041251976.1	0			not available
WP_041251978.1	0			not available
WP_041251979.1	0			not available
WP_041251986.1	0			not available
WP_041251989.1	0			not available
WP_041251997.1	0			not available
WP_041251999.1	0			not available
WP_041252005.1	0			not available
WP_041252010.1	0			not available
WP_041252015.1	0			not available
WP_041252025.1	0			not available
WP_041252041.1	0			not available
WP_041252043.1	0			not available
WP_041252047.1	0			not available
WP_041252049.1	0			not available
WP_041252052.1	0			not available
WP_041252063.1	0			not available
WP_041252069.1	0			not available
WP_041252072.1	0			not available
WP_041252074.1	0			not available
WP_041252079.1	0			not available
WP_041252081.1	0			not available
WP_041252082.1	0			not available
WP_041252093.1	0			not available
WP_041252097.1	0			not available
WP_041252099.1	0			not available
WP_041252102.1	0			not available
WP_041252112.1	0			not available
WP_041252113.1	0			not available
WP_041252114.1	0			not available
WP_041252115.1	0			not available
WP_041252118.1	0			not available
WP_041252123.1	0			not available
WP_041252124.1	0			not available
WP_041252127.1	0			not available
WP_041252129.1	0			not available
WP_041252134.1	0			not available
WP_041252135.1	0			not available
WP_041252137.1	0			not available
WP_041252172.1	0			not available
WP_041252199.1	0			not available
WP_041252240.1	0			not available
WP_041252249.1	0			not available
WP_041252279.1	0			not available
WP_041252288.1	0			not available
WP_041252296.1	0			not available
WP_041252343.1	0			not available
WP_051149649.1	0			not available
WP_051149650.1	0			not available
WP_051149652.1	0			not available
WP_051149658.1	0			not available
WP_051149664.1	0			not available
WP_051149666.1	0			not available
WP_051149667.1	0			not available
WP_051149677.1	0			not available
WP_051149680.1	0			not available
WP_051149686.1	0			not available
WP_051149688.1	0			not available
WP_051149691.1	0			not available
WP_051149697.1	0			not available
WP_014387453.1	19	0	35.11	hypothetical protein BT_3247	Bacteroides thetaiotaomicron VPI-5482
WP_014387965.1	90	0	59.67	SubName: Full=ClpB protein;
WP_014388019.1	25	0	47.99	SubName: Full=Carbamoyl-phosphate synthase large chain; EC=6.3.5.5;
WP_014388059.1	54	0	67.5	GDP-mannose 4,6-dehydratase	Yersinia enterocolitica subsp. enterocolitica 8081
WP_014388158.1	13	0	60.65	aldehyde dehydrogenase	Vibrio cholerae O1 biovar El Tor str. N16961
WP_014388231.1	53	0	51.9	SubName: Full=ClpB protein;
WP_014388355.1	252	0	39.9	SubName: Full=Hydrophobe/amphiphile efflux-1 family protein;
WP_014388374.1	354	0	100	RecName: Full=Protein translocase subunit secA 1;
WP_014388388.1	7	0	51.32	CTP synthetase	Streptococcus agalactiae 2603V/R
WP_014388785.1	46	0	62.65	molecular chaperone DnaK	Streptococcus agalactiae NEM316
WP_014388988.1	250	0	42.47	SubName: Full=Hydrophobe/amphiphile efflux-1 family protein;
WP_014389005.1	37	0	59.2	aceA	Mycobacterium tuberculosis H37Rv
WP_014389191.1	10	0	48.88	DNA-directed RNA polymerase subunit beta`	Streptococcus agalactiae NEM316
WP_014389192.1	9	0	66.92	DNA-directed RNA polymerase subunit beta	Streptococcus agalactiae NEM316
WP_014389286.1	3	0	65.65	chaperonin GroEL	Legionella pneumophila subsp. pneumophila str. Philadelphia 1
WP_014389636.1	3	0	59.02	glutamate dehydrogenase
WP_041251938.1	34	0	84.62	RecName: Full=Alanine racemase; EC=5.1.1.1;
WP_041252111.1	14	0	71.13	RecName: Full=Catalase-peroxidase; Short=CP; EC=1.11.1.6; EC=1.11.1.7; AltName: Full=Peroxidase/catalase;
WP_051149700.1	7	0	50	hemin transport system ATP-binding protein	Yersinia pestis CO92
WP_014389648.1	24	1.04e-178	57.14	SubName: Full=Conotoxin Bt3.3;
WP_014387784.1	17	5.08e-174	56.47	VI polysaccharide biosynthesis UDP-glucose/GDP-mannose dehydrogenase	Salmonella enterica subsp. enterica serovar Typhi str. Ty2
WP_014389012.1	2	7.72e-169	50.96	methylmalonyll-CoA mutase	Streptomyces coelicolor A3 2
WP_014388894.1	467	3e-163	55.17	macrolide transporter ATP-binding /permease protein	Salmonella enterica subsp. enterica serovar Paratyphi B str. SPB7
WP_014389311.1	12	5.4e-161	42.65	polynucleotide phosphorylase/polyadenylase	Streptococcus agalactiae 2603V/R
WP_014387529.1	96	5.34e-159	60	SubName: Full=Transcriptional activator of arginine utilization operons;
WP_014389219.1	3	3.76e-158	39.05	oligopeptidase B	Trypanosoma cruzi
WP_014387197.1	6	4.44e-155	51.97	hypothetical protein gbs0139	Streptococcus agalactiae NEM316
WP_014387850.1	44	9.29e-154	47.01	chromosomal replication initiation protein	Bacteroides thetaiotaomicron VPI-5482
WP_014389538.1	5	4.81e-149	45	glucosamine--fructose-6-phosphate aminotransferase	Bradyrhizobium japonicum USDA 110
WP_014389507.1	7	3.4e-148	37.02	80 kDa prolyl oligopeptidase	Trypanosoma cruzi
WP_014389545.1	7	5.54e-142	49.01	DNA repair protein RadA	Streptococcus agalactiae NEM316
WP_014389214.1	5	1.44e-140	44.62	putative lysil-tRNA synthetase LysU	Escherichia coli
WP_014387793.1	19	4.22e-140	54.38	capsular polysaccharide synthesis enzyme Cap8G	Staphylococcus aureus subsp. aureus MW2
WP_014389291.1	233	6.81e-140	75	SubName: Full=Immunoreactive 47 kD antigen PG120; SubName: Full=Sigma-54-dependent transcriptional regulator;
WP_014388949.1	4	2.43e-139	51.79	butanol dehydrogenase, NADH-dependent, putative	Pseudomonas putida KT2440
WP_014389052.1	355	7.73e-136	55.56	HlyB protein	Escherichia coli
WP_014389791.1	121	1.12e-133	58.48	dTDP-glucose 4,6-dehydratase
WP_014388133.1	10	9.09e-129	38.46	trwD protein	Bartonella henselae str. Houston-1
WP_014389790.1	24	1.72e-127	63.16	glucose-1-phosphate thymidylyltransferase
WP_014389711.1	6	3.25e-127	47.13	tyrosyl-tRNA synthetase	Streptococcus agalactiae 2603V/R
WP_014387782.1	128	1.96e-125	57.14	VI polysaccharide biosynthesis epimerase	Salmonella enterica subsp. enterica serovar Typhi str. Ty2
WP_014388058.1	45	2.82e-123	60.67	GDP-fucose synthetase	Bradyrhizobium japonicum USDA 110
WP_014388772.1	28	2.32e-122	43.65	cell division protein FtsK	Enterococcus faecalis V583
WP_051149684.1	4	2.05e-121	53.54	L-asparaginase I	Bacteroides thetaiotaomicron VPI-5482
WP_014387687.1	122	1.48e-118	62.5	regulatory protein	Streptomyces coelicolor A3 2
WP_014387194.1	26	4.9e-118	40.81	hypothetical protein gbs0141	Streptococcus agalactiae NEM316
WP_014387798.1	73	1.21e-116	52.42	capsular polysaccharide synthesis enzyme Cap8D	Staphylococcus aureus subsp. aureus MW2
WP_014388908.1	283	2.09e-114	41	RecName: Full=Serine protease/ABC transporter B family protein tagB; EC=3.4.21.-; AltName: Full=Prestalk-specific protein tagB; Flags: Precursor;
WP_014388006.1	12	4.07e-114	42.09	prophage LambdaSa2, replicative DNA helicase	Streptococcus agalactiae 2603V/R
WP_014388065.1	9	5.03e-111	51.39	sialic acid synthase	Helicobacter pylori 26695
WP_014387983.1	250	2.79e-108	51.26	SubName: Full=Nitrogen assimilation regulatory protein;
WP_014388560.1	278	3.96e-108	44.19	BexA	Haemophilus influenzae
WP_014389619.1	44	2.09e-107	34.96	hypothetical protein MW2471	Staphylococcus aureus subsp. aureus MW2
WP_014387377.1	312	1.37e-106	30.87	SubName: Full=RND pump protein;
WP_014388154.1	16	2.63e-106	44.12	polynucleotide phosphorylase/polyadenylase	Streptococcus agalactiae 2603V/R
WP_051149689.1	4	3.04e-106	49.17	hypothetical protein BT_0948	Bacteroides thetaiotaomicron VPI-5482
WP_014387248.1	6	1.48e-103	44.44	SubName: Full=Sec-independent translocase;
WP_014387585.1	148	1.07e-101	86.67	RecName: Full=Rod shape-determining protein mreB;
WP_014389427.1	135	1.26e-101	47.6	UDP-glucose 4-epimerase	Yersinia enterocolitica subsp. enterocolitica 8081
WP_014389721.1	4	1.03e-100	37.97	pyruvate kinase	Salmonella typhimurium LT2
WP_041251949.1	4	1.06e-100	44.23	ATPase, substrate transfer, unfolding, chaperone
WP_014388768.1	76	1.11e-100	62.07	transposase	Bacteroides thetaiotaomicron VPI-5482
WP_014388534.1	3	5.37e-100	56.25	tryptophan synthase alpha chain	Bacteroides thetaiotaomicron VPI-5482
WP_014387971.1	13	8.35e-99	35.42	RecName: Full=Mucroporin-like peptide; AltName: Full=NDBP13; Flags: Precursor;
WP_014387195.1	274	3.78e-98	57.66	hypothetical protein gbs0137	Streptococcus agalactiae NEM316
WP_014388619.1	277	7.69e-98	43.48	lincosamide-streptogramin A resistance protein	Staphylococcus haemolyticus
WP_014387962.1	1	9.28e-98	48.08	arsenic resistance membrane transport protein	Streptomyces coelicolor A3 2
WP_014387871.1	5	1.85e-97	48.1	dihydroorotate dehydrogenase 2	Salmonella enterica subsp. enterica serovar Typhimurium str. LT2
WP_014387919.1	2	5.67e-95	35.19	cysteinyl-tRNA synthetase	Streptococcus agalactiae NEM316
WP_014387207.1	7	1.92e-94	38.57	DNA polymerase V subunit UmuC	Salmonella enterica subsp. enterica serovar Typhi str. Ty2
WP_014387723.1	3	2.11e-94	43.64	SubName: Full=Carbamoyl-phosphate synthase small chain; EC=6.3.5.5;
WP_014388218.1	6	4.13e-94	45.71	SubName: Full=Slr1403 protein;
WP_014387168.1	5	1.02e-93	37.3	glutamyl-tRNA synthetase	Streptococcus agalactiae NEM316
WP_014387482.1	1	1.39e-93	40.41	putative iron-sulfur cluster-binding protein	Bacteroides thetaiotaomicron VPI-5482
WP_014387339.1	279	4.71e-91	38.3	permease and ATP-binding protein of yersiniabactin-iron ABC transporter	Yersinia pestis KIM 10
WP_014389088.1	281	5.68e-91	55.8	putative ABC transporter ATP-binding protein	Bacteroides thetaiotaomicron VPI-5482
WP_014389428.1	9	3.28e-90	43.45	lipopolysaccharide biosynthesis protein	Bordetella pertussis Tohama I
WP_014389354.1	6	3.5e-90	38.33	hypothetical protein blr1659	Bradyrhizobium japonicum USDA 110
WP_014387887.1	163	1.14e-89	83.33	SubName: Full=Protein-export membrane protein SecF;
WP_014389085.1	548	2.2e-87	47.37	RecName: Full=Erythromycin resistance ATP-binding protein msrA
WP_014388889.1	3	6.53e-87	42.7	phosphoserine aminotransferase	Salmonella enterica subsp. enterica serovar Typhimurium str. LT2
WP_014389277.1	1	8.63e-87	39.38	prophage Lp2 protein 6	Lactobacillus plantarum WCFS1
WP_014388392.1	1	2.04e-84	41.41	tRNA-specific 2-thiouridylase MnmA	Enterococcus faecalis V583
WP_014387902.1	284	3.78e-84	40.57	RecName: Full=Serine protease/ABC transporter B family protein tagB; EC=3.4.21.-; AltName: Full=Prestalk-specific protein tagB; Flags: Precursor;
WP_014389378.1	2	4.4e-84	38.57	ribosomal RNA large subunit methyltransferase N	Enterococcus faecalis V583
WP_014388840.1	8	1.04e-83	46.67	RecName: Full=Zinc metalloproteinase; EC=3.4.24.-; Flags: Fragments;
WP_014387716.1	217	1.04e-83	85.71	RecName: Full=Protein translocase subunit SecY;
WP_014387839.1	12	1.69e-83	44.16	arabinose-5-phosphate isomerase	Campylobacter jejuni subsp. jejuni NCTC 11168
WP_014387363.1	310	2.32e-83	50	tetracycline-resistance protein	Escherichia coli O157:H7
WP_014389252.1	1	4.44e-81	41.41	hypothetical protein BT_4100	Bacteroides thetaiotaomicron VPI-5482
WP_014389300.1	544	1.77e-80	51.28	O-antigen export system ATP-binding protein RFBB	Brucella melitensis 16M
WP_014389708.1	17	3.78e-80	64.71	RecName: Full=Superoxide dismutase	Mn 1; EC=1.15.1.1;
WP_014387244.1	4	5.45e-80	46.43	Putative undecaprenyl pyrophosphate phosphatase
WP_014389747.1	7	6.84e-80	37.1	23S rRNA m 2 G2445 methyltransferase	Salmonella enterica subsp. enterica serovar Typhimurium str. LT2
WP_014387783.1	20	8.68e-80	35.32	SubName: Full=UDP-glucose 6-dehydrogenase 2; EC=1.1.1.22;
WP_014387812.1	2	1.08e-78	39.19	alginate o-acetyltransferase AlgI	Pseudomonas aeruginosa PAO1
WP_014387875.1	11	3.43e-78	36.58	eukaryotic translation initiation factor 4A	Toxoplasma gondii
WP_014387439.1	11	5.53e-78	42.86	hypothetical protein BH3538	Bacillus halodurans C-125
WP_014389029.1	493	6.86e-77	47.46	putative ATP-binding ABC transporter capsular polysaccharide export protein
WP_014388213.1	16	1.27e-76	44.06	putative 3-hydroxyacyl-CoA dehydrogenase	Escherichia coli CFT073
WP_014389392.1	1	2.93e-76	34.81	SubName: Full=Putative 4-hydroxybutyrate coenzyme A transferase;
WP_014388545.1	1	4.68e-76	32.55	blue light photoreceptor cryptochrome	Mesorhizobium loti MAFF303099
WP_014387166.1	6	7.21e-76	42.12	hypothetical protein gbs0130	Streptococcus agalactiae NEM316
WP_014389556.1	337	7.61e-76	26.5	hydrophobe/amphiphile efflux-1 HAE1	Ralstonia eutropha JMP134
WP_014387412.1	17	6.26e-74	50.53	prophage LambdaSa2, type II DNA modification methyltransferase, putative	Streptococcus agalactiae 2603V/R
WP_051149696.1	72	6.73e-73	36.83	alginate o-acetyltransferase AlgI	Pseudomonas aeruginosa PAO1
WP_014387797.1	11	5.84e-72	34.86	perosamine synthetase	Brucella melitensis 16M
WP_014387528.1	7	5.85e-72	53.93	ATP-dependent Clp protease proteolytic subunit	Listeria monocytogenes EGD-e
WP_014389627.1	283	2.71e-71	29.67	acridine/multidrug efflux system protein	Yersinia pseudotuberculosis IP 32953
WP_014389330.1	20	9.11e-71	41.83	RNA polymerase sigma factor	Mycobacterium tuberculosis H37Rv
WP_014389751.1	129	9.79e-71	34.23	penicillin-binding protein 1b	Buchnera aphidicola str. APS Acyrthosiphon pisum
WP_041252290.1	19	1.17e-70	35.81	subfamily S1C unassigned peptidase, has signal peptide
WP_014388959.1	9	1.47e-70	84	TrxB	Aeromonas jandaei
WP_014387695.1	223	5.43e-69	48.15	SubName: Full=HrcC protein; Flags: Precursor;
WP_014387551.1	7	8.56e-69	50.51	leucyl/phenylalanyl-tRNA--protein transferase	Salmonella enterica subsp. enterica serovar Typhimurium str. LT2
WP_014387791.1	19	1.22e-68	36.27	capsular polysaccharide synthesis enzyme Cap8F	Staphylococcus aureus subsp. aureus MW2
WP_014387385.1	40	2.51e-68	60.87	RecName: Full=Tetracycline repressor protein class H;
WP_014388782.1	22	2.94e-68	35.59	hypothetical protein SCO5337	Streptomyces coelicolor A3 2
WP_014388542.1	5	2.94e-68	39.68	aminotransferase, class V	Enterococcus faecalis V583
WP_014387266.1	100	4.84e-68	46.77	transposase	Escherichia coli CFT073
WP_014387667.1	101	1.99e-67	90.48	RecName: Full=Bacillolysin; EC=3.4.24.28; AltName: Full=Neutral protease; Flags: Precursor;
WP_014387518.1	9	8.65e-67	48.39	RecName: Full=Toxin 3FTx-Dis4; Flags: Precursor;
WP_014387459.1	6	1.35e-66	45.24	tetracycline inactivating enzyme	Pseudomonas aeruginosa
WP_014388366.1	22	6.07e-65	47.22	ABC transporter, ATP-binding protein	Enterococcus faecalis V583
WP_014387985.1	536	1.21e-64	51.61	erythromycin resistance protein	Staphylococcus haemolyticus JCSC1435
WP_014388069.1	8	7.36e-64	38.24	SubName: Full=AprN;
WP_014388562.1	6	9.4e-64	45	possible sugar nucleotidyltransferase
WP_014387749.1	5	1.65e-63	38.24	RecName: Full=Non-disulfide-bridged peptide 4.3; Short=NDBP-4.3; AltName: Full=OcyC3; Flags: Precursor;
WP_014388060.1	14	1.67e-63	34.57	lipopolysaccharide biosynthesis protein	Bordetella pertussis Tohama I
WP_014389788.1	27	6.85e-63	37.62	dTDP-6-deoxy-L-mannose-dehydrogenase
WP_014387289.1	2	5.01e-62	36.51	ferrochelatase	Enterococcus faecalis V583
WP_014388314.1	492	6.62e-62	45.95	O-antigen export system ATP-binding protein RFBB	Brucella melitensis 16M
WP_014389253.1	284	1.58e-61	41.86	SrmB	Streptomyces ambofaciens
WP_014388182.1	19	3.21e-61	46.34	putative carbonic anhydrase	Salmonella typhimurium LT2
WP_014388489.1	3	1.28e-60	47.22	adhesin protein AP33-3	Trichomonas vaginalis
WP_041252002.1	190	1.71e-60	42.92	copper resistance protein	Salmonella typhimurium LT2
WP_014389679.1	91	3.4e-60	44.31	Putative undecaprenyl pyrophosphate phosphatase
WP_014387950.1	16	3.6e-60	55.88	glutathione reductase	Hafnia alvei
WP_014388531.1	251	1.33e-59	52.38	SubName: Full=SapE;
WP_014387438.1	207	1.44e-59	42.74	two-component sensor/regulator	Yersinia pestis CO92
WP_014388530.1	250	1.62e-59	34.07	tetracycline pump TetA E	Vibrio salmonicida
WP_014389357.1	10	1.24e-58	38.72	hypothetical protein t1939	Salmonella enterica subsp. enterica serovar Typhi str. Ty2
WP_014389068.1	16	1.47e-58	45.59	RecName: Full=Superoxide dismutase	Mn 1; EC=1.15.1.1;
WP_014387932.1	3	2.15e-58	44.74	hypothetical protein bll8014	Bradyrhizobium japonicum USDA 110
WP_014389450.1	6	7.82e-58	36.53	SubName: Full=Carboxy-terminal protease; EC=3.4.21.-;
WP_014388823.1	24	7.89e-58	40	hypothetical protein lmo1829	Listeria monocytogenes EGD-e
WP_014388103.1	269	8.78e-58	25.38	RND multidrug efflux transporter MexB	Pseudomonas aeruginosa PA7
WP_014387452.1	7	3.22e-57	42.57	polysaccharide deacetylase	Bacteroides thetaiotaomicron VPI-5482
WP_014387358.1	11	4.92e-57	30.77	RecName: Full=Hainantoxin-VIII-13; Short=HNTX-VIII-13; Flags: Precursor;
WP_014389706.1	10	3.43e-56	36.25	SubName: Full=YscC;
WP_014387802.1	283	3.96e-56	55.56	putative excinuclease ABC subunit A	Bradyrhizobium japonicum USDA 110
WP_014389551.1	24	9.34e-56	35.31	sugar-phosphate dehydrogenase	Xylella fastidiosa 9a5c
WP_014389133.1	13	1.23e-55	36.21	DfrA10, formerly DHFRX, dihydrofolatereductase	Klebsiella pneumoniae
WP_014387649.1	4	1.31e-55	34.04	3-phosphoshikimate 1-carboxyvinyltransferase	Salmonella enterica subsp. enterica serovar Typhi str. Ty2
WP_014388495.1	62	2.43e-55	51.61	putative serine acetlyltransferase of prophage CP-933T	Escherichia coli O157:H7 EDL933
WP_014388561.1	42	3.61e-55	48.65	UDP-galactopyranose mutase	Enterococcus faecalis V583
WP_014389039.1	7	3.63e-55	35.71	hypothetical protein SMc03761	Sinorhizobium meliloti 1021
WP_014387582.1	191	4.1e-55	30.36	hypothetical protein PP_2292	Pseudomonas putida KT2440
WP_014388968.1	279	4.25e-55	46.15	microcin transport protein MchF	Escherichia coli
WP_014389112.1	422	1.06e-54	29.59	RecName: Full=Multidrug resistance protein mdtF
WP_014388361.1	103	2.59e-54	36.36	ligase VanB2	Streptococcus gallolyticus
WP_014387808.1	23	7.27e-54	38.16	poly-gamma-glutamate biosynthesis
WP_014388841.1	85	1.06e-53	30.36	hypothetical protein XAC1657	Xanthomonas axonopodis pv. citri str. 306
WP_014389718.1	20	2e-53	32.94	3-oxoacyl- acyl carrier protein synthase II	Escherichia coli CFT073
WP_014387175.1	288	2.53e-53	42.08	hypothetical protein gbs0131	Streptococcus agalactiae NEM316
WP_014388426.1	16	6.43e-53	44.59	CMP-N-acetylneuraminic acid synthetase NeuA	Streptococcus agalactiae 2603V/R
WP_014388220.1	280	7.73e-53	46.12	macrolide transporter ATP-binding /permease protein	Enterobacter sakazakii ATCC BAA-894
WP_014387760.1	3	8.93e-53	38.18	trans-sialidase	Trypanosoma cruzi strain CL Brener
WP_014388376.1	3	1.2e-52	33.33	TerC	Escherichia coli O157:H7 str. Sakai
WP_014387270.1	91	2.29e-51	40	putative integrase/recombinase protein	Sinorhizobium meliloti 1021
WP_014387807.1	13	5.57e-51	34.34	hypothetical protein SAG1847	Streptococcus agalactiae 2603V/R
WP_014388002.1	3	1.6e-50	46.37	queuine tRNA-ribosyltransferase	Brucella melitensis bv. 1 str. 16M
WP_014389332.1	3	2.49e-50	41.01	phosphoribosyl transferase PRTase II
WP_014388989.1	129	3.25e-50	34	RecName: Full=Rod shape-determining protein mreB;
WP_014388146.1	2	6.53e-50	37.22	transketolase, N-terminal subunit	Streptococcus agalactiae 2603V/R
WP_014389789.1	7	7.7e-50	45.86	dTDP-6-deoxy-D-glucose-3,5 epimerase
WP_014388486.1	30	1.06e-49	56.52	RecName: Full=2,3-dihydro-2,3-dihydroxybenzoate dehydrogenase; EC=1.3.1.28; AltName: Full=Cold shock protein CSI14;
WP_014387771.1	15	1.32e-49	34.19	mannose-1-phosphate guanylyltransferase	Yersinia enterocolitica subsp. enterocolitica 8081
WP_014387746.1	46	3.31e-49	76.47	RecName: Full=Uncharacterized protein HI_1349;
WP_014387979.1	18	9.9e-49	52.86	putative chaperone DnAJ	Bacteroides thetaiotaomicron VPI-5482
WP_014388026.1	286	1.81e-48	44.93	ABC transporter ATP-binding protein	Pseudomonas aeruginosa PAO1
WP_041252121.1	5	1.63e-47	34.29	EF0048	Enterococcus faecalis
WP_014389652.1	20	1.65e-47	43.03	glycosyltransferase	Corynebacterium glutamicum ATCC 13032
WP_041252275.1	2	2.85e-47	36.14	phosphoribosylaminoimidazole-succinocarboxamide synthase	Mycobacterium tuberculosis H37Rv
WP_014388774.1	8	3.3e-47	43.56	thiol peroxidase	Vibrio cholerae O1 biovar El Tor str. N16961
WP_014388153.1	16	5.14e-47	56.52	ferrous iron transport protein B	Salmonella typhimurium LT2
WP_014389541.1	8	1.05e-46	49.15	hypothetical protein blr1627	Bradyrhizobium japonicum USDA 110
WP_014387968.1	6	1.44e-46	40.68	peroxiredoxin
WP_014387186.1	4	4.03e-46	36	prophage Lp2 protein 40	Lactobacillus plantarum WCFS1
WP_014389176.1	210	4.07e-46	42.67	SubName: Full=DNA-binding response regulator ResD;
WP_014388173.1	7	1.48e-45	36.21	oxidative stress regulatory protein
WP_014389641.1	2	1.49e-45	37.4	Dnase
WP_014388145.1	2	1.78e-45	32.79	transketolase, C-terminal subunit	Streptococcus agalactiae 2603V/R
WP_014388256.1	5	3.91e-44	35.48	catalase/ hydro peroxidase KatG	Legionella pneumophila subsp. pneumophila str. Philadelphia 1
WP_041251987.1	52	4.72e-44	38.71	ferrous iron transport protein B	Escherichia coli O157:H7 EDL933
WP_041252173.1	4	5.37e-44	49.65	50S ribosomal protein L13	Streptococcus agalactiae 2603V/R
WP_014388359.1	85	1.11e-43	82.35	RecName: Full=Phosphopantetheine adenylyltransferase; EC=2.7.7.3; AltName: Full=Dephospho-CoA pyrophosphorylase; AltName: Full=Pantetheine-phosphate adenylyltransferase; Short=PPAT;
WP_014389129.1	285	1.26e-43	38.1	ATP-binding protein	Streptomyces antibioticus
WP_014387384.1	29	5.17e-43	47.83	RecName: Full=2,3-dihydro-2,3-dihydroxybenzoate dehydrogenase; EC=1.3.1.28; AltName: Full=Cold shock protein CSI14;
WP_014387297.1	188	7.82e-43	38.32	SubName: Full=DNA-binding response regulator ResD;
WP_014388356.1	128	4.61e-42	36.54	choline binding protein A	Streptococcus pneumoniae TIGR4
WP_051149675.1	240	8.35e-42	36.54	vanR	Enterococcus faecalis
WP_014387987.1	232	1.39e-40	37.07	DNA-binding response regulator	Streptococcus agalactiae NEM316
WP_014389401.1	9	1.74e-40	27.49	trifunctional transcriptional regulator/proline dehydrogenase/pyrroline-5-carboxylate dehydrogenase	Salmonella enterica subsp. enterica serovar Typhi str. Ty2
WP_014388904.1	289	1.77e-40	41.77	ATP binding protein VgA	Staphylococcus aureus
WP_014387209.1	242	1.81e-40	63.16	RecName: Full=Tetracycline resistance protein tetQ; AltName: Full=TetA Q 1;
WP_014388538.1	4	2.62e-40	40	RecName: Full=Halolysin; EC=3.4.21.-; AltName: Full=F-II; Flags: Precursor;
WP_014387691.1	3	3.71e-40	33.74	RNA methyltransferase	Streptococcus agalactiae 2603V/R
WP_014387610.1	250	1.44e-39	45.45	dihydrofolatereductase	Salmonella enterica subsp. enterica serovar Typhimurium
WP_014389787.1	10	2.93e-39	36	SubName: Full=Sigma-54-dependent transcriptional activator;
WP_014388389.1	29	3.75e-39	59.09	RecName: Full=Inner membrane protein oxaA;
WP_014387859.1	71	4.89e-39	36.96	polysaccharide biosynthesis protein CpsL	Streptococcus agalactiae 2603V/R
WP_014389574.1	48	5.26e-39	30.15	metallo beta-lactamase	Aeromonas hydrophila
WP_014388536.1	9	6.52e-39	50	iron compound ABC transporter, iron compound-binding protein	Bacillus anthracis str. Ames
WP_014389028.1	234	7.75e-39	40	possible regulator of TTS1 genes
WP_014388589.1	12	8.8e-39	37.04	Ser-Asp rich fibrinogen-binding bone sialoprotein-binding protein	Staphylococcus aureus subsp. aureus MW2
WP_014388800.1	24	1.67e-38	46.43	RecName: Full=Flagellar hook-associated protein 1; Short=HAP1;
WP_014387675.1	8	1.7e-38	40.91	SubName: Full=Putative uncharacterized protein;
WP_014387682.1	277	1.85e-38	45.16	Vga-A variant	Staphylococcus aureus
WP_014387348.1	5	1.94e-38	32.79	Hydrophobe/amphiphile efflux-1 HAE1	Azotobacter vinelandii AvOP
WP_014389777.1	11	3.14e-38	45.12	glycosyl transferase CpsE	Streptococcus agalactiae 2603V/R
WP_014387574.1	4	3.45e-38	53.72	30S ribosomal protein S9	Streptococcus agalactiae NEM316
WP_014389614.1	8	3.48e-38	28.33	aldehyde dehydrogenase family protein	Pseudomonas putida KT2440
WP_014387654.1	278	3.68e-38	35.59	ATP binding protein VgA	Staphylococcus aureus
WP_014389552.1	178	4.51e-38	37.5	response receptor, binds fliM, causes tumbling
WP_014389778.1	110	5.35e-38	62.5	SubName: Full=Glucose epimerase;
WP_014389348.1	162	6.4e-38	33.87	penicillin-binding protein 1A	Haemophilus influenzae R3021
WP_014389537.1	37	7.66e-38	44.83	trans-sialidase	Trypanosoma cruzi strain CL Brener
WP_041251975.1	14	1.3e-37	45.96	glycosyl transferase CpsE	Streptococcus agalactiae 2603V/R
WP_051149670.1	18	1.87e-37	41.51	unknown	Escherichia coli
WP_014387426.1	153	1.95e-37	57.14	integrase	Bacteroides thetaiotaomicron VPI-5482
WP_014387260.1	28	2.08e-37	44.37	DNA repair protein	Bacteroides thetaiotaomicron VPI-5482
WP_014388523.1	8	8.08e-37	39.13	ribose-phosphate pyrophosphokinase	Enterococcus faecalis V583
WP_041252251.1	8	1.47e-36	33.06	tRNA pseudouridine synthase A	Streptococcus agalactiae NEM316
WP_014387819.1	10	1.53e-36	44.44	hypothetical protein	Escherichia coli
WP_014387886.1	3	2.7e-36	27.95	acyl-CoA transferase
WP_041251936.1	32	3.13e-36	42.86	putative iron-regulated outer membrane virulence protein	Escherichia coli CFT073
WP_014387899.1	7	3.71e-36	34.55	CRISP-DIS3	Dispholidus typus
WP_014387576.1	7	4.08e-36	41.46	CP4-6 prophage; DNA-binding protein	Escherichia coli str. K-12 substr. MG1655
WP_014387894.1	9	6.43e-36	30	subtilisin-like serine protease, probable	Cryptosporidium parvum
WP_014388564.1	285	9.25e-36	35.29	hypothetical protein gbs0131	Streptococcus agalactiae NEM316
WP_014387809.1	21	1.14e-35	38.43	acylneuraminate cytidylyltransferase	Campylobacter jejuni subsp. jejuni NCTC 11168
WP_014387830.1	16	1.27e-35	42.31	glycosyltransferase
WP_014388547.1	15	1.37e-35	54.55	RecName: Full=Protein tonB;
WP_014389049.1	9	1.59e-35	39.33	peroxiredoxin
WP_014387781.1	21	5.1e-35	43.71	capsular polysaccharide synthesis enzyme Cap8B	Staphylococcus aureus subsp. aureus MW2
WP_014387215.1	192	9.91e-35	40	response regulator	Enterococcus faecalis V583
WP_014388595.1	12	1.33e-34	31.58	hypothetical protein BT_2994	Bacteroides thetaiotaomicron VPI-5482
WP_014389394.1	281	3.29e-34	48.57	lincosamide-streptogramin A resistance protein	Staphylococcus haemolyticus
WP_014388491.1	60	4.04e-34	44	acetyltransferase	Bordetella pertussis Tohama I
WP_041252037.1	40	8.97e-34	41.94	RecName: Full=rRNA N-glycosidase; EC=3.2.2.22;
WP_041252315.1	6	1.05e-33	36	SubName: Full=ORF FPV161 N1R/p28 gene family protein;
WP_014389542.1	7	1.56e-33	52.34	aspartate alpha-decarboxylase	Mycobacterium tuberculosis H37Rv
WP_014387953.1	17	2.06e-33	33.33	ferrichrome-iron transport protein FhuD	Shigella flexneri 2a str. 2457T
WP_014389534.1	5	2.53e-33	33.93	trans-sialidase	Trypanosoma cruzi strain CL Brener
WP_014389128.1	11	5.25e-33	62.79	hypothetical protein SO_3888	Shewanella oneidensis MR-1
WP_014387980.1	280	5.32e-33	43.14	MsrSA	Staphylococcus aureus
WP_041251982.1	206	8.22e-33	38.64	conserved hypothetical protein; mobile element region	Bacillus subtilis subsp. subtilis str. 168
WP_014387711.1	2	8.84e-33	41.3	RecName: Full=50S ribosomal protein L6;
WP_014389093.1	4	9.94e-33	30.49	amino acid permease family protein	Enterococcus faecalis V583
WP_014387478.1	174	1.2e-32	37.25	dimethyladenosine transferase	Klebsiella pneumoniae subsp. pneumoniae MGH 78578
WP_014387924.1	5	2.11e-32	32.76	RecName: Full=Protein E7;
WP_014387445.1	2	2.33e-32	31.85	ipid-A-disaccharide synthase	Helicobacter pylori 26695
WP_051149669.1	5	2.45e-32	35.5	putative transposase	Bradyrhizobium japonicum USDA 110
WP_014389422.1	18	2.65e-32	36	hypothetical protein DORLON_02667	Dorea longicatena DSM 13814
WP_014388686.1	19	3.09e-32	37.74	RecName: Full=Protein translocase subunit secA 1;
WP_014388480.1	10	4.32e-32	33.82	putative mobilization protein	Bacteroides thetaiotaomicron VPI-5482
WP_014388922.1	194	6.66e-32	52.63	hemolysin activator-like protein	Bordetella pertussis Tohama I
WP_051149701.1	1	6.95e-32	44.94	integral membrane protein	Streptomyces coelicolor A3 2
WP_014388009.1	153	1.21e-31	60.87	CP4-6 prophage; DNA-binding protein	Escherichia coli str. K-12 substr. MG1655
WP_014389023.1	28	1.63e-31	42.86	histidine protein kinase	Enterococcus faecalis
WP_014389486.1	17	2.12e-31	60	RecName: Full=Preprotein translocase subunit secY;
WP_014388690.1	8	2.57e-31	40.49	hypothetical protein HI1415	Haemophilus influenzae Rd KW20
WP_041252283.1	86	3.24e-31	54.22	RecName: Full=Peptidyl-prolyl cis-trans isomerase; EC=5.2.1.8; Flags: Fragment;
WP_014387717.1	6	4.56e-31	67.14	translation initiation factor IF-1	Salmonella enterica subsp. enterica serovar Typhimurium str. LT2
WP_014388107.1	79	9.85e-31	41.03	protein histidine kinase	Enterococcus faecium
WP_014387503.1	3	1.15e-30	34.2	SubName: Full=Putative uncharacterized protein;
WP_014389018.1	144	2.75e-30	48.65	transposase	Bacteroides thetaiotaomicron VPI-5482
WP_014387298.1	84	2.85e-30	33.33	RecName: Full=Exotoxin paxA;
WP_014389561.1	39	3.45e-30	38.1	hypothetical protein SAG0167	Streptococcus agalactiae 2603V/R
WP_014387836.1	283	4.1e-30	33.9	ATP binding protein VgA	Staphylococcus aureus
WP_014387466.1	14	6.23e-30	37.16	2-hydroxyhepta-2,4-diene-1,7-dioate decarboxylase	Salmonella enterica subsp. enterica serovar Typhi str. Ty2
WP_014388540.1	17	7.66e-30	31.11	anthranilate synthase component I	Escherichia coli CFT073
WP_014388977.1	288	1.13e-29	41.98	RecName: Full=Tetracycline resistance protein tetO; Short=Tet O
WP_014388546.1	10	1.31e-29	30.56	tetracycline resistance protein	Bacillus anthracis str. Ames
WP_014389203.1	55	1.64e-29	27.41	putative acyl-coa dehydrogenase	Escherichia coli CFT073
WP_014388067.1	17	2.17e-29	34.09	3-deoxy-manno-octulosonate cytidylyltransferase	Salmonella enterica subsp. enterica serovar Typhi str. Ty2
WP_014387775.1	7	2.73e-29	35.33	Multiple antibiotic resistance protein marC
WP_014387857.1	53	3.59e-29	29.33	macrolide transporter ATP-binding /permease protein	Citrobacter koseri ATCC BAA-895
WP_014387816.1	107	3.83e-29	34.69	D-alanine:D-alanine ligase 2	Enterococcus gallinarum
WP_014387390.1	1	4.59e-29	38.38	thymidine kinase	Leishmania donovani
WP_014389065.1	2	6.42e-29	43.9	multidrug resistance B protein
WP_014389119.1	8	9.55e-29	46.94	SubName: Full=Thioredoxin;
WP_014387461.1	77	1.09e-28	32.17	acyl-CoA synthase	Bacillus anthracis str. Ames
WP_014389677.1	178	1.47e-28	41.3	transcriptional regulator RhlR	Pseudomonas aeruginosa PAO1
WP_014388461.1	82	1.47e-28	33.92	RecName: Full=Sensor protein; EC=2.7.13.3;
WP_014387817.1	21	1.71e-28	38.71	glycosyltransferase 2
WP_014389405.1	18	1.79e-28	35.09	lipopolysaccharide biosynthesis protein	Bordetella pertussis Tohama I
WP_014388923.1	81	1.83e-28	45.83	trans-sialidase	Trypanosoma cruzi strain CL Brener
WP_014387587.1	56	2e-28	36.63	permease, putative	Streptococcus agalactiae NEM316
WP_014387376.1	238	2.2e-28	68.75	SubName: Full=PrsE;
WP_014389621.1	57	3.3e-28	41.38	bifunctional enterobactin receptor/adhesin protein	Escherichia coli O157:H7 str. Sakai
WP_014388635.1	10	3.49e-28	50	putative UDP-glucose 6-dehydrogenase	Campylobacter jejuni subsp. jejuni NCTC 11168
WP_014387189.1	279	6.31e-28	57.89	SubName: Full=Serine protease;
WP_014388051.1	27	8.7e-28	34.83	glycosyl transferase CpsO V	Streptococcus agalactiae 2603V/R
WP_014387253.1	1	1.1e-27	33.05	ABC transporter, ATP-binding protein	Mesorhizobium loti MAFF303099
WP_014388777.1	1	1.17e-27	40.3	ketopantoate hydroxymethyltransferase	Bradyrhizobium japonicum USDA 110
WP_014389001.1	6	1.2e-27	34.44	hypothetical protein PA0071	Pseudomonas aeruginosa PAO1
WP_014389716.1	6	2.99e-27	44	ClpV1	Pseudomonas aeruginosa PAO1
WP_014387506.1	104	3.32e-27	31.52	cyclolysin secretion protein	Bordetella pertussis Tohama I
WP_014388569.1	8	3.7e-27	35.94	phosphoglucomutase	Brucella melitensis 16M
WP_014389293.1	9	3.73e-27	27.93	DNA topoisomerase III topB	Staphylococcus epidermidis ATCC 12228
WP_014387926.1	2	5.23e-27	28.87	immunity repressor protein phage-related protein	Bacillus halodurans C-125
WP_014388053.1	39	6.21e-27	39.47	putative galactosyltransferase	Campylobacter jejuni subsp. jejuni NCTC 11168
WP_014389476.1	5	7.26e-27	39.47	phage-related lytic enzyme	Xanthomonas campestris pv. campestris str. ATCC 33913
WP_014389381.1	1	1.09e-26	30.22	heptaprenyl diphosphate synthase, component II, putative	Enterococcus faecalis V583
WP_014388126.1	1	1.57e-26	36.9	integral membrane protein	Streptomyces coelicolor A3 2
WP_014388390.1	8	2.48e-26	35.63	RecName: Full=Arginine deiminase; Short=ADI; EC=3.5.3.6; AltName: Full=Arginine dihydrolase; Short=AD;
WP_014388987.1	179	5.64e-26	66.67	SubName: Full=Membrane forming unit; SubName: Full=RsaA secretion system, membrane protein RsaE;
WP_014389006.1	62	6.16e-26	40	outer membrane iron III transporter
WP_014387541.1	15	1e-25	48.15	putative transposon protein	Streptococcus mutans UA159
WP_014388906.1	39	1.19e-25	37.78	putative galactosyltransferase	Campylobacter jejuni subsp. jejuni NCTC 11168
WP_014387681.1	28	1.58e-25	39.81	RadC family protein	Xanthomonas axonopodis pv. citri str. 306
WP_014387838.1	1	1.68e-25	35.71	sec-independent protein translocase
WP_014388934.1	11	1.77e-25	50	Bcs1	Haemophilus influenzae
WP_014388890.1	33	2.02e-25	40	trans-sialidase	Trypanosoma cruzi strain CL Brener
WP_014388844.1	169	2.51e-25	41.67	transcriptional regulator RhlR	Pseudomonas aeruginosa PAO1
WP_014387635.1	2	6.18e-25	38.71	trans-sialidase	Trypanosoma cruzi strain CL Brener
WP_014387537.1	50	7.15e-25	39.02	SidH	Legionella pneumophila subsp. pneumophila str. Philadelphia 1
WP_014387800.1	10	1.08e-24	34.17	capsular polysaccharide biosynthesis protein Cps4D	Streptococcus pneumoniae TIGR4
WP_014389131.1	89	1.14e-24	68.75	RecName: Full=Peptidoglycan-associated lipoprotein; Flags: Precursor;
WP_014388354.1	195	1.84e-24	39.47	COG1566: Multidrug resistance efflux pump	Escherichia coli 53638
WP_014389553.1	76	2.43e-24	33.09	vans protein	Bacillus circulans
WP_041251960.1	1	2.56e-24	29.94	SubName: Full=Carboxy-terminal protease; EC=3.4.21.-;
WP_014388853.1	16	3.12e-24	48.15	trans-sialidase	Trypanosoma cruzi strain CL Brener
WP_014389606.1	17	3.16e-24	53.33	RecName: Full=Venom basic protease inhibitor 1 homolog; AltName: Full=Alpha-dendrotoxin; Short=Alpha-DTX; AltName: Full=Toxin C13S2C3;
WP_014388319.1	86	3.69e-24	47.75	RecName: Full=Macrophage infectivity potentiator; AltName: Full=Peptidyl-prolyl cis-trans isomerase; Short=PPIase; Short=Rotamase; Flags: Precursor
WP_014388582.1	190	3.9e-24	85.71	RecName: Full=DNA-binding protein HU;
WP_014388464.1	80	5.57e-24	28.46	fadD26	Mycobacterium tuberculosis H37Rv
WP_014388217.1	6	5.58e-24	35.09	RecName: Full=Probable outer membrane protein pmpF; AltName: Full=Polymorphic membrane protein F; Flags: Precursor;
WP_014388494.1	6	6.04e-24	32.79	hypothetical protein c1188	Escherichia coli CFT073
WP_041252087.1	172	6.43e-24	37.23	SubName: Full=NtrC-type response regulator;
WP_014387951.1	12	8.79e-24	33.83	leucine-responsive transcriptional regulator	Salmonella enterica subsp. enterica serovar Typhimurium str. LT2
WP_041252243.1	183	1.31e-23	40.57	response regulator	Enterococcus faecalis
WP_014389104.1	28	1.32e-23	39.73	peptidyl-prolyl cis-trans isomerase C	Escherichia coli O157:H7 str. Sakai
WP_014387862.1	266	1.55e-23	59.09	transposase	Sinorhizobium meliloti 1021
WP_014389605.1	10	1.66e-23	41.67	single-strand DNA-binding protein	Salmonella typhimurium LT2
WP_014388263.1	11	1.73e-23	40.82	hypothetical protein lin0071	Listeria innocua Clip11262
WP_014389310.1	8	1.78e-23	44.94	30S ribosomal protein S15	Streptococcus agalactiae NEM316
WP_014387651.1	166	1.97e-23	37.5	SubName: Full=Two-component response regulator;
WP_014387354.1	6	2.22e-23	27.76	LacI family sugar-binding transcriptional regulator	Enterococcus faecalis V583
WP_014387196.1	5	2.39e-23	31.68	hypothetical protein BT_2630	Bacteroides thetaiotaomicron VPI-5482
WP_014389178.1	12	2.45e-23	29.41	SubName: Full=SpaP;
WP_014387372.1	2	9.01e-23	28.4	heptaprenyl diphosphate synthase, component II, putative	Enterococcus faecalis V583
WP_014389724.1	328	1.14e-22	42.54	tetracycline resistance protein	Campylobacter jejuni
WP_014389395.1	60	1.28e-22	45.45	hypothetical protein CE2156	Corynebacterium efficiens YS-314
WP_014387796.1	98	1.72e-22	35.42	putative serine acetlyltransferase of prophage CP-933T	Escherichia coli O157:H7 EDL933
WP_014388858.1	8	1.86e-22	50	RecName: Full=Acanthophin-D; AltName: Full=Postsynaptic neurotoxin;
WP_041251973.1	5	2.11e-22	25.68	putative membrane transporter	Salmonella enterica subsp. enterica serovar Typhi str. Ty2
WP_014387305.1	18	2.44e-22	46.88	TrxB	Aeromonas jandaei
WP_014388612.1	9	3.16e-22	50	cag pathogenicity island protein cag23	Helicobacter pylori 26695
WP_014387761.1	5	3.51e-22	43.22	alanine racemase	Bacteroides thetaiotaomicron VPI-5482
WP_014389705.1	88	3.78e-22	51.61	RecName: Full=Outer membrane porin F; Flags: Precursor;
WP_014389015.1	13	4.42e-22	34.55	thioredoxin
WP_014387378.1	22	6.19e-22	73.33	RecName: Full=Large-conductance mechanosensitive channel;
WP_014388037.1	87	9.44e-22	37.84	erythrocyte membrane protein 1 PfEMP1	Plasmodium falciparum 3D7
WP_014387794.1	8	1.76e-21	25.38	capsular polysaccharide biosynthesis protein Cps4F	Streptococcus pneumoniae TIGR4
WP_014388393.1	236	2.45e-21	46.88	RecName: Full=Serine protease/ABC transporter B family protein tagC; EC=3.4.21.-; AltName: Full=Prestalk-specific protein tagC; Flags: Precursor;
WP_014389443.1	1	2.85e-21	22.77	ribonucleoside-diphosphate reductase alpha chain	Bacteroides thetaiotaomicron VPI-5482
WP_014388463.1	92	2.91e-21	80	putative peptide/polyketide synthase	Escherichia coli CFT073
WP_014388992.1	23	2.97e-21	34.53	putative metallo-beta-lactamase family protein
WP_014388238.1	285	4.15e-21	40.58	pyoverdine biosynthesis protein PvdE	Pseudomonas aeruginosa PAO1
WP_014389625.1	71	5.79e-21	43.24	outer membrane protein receptor for ferrichrome, colicin M, and phages T1, T5, and phi80	Shigella flexneri 2a str. 2457T
WP_014389309.1	4	6.93e-21	38.13	GAF domain-containing protein, involved in signal transduction	Bacteroides thetaiotaomicron VPI-5482
WP_014389776.1	52	8.43e-21	46.15	glycosyltransferase 2
WP_014388161.1	12	9.02e-21	30.51	EntF	Escherichia coli O157:H7 str. Sakai
WP_014389150.1	95	9.63e-21	37.28	resistance to microcin B17
WP_014389081.1	15	1.09e-20	40	ferrichrome transport ATP-binding protein	Staphylococcus aureus subsp. aureus MW2
WP_014389335.1	150	1.33e-20	35.82	SubName: Full=Response regulator;
WP_014387470.1	9	1.66e-20	35.59	respiratory nitrate reductase subunit beta NarH	Mycobacterium tuberculosis H37Rv
WP_014389243.1	93	2.77e-20	41.28	RecName: Full=Outer membrane porin F; Flags: Precursor;
WP_014388135.1	32	3.14e-20	40.67	hypothetical protein gbs0204	Streptococcus agalactiae NEM316
WP_014387282.1	53	3.63e-20	38.27	invasion protein regulatory protein	Salmonella typhimurium LT2
WP_014389603.1	111	6.01e-20	40.28	chloramphenicol acetyltransferase	Lactococcus lactis
WP_014389210.1	32	6.29e-20	39.47	IroN protein	Escherichia coli
WP_014387214.1	79	8.69e-20	30.84	YsrS	Yersinia enterocolitica
WP_014388945.1	142	9.01e-20	45.83	phosphate sink?
WP_014388871.1	58	9.98e-20	41.77	putative galactosyltransferase	Campylobacter jejuni subsp. jejuni NCTC 11168
WP_014387801.1	6	1.73e-19	29.85	capsular polysaccharide synthesis enzyme Cap8C	Staphylococcus aureus subsp. aureus MW2
WP_014389199.1	246	1.85e-19	39.58	putative transposase	Escherichia coli O157:H7 EDL933
WP_014389512.1	10	2.03e-19	32.41	asparaginyl-tRNA synthetase	Salmonella enterica subsp. enterica serovar Typhi str. Ty2
WP_014389034.1	38	2.6e-19	38.55	RecName: Full=Outer membrane porin F; Flags: Precursor;
WP_014389201.1	132	2.74e-19	51.61	site-specific integrase/recombinase	Bradyrhizobium japonicum USDA 110
WP_014388168.1	20	3.43e-19	41.79	hypothetical protein blr8088	Bradyrhizobium japonicum USDA 110
WP_014389624.1	5	4.87e-19	35.88	IRON-dependent repressor and activator IDER	Mycobacterium tuberculosis H37Rv
WP_014389113.1	241	6.26e-19	43.33	SubName: Full=Secretion protein;
WP_014388752.1	24	6.3e-19	32	glycosyl transferase, group 2 family protein	Enterococcus faecalis V583
WP_014388420.1	3	7.76e-19	39.81	methylglyoxal synthase	Salmonella enterica subsp. enterica serovar Typhimurium str. LT2
WP_014387507.1	259	9.37e-19	50	macrolide transporter subunit MacA	Escherichia coli 536
WP_014389388.1	39	1.24e-18	36.17	transcriptional regulator RhlR	Pseudomonas aeruginosa PAO1
WP_014389379.1	2	1.48e-18	44.91	subfamily S1C unassigned peptidase, has signal peptide
WP_014388396.1	24	1.49e-18	36.36	hypothetical protein ECs2763	Escherichia coli O157:H7 str. Sakai
WP_014388075.1	73	1.59e-18	35.21	putative two-component response regulator	Yersinia pestis CO92
WP_014388670.1	158	1.6e-18	51.72	phosphate sink?
WP_014389438.1	9	1.99e-18	34.48	phage minor capsid protein C, putative	Pseudomonas putida KT2440
WP_014389504.1	24	2.25e-18	35.81	penicillin-binding protein 1A	Haemophilus influenzae PittEE
WP_014388493.1	182	2.29e-18	43.59	RecName: Full=Virginiamycin A acetyltransferase
WP_014387539.1	141	3.03e-18	62.5	RecName: Full=Integration host factor subunit beta; Short=IHF-beta;
WP_014388548.1	88	3.3e-18	39.47	type IV secretion
WP_014389726.1	4	3.75e-18	30.36	conserved hypothetical protein; mobile element region	Bacillus subtilis subsp. subtilis str. 168
WP_014387615.1	9	3.81e-18	37.5	hypothetical protein MW0096	Staphylococcus aureus subsp. aureus MW2
WP_014388215.1	81	3.84e-18	50	bacteriophage integrase	Salmonella enterica subsp. enterica serovar Typhi str. Ty2
WP_014387208.1	6	4.14e-18	57.69	ADP-L-glycero-D-mannoheptose-6-epimerase	Campylobacter jejuni subsp. jejuni NCTC 11168
WP_014388055.1	25	6.33e-18	47.73	PrfI protein	Escherichia coli
WP_014388863.1	3	7.18e-18	41.98	50S ribosomal protein L31 type B	Escherichia coli O157:H7 str. Sakai
WP_014389505.1	38	9.83e-18	54.55	nodulation protein nolK	Helicobacter pylori 26695
WP_014387638.1	35	1.15e-17	38.71	RecName: Full=Serine protease espP; EC=3.4.21.-; Contains: RecName: Full=Secreted autotransporter protein espP; AltName: Full=Extracellular serine protease plasmid-encoded espP; RecName: Full=Autotransporter protein espP translocator; Flags: Precursor;
WP_014388783.1	3	1.85e-17	27.36	Predicted permeases	General function prediction only
WP_014389558.1	45	1.9e-17	48.57	SubName: Full=Emm18.1 protein;
WP_014388311.1	29	2.01e-17	40	trigger factor	Streptococcus agalactiae NEM316
WP_014387322.1	32	2.99e-17	48.08	truncated InsB protein	Escherichia coli
WP_014388201.1	20	4.11e-17	50	hypothetical protein Rv3868	Mycobacterium tuberculosis H37Rv
WP_014388671.1	9	4.7e-17	47.06	heat shock protein 90	Cryptosporidium parvum
WP_014388556.1	35	5.19e-17	30.77	ATP-binding protein	Streptomyces antibioticus
WP_014389669.1	172	5.22e-17	37.93	virulence sensor protein	Bordetella pertussis Tohama I
WP_014387206.1	3	5.36e-17	37.5	hypothetical protein mll8062	Mesorhizobium loti MAFF303099
WP_014388445.1	5	9.11e-17	32.76	bacteriophage-like signal peptide protein	Ralstonia solanacearum GMI1000
WP_014388659.1	6	9.13e-17	43.18	alginate o-acetyltransferase AlgF	Pseudomonas aeruginosa PAO1
WP_014387978.1	7	1.03e-16	34.81	hypothetical protein gbs0095	Streptococcus agalactiae NEM316
WP_014388662.1	17	1.06e-16	32.2	putative integrase DNA protein	Sinorhizobium meliloti 1021
WP_014387613.1	3	1.07e-16	29.85	RNA methyltransferase	Streptococcus agalactiae 2603V/R
WP_014388253.1	85	1.38e-16	43.33	SubName: Full=Outer membrane protein OmpA; SubName: Full=Putative outer membrane porin;
WP_014389549.1	27	1.38e-16	36.03	penicillin-binding protein 1A ponA	Haemophilus influenzae Rd KW20
WP_014387879.1	12	2.17e-16	36.73	erythrocyte membrane protein 1 PfEMP1	Plasmodium falciparum 3D7
WP_014389569.1	7	2.36e-16	35.11	deoxyuridine 5`-triphosphate nucleotidohydrolase	Lactococcus lactis subsp. lactis Il1403
WP_014389051.1	29	2.99e-16	37.5	possible sugar nucleotidyltransferase
WP_014389295.1	11	3.86e-16	37.5	hypothetical protein alr3494	Nostoc sp. PCC 7120
WP_014389735.1	10	4.33e-16	38.71	macrolide-resistance-encoding gene
WP_014387205.1	76	5.42e-16	42.22	SubName: Full=Outer membrane protein OmpA; SubName: Full=Putative outer membrane porin;
WP_014387400.1	76	6.63e-16	42.22	SubName: Full=Outer membrane protein OmpA; SubName: Full=Putative outer membrane porin;
WP_014388602.1	128	6.9e-16	42.5	transposase	Bacteroides thetaiotaomicron VPI-5482
WP_014389033.1	24	8.08e-16	37.74	putative galactosyltransferase	Campylobacter jejuni subsp. jejuni NCTC 11168
WP_041252179.1	2	9.92e-16	27.27	putative transposase	Bradyrhizobium japonicum USDA 110
WP_014389436.1	5	1.05e-15	42.86	RecName: Full=Outer membrane protein X; Flags: Precursor;
WP_014388497.1	178	1.07e-15	36.36	virulence sensor protein	Bordetella pertussis Tohama I
WP_014389658.1	16	1.18e-15	42.22	hypothetical protein	Escherichia coli
WP_014389084.1	43	1.42e-15	34.78	cysteinyl-tRNA synthetase	Streptococcus agalactiae 2603V/R
WP_014388822.1	6	1.5e-15	40.48	HifE	Haemophilus influenzae
WP_041251956.1	85	1.51e-15	70.59	RecName: Full=Outer membrane protein A; AltName: Full=Outer membrane protein II; Flags: Precursor;
WP_014387769.1	34	1.85e-15	43.75	RecName: Full=UDP-glucuronate 5'-epimerase; EC=5.1.3.12; AltName: Full=UDP-glucuronic acid epimerase;
WP_014388795.1	133	1.91e-15	50	hypothetical protein lpg2490	Legionella pneumophila subsp. pneumophila str. Philadelphia 1
WP_014388514.1	11	2.06e-15	30.99	putative surface-anchored fimbrial subunit	Corynebacterium diphtheriae NCTC 13129
WP_014388134.1	250	2.08e-15	35.42	beta-lactamase	Aeromonas salmonicida subsp. salmonicida A449
WP_014389555.1	242	2.17e-15	57.14	SubName: Full=SapE;
WP_014388792.1	90	2.94e-15	40.32	SubName: Full=D8L protein;
WP_041252045.1	23	3.08e-15	34.88	SubName: Full=ORF MSV197 tryptophan repeat gene family protein;
WP_041252104.1	3	3.66e-15	32.39	capsular polysaccharide ABC transporter	Campylobacter jejuni subsp. jejuni NCTC 11168
WP_014388132.1	26	3.7e-15	32.81	ferric uptake regulator	Yersinia pestis CO92
WP_041252313.1	3	7.14e-15	29.02	putative pirin-related protein	Salmonella enterica subsp. enterica serovar Typhi str. Ty2
WP_014387928.1	100	7.52e-15	62.5	HMWP2 nonribosomal peptide synthetase	Yersinia pestis KIM 10
WP_014387896.1	4	7.86e-15	35.9	hypothetical protein blr8040	Bradyrhizobium japonicum USDA 110
WP_014389168.1	9	7.93e-15	51.85	putative peptide-binding periplasmic ABC transporter protein	Sinorhizobium meliloti 1021
WP_014389280.1	5	8.25e-15	37.21	RecName: Full=Serine protease espP; EC=3.4.21.-; Contains: RecName: Full=Secreted autotransporter protein espP; AltName: Full=Extracellular serine protease plasmid-encoded espP; RecName: Full=Autotransporter protein espP translocator; Flags: Precursor;
WP_014388172.1	22	1.49e-14	38.24	SubName: Full=ORF FPV075 N1R/p28 gene family protein;
WP_014389011.1	12	1.5e-14	51.61	hypothetical protein BH3550	Bacillus halodurans C-125
WP_014388057.1	47	1.53e-14	44.71	putative galactosyltransferase	Campylobacter jejuni subsp. jejuni NCTC 11168
WP_014388515.1	1	1.67e-14	40.24	N-acetylmuramoyl-L-alanine amidase sporulation mother cell wall hydrolase	Bacillus halodurans C-125
WP_014388505.1	30	3.55e-14	47.5	RecName: Full=Carbamate kinase; EC=2.7.2.2;
WP_014387451.1	13	4.52e-14	30.77	SubName: Full=Thioredoxin;
WP_014388974.1	86	5.12e-14	34.78	RecName: Full=Peptidyl-prolyl cis-trans isomerase; EC=5.2.1.8;
WP_041251948.1	1	5.18e-14	33.67	hypothetical protein BT_2330	Bacteroides thetaiotaomicron VPI-5482
WP_014388630.1	84	5.62e-14	43.75	Ser-Asp rich fibrinogen-binding bone sialoprotein-binding protein	Staphylococcus aureus subsp. aureus MW2
WP_014388148.1	50	5.72e-14	30.61	SubName: Full=Latent membrane protein 2A;
WP_014388400.1	77	8.18e-14	35.29	RecName: Full=Peptidoglycan-associated lipoprotein; AltName: Full=19 kDa surface antigen; AltName: Full=PPL; Flags: Precursor;
WP_014388411.1	3	8.77e-14	28.76	RNA methyltransferase	Streptococcus agalactiae 2603V/R
WP_014389209.1	8	1.22e-13	39.22	RecName: Full=SE-cephalotoxin; Short=SE-ctx; Flags: Precursor;
WP_014388830.1	23	1.46e-13	36.73	SubName: Full=ORF MSV027 tryptophan repeat gene family protein;
WP_014388398.1	5	1.83e-13	44	putative peptide synthetase	Escherichia coli CFT073
WP_014387652.1	6	2.01e-13	29.61	hypothetical protein gbs0180	Streptococcus agalactiae NEM316
WP_014389513.1	6	2.03e-13	48.44	cold shock protein CspC	Enterococcus faecalis V583
WP_014387440.1	30	2.26e-13	34.59	IraAB	Legionella pneumophila subsp. pneumophila str. Philadelphia 1
WP_051149668.1	39	4.02e-13	84.62	hypothetical protein VC1806	Vibrio cholerae O1 biovar El Tor str. N16961
WP_014389782.1	10	4.06e-13	31.25	mannosyltransferase	Brucella melitensis 16M
WP_014387820.1	8	4.64e-13	32.91	glycosyltransferase 1
WP_014387446.1	250	4.72e-13	25.93	beta-lactamase class C	Morganella morganii
WP_014389228.1	32	4.78e-13	37.5	P60 extracellular protein, invasion associated protein Iap	Listeria monocytogenes EGD-e
WP_014387554.1	81	5.38e-13	33.8	hypothetical protein	Escherichia coli
WP_014389568.1	11	6.28e-13	35.85	putative D-glycero-d-manno-heptose 1-phosphate guanosyltransferase
WP_014389095.1	11	7.32e-13	44.12	ABC transporter, ATP-binding protein	Enterococcus faecalis V583
WP_041252088.1	10	9.95e-13	27.89	two component sensor histidine kinase DEVS	Mycobacterium tuberculosis H37Rv
WP_014387291.1	83	1.02e-12	34.75	histidine protein kinase	Enterococcus raffinosus
WP_041252013.1	3	1.04e-12	31.25	Cyst wall protein 2	Giardia lamblia ATCC 50803
WP_014388402.1	40	1.05e-12	28.57	putative fimbrial protein	Salmonella typhimurium LT2
WP_014387988.1	5	1.06e-12	31.88	RecName: Full=Flagellar hook-associated protein 1; Short=HAP1;
WP_014387361.1	6	1.08e-12	35.19	laminin-binding surface protein	Streptococcus agalactiae 2603V/R
WP_014387176.1	54	1.13e-12	28.81	erythrocyte membrane protein 1 PfEMP1	Plasmodium falciparum 3D7
WP_051149692.1	14	1.19e-12	40	SubName: Full=Lin1562 protein;
WP_014389364.1	64	1.21e-12	35.48	variant erythrocyte surface antigen-1, alpha subunit	Babesia bovis
WP_014389383.1	16	1.27e-12	36.96	variant erythrocyte surface antigen-1, alpha subunit	Babesia bovis
WP_014387851.1	7	2.08e-12	38.24	SubName: Full=Streptococcal pyrogenic exotoxin H SpeH ;
WP_014387549.1	3	2.23e-12	36.84	SubName: Full=Intimin;
WP_014388925.1	52	2.6e-12	43.18	glycosyl transferase CpsO V	Streptococcus agalactiae 2603V/R
WP_014387818.1	94	2.64e-12	36.36	chloramphenicol acetyltransferase	Pseudomonas aeruginosa
WP_014388604.1	51	2.69e-12	44.83	hypothetical protein lin0073	Listeria innocua Clip11262
WP_014387359.1	8	2.73e-12	52.38	hypothetical protein SAG0108	Streptococcus agalactiae 2603V/R
WP_014388708.1	1	2.89e-12	38.1	tetracycline resistance element mobilization regulatory protein rteC	Bacteroides thetaiotaomicron VPI-5482
WP_041252133.1	9	3.39e-12	32.98	transporter, hydrophobe/amphiphile efflux-1 HAE1 family	Burkholderia phymatum STM815
WP_014388143.1	60	3.54e-12	55	trans-sialidase	Trypanosoma cruzi strain CL Brener
WP_014388097.1	125	4.05e-12	41.03	SubName: Full=D7L;
WP_014389649.1	48	5.54e-12	28.57	GDP sugar epimerase/dehydratase
WP_014388181.1	2	6.1e-12	26.58	putative carbonic anhydrase	Salmonella typhimurium LT2
WP_014389759.1	24	6.36e-12	36.11	flagellar biosynthesis sigma factor	Campylobacter jejuni subsp. jejuni NCTC 11168
WP_014387893.1	12	6.41e-12	36.73	CPS-53 KpLE1 prophage; bactoprenol glucosyl transferase	Escherichia coli str. K-12 substr. MG1655
WP_014387442.1	25	6.68e-12	32.5	hypothetical transporter YjcQ	Escherichia coli 536
WP_014389334.1	8	7.02e-12	43.75	outer membrane iron III transporter
WP_014389707.1	7	7.25e-12	39.22	helicase IV	Bacteroides thetaiotaomicron VPI-5482
WP_014387984.1	3	7.37e-12	27.69	adhesin	Bartonella henselae str. Houston-1
WP_014387327.1	6	7.51e-12	52.38	manganese transport transcriptional regulator	Bacillus subtilis subsp. subtilis str. 168
WP_014387840.1	32	7.64e-12	38.46	RecName: Full=Genome polyprotein; Contains: RecName: Full=Core protein p21; AltName: Full=Capsid protein C; AltName: Full=p21; RecName: Full=Core protein p19; RecName: Full=Envelope glycoprotein E1; AltName: Full=gp32; AltName: Full=gp35; RecName: Full=En
WP_014389586.1	49	7.65e-12	30.84	SubName: Full=Nucleotide sugar epimerase;
WP_014388110.1	8	8.34e-12	36.59	hypothetical protein mll8081	Mesorhizobium loti MAFF303099
WP_014389437.1	11	9.16e-12	29.58	SubName: Full=2-amino-4-hydroxy-6-hydroxymethyldihydropteridine pyrophosphokinase/dihydropteroate synthase; EC=2.5.1.15; EC=2.7.6.3;
WP_014388814.1	6	9.79e-12	43.33	SubName: Full=BoNT/B;
WP_041252305.1	81	1.51e-11	34.09	defect in organelle trafficking protein DotA	Legionella pneumophila subsp. pneumophila str. Philadelphia 1
WP_014387787.1	26	1.64e-11	36.67	SubName: Full=Neurotoxin type F;
WP_014387730.1	13	1.66e-11	44.12	putative glutamate synthase	Enterococcus casseliflavus
WP_014388580.1	5	1.67e-11	26.92	DEAD box family helicase	Streptococcus pyogenes MGAS315
WP_014388052.1	18	1.77e-11	32.65	RecName: Full=Nucleoside-triphosphatase 1; AltName: Full=NTPase-I; AltName: Full=Nucleoside-triphosphatase I; AltName: Full=Nucleoside triphosphate hydrolase 1; Flags: Precursor
WP_014387356.1	8	2.69e-11	48.28	SubName: Full=Vacuolating cytotoxin;
WP_014387191.1	26	2.82e-11	45.16	SubName: Full=Type III secretion outer membrane pore, YscC/HrcC family;
WP_014388749.1	15	2.9e-11	32.61	SubName: Full=Extracytoplasmic function alternative sigma factor;
WP_014389171.1	13	3.24e-11	32.79	RNA polymerase sigma factor RpoE	Mycobacterium tuberculosis H37Rv
WP_014389246.1	4	3.35e-11	29.74	two component sensor histidine kinase DEVS	Mycobacterium tuberculosis H37Rv
WP_014387177.1	172	3.87e-11	33.33	RecName: Full=Sec-independent protein translocase protein tatB homolog;
WP_014387375.1	90	4.03e-11	42.31	hypothetical protein AGR_C_830	Agrobacterium tumefaciens str. C58
WP_014387396.1	75	4.15e-11	34	restriction endonuclease	Bacteroides thetaiotaomicron VPI-5482
WP_014388156.1	29	4.81e-11	37.74	tRNA binding domain protein	Streptococcus agalactiae NEM316
WP_014389197.1	31	4.92e-11	30.91	SubName: Full=Vacuolating cytotoxin;
WP_014387648.1	38	5.04e-11	44	variant surface glycoprotein VSG, atypical	Trypanosoma brucei TREU927
WP_014387878.1	13	5.74e-11	33.33	hypothetical protein gbs0204	Streptococcus agalactiae NEM316
WP_014388328.1	10	8.51e-11	37.5	putative cell wall hydrolase; mobile element region	Bacillus subtilis subsp. subtilis str. 168
WP_051149673.1	34	8.95e-11	52.63	hypothetical protein SO_3879	Shewanella oneidensis MR-1
WP_014389703.1	9	9.7e-11	33.33	putative proline iminopeptidase	Salmonella typhimurium LT2
WP_014387611.1	39	1.16e-10	33.96	RecName: Full=Zinc metalloproteinase/disintegrin; Contains: RecName: Full=Hemorrhagic metalloproteinase HR2a; EC=3.4.24.53; AltName: Full=Trimerelysin II; RecName: Full=Disintegrin flavostatin; AltName: Full=Platelet aggregation activation inhibitor; Flag
WP_041252001.1	103	1.28e-10	37.5	microcin H47 secretion protein	Escherichia coli CFT073
WP_014388093.1	11	1.38e-10	35	putative IS110 transposase	Escherichia coli
WP_014389136.1	4	1.43e-10	44.26	cold shock-like protein cspB	Escherichia coli CFT073
WP_014387762.1	8	1.74e-10	40.59	hypothetical protein mll5466	Mesorhizobium loti MAFF303099
WP_014389715.1	43	1.78e-10	43.75	BfpT	Escherichia coli
WP_014388520.1	7	2.02e-10	36.84	hypothetical protein SE1477	Staphylococcus epidermidis ATCC 12228
WP_014388857.1	7	2.17e-10	29.81	invasion regulatory protein	Salmonella typhimurium LT2
WP_014388995.1	27	2.87e-10	35	tetracycline resistance protein TetM	Streptococcus cristatus
WP_014388907.1	9	2.97e-10	43.75	hypothetical protein spyM18_1255	Streptococcus pyogenes MGAS8232
WP_014388206.1	8	3.04e-10	31.17	cysteine desulferase
WP_014388199.1	8	3.53e-10	40.91	variant surface glycoprotein	Trypanosoma brucei TREU927
WP_014388171.1	4	4.06e-10	28.57	alginate biosynthesis protein AlgZ/FimS	Pseudomonas aeruginosa PAO1
WP_014389570.1	5	5.69e-10	25.51	hypothetical protein SAG1992	Streptococcus agalactiae 2603V/R
WP_014387947.1	4	6.14e-10	31.67	Phage protein D	Vibrio vulnificus CMCP6
WP_014388214.1	7	7.33e-10	33.82	putative oxidoreductase	Salmonella enterica subsp. enterica serovar Typhi str. Ty2
WP_014389626.1	148	7.35e-10	43.33	RecName: Full=Conotoxin Leo-O3; Flags: Precursor;
WP_014388539.1	13	1.35e-09	37.78	SubName: Full=CPXV176 protein;
WP_051149676.1	12	1.44e-09	46.67	cytoplasmic membrane protein, protein folding
WP_014388338.1	250	1.6e-09	42.59	Cephalosporinase	Aeromonas hydrophila
WP_014388160.1	49	1.83e-09	34.18	AraC-like transcriptional regulator	Escherichia coli
WP_014389769.1	14	1.9e-09	30.43	heptosyltransferase II	Pseudomonas aeruginosa PAO1
WP_014389564.1	11	2.31e-09	31.03	hypothetical protein NCgl2372	Corynebacterium glutamicum ATCC 13032
WP_041252029.1	94	2.7e-09	48.48	SubName: Full=Component of sodium-driven polar flagellar motor;
WP_014389340.1	41	2.74e-09	33.33	SubName: Full=Cell-shape determining protein;
WP_014388079.1	5	2.95e-09	31.71	alginate biosynthesis protein AlgZ/FimS	Pseudomonas aeruginosa PAO1
WP_041252217.1	4	3.83e-09	32.31	putative phage integrase	Bacillus subtilis subsp. subtilis str. 168
WP_014388479.1	4	4.16e-09	35	variant surface glycoprotein	Trypanosoma brucei TREU927
WP_014388364.1	102	4.23e-09	37.86	hemin receptor precursor	Yersinia pestis CO92
WP_014387827.1	6	4.3e-09	27.5	putative galactosyltransferase	Yersinia enterocolitica subsp. enterocolitica 8081
WP_014389156.1	8	5.02e-09	55	hypothetical protein SAG0568	Streptococcus agalactiae 2603V/R
WP_014387185.1	124	5.43e-09	50	RecName: Full=Outer membrane protein A; Flags: Precursor;
WP_014389346.1	3	6.96e-09	33.33	undecaprenyl phosphate N-acetylglucosaminyltransferase
WP_014388654.1	8	7.3e-09	31.25	nodulatio protein nolR	Mesorhizobium loti MAFF303099
WP_014388382.1	79	7.35e-09	46.43	SubName: Full=31 kDa antigen;
WP_014388334.1	29	8.03e-09	34.78	hypothetical protein VC0845	Vibrio cholerae O1 biovar El Tor str. N16961
WP_014388434.1	18	9.24e-09	42.5	RecName: Full=DNA-binding protein fis;
WP_014389717.1	37	9.45e-09	36.84	lipoprotein	Staphylococcus aureus subsp. aureus MW2
WP_014387969.1	15	1.03e-08	38.78	secreted copper-sensitivity suppressor D	Salmonella enterica subsp. enterica serovar Typhi str. Ty2
WP_014389187.1	48	1.29e-08	44.44	phospholipase A2 isozyme	Aipysurus eydouxii
WP_014388042.1	50	1.39e-08	50	putative glutamate synthase	Enterococcus casseliflavus
WP_014387790.1	19	1.5e-08	30.38	glycosyl transferase group I
WP_014388043.1	4	1.53e-08	43.33	SubName: Full=Putative uncharacterized protein;
WP_014387534.1	2	1.67e-08	26.43	transketolase, C-terminal subunit	Streptococcus agalactiae 2603V/R
WP_014388241.1	4	1.76e-08	30.38	cGMP dependent protein kinase	Toxoplasma gondii
WP_014388676.1	2	2.58e-08	27.44	regulator of chromosome condensation 1	Toxoplasma gondii
WP_014389713.1	12	2.66e-08	50	SubName: Full=Putative alpha toxin Tx417;
WP_014389082.1	5	2.77e-08	40.85	DNA polymerase III subunit epsilon	Bradyrhizobium japonicum USDA 110
WP_014388533.1	77	2.8e-08	59.09	RecName: Full=Uncharacterized HTH-type transcriptional regulator ybiH;
WP_014388848.1	48	3.45e-08	33.33	hypothetical protein gbs0180	Streptococcus agalactiae NEM316
WP_014389127.1	5	5.33e-08	30.49	putative polyketide synthase	Escherichia coli CFT073
WP_014388618.1	62	5.98e-08	38.89	type 4 fimbrial biogenesis protein PilP	Pseudomonas aeruginosa PAO1
WP_014388084.1	13	6.38e-08	40.62	hypothetical protein SpyM3_0921	Streptococcus pyogenes MGAS315
WP_041252132.1	27	6.45e-08	29.63	SidH	Legionella pneumophila subsp. pneumophila str. Philadelphia 1
WP_014388991.1	4	6.65e-08	29.21	alpha-toxin	Clostridium novyi
WP_014387548.1	87	6.7e-08	33.33	DNA-binding response regulator	Streptococcus agalactiae NEM316
WP_014387314.1	13	6.82e-08	40	site-specific recombinase, phage integrase family	Pseudomonas syringae pv. tomato str. DC3000
[truncated: 1,610 more rows]

## Sheet: F. johnsoniae 
Potential Virulence factors in F. johnsoniae genome
[truncated: 5,100 more rows]

[truncated: 1 more sheets: F. psychrophilum ]
