# Supplementary material for: Comparative Genomics and Transcriptional Analysis of Flavobacterium columnare Strain ATCC 49512
Source: Front Microbiol. 2017 Apr 19;8:588. doi: 10.3389/fmicb.2017.00588 (PMC5395568; doi:10.3389/fmicb.2017.00588)
Supplement: Supplementary Table 9 — F. columnare ATCC 49512 operons predicted by DOOR2 and evidence of expression. [file Table9.XLSX]

## Sheet: Operons
F. columnare ATCC 49512 operons predicted by DOOR2 and evidence of expression
Operon ID	Expression	# of genes	Start	Stop	List of proteins
OPR_1	Expressed	2	16	2162	WP_014164139.1	WP_014164140.1
OPR_2	Expressed	3	2366	3609	WP_014164141.1	WP_014164142.1	WP_014164143.1
OPR_3	Expressed	7	3680	10137	WP_014164144.1	WP_014164145.1	WP_014164146.1	WP_041253299.1	WP_041253134.1	WP_014164149.1	WP_014164150.1
OPR_4	Expressed	1	10269	10577	WP_014164151.1
OPR_5	Expressed	9	10916	19476	WP_014164152.1	WP_014164153.1	WP_014164154.1	WP_014164155.1	WP_014164156.1	WP_014164157.1	WP_014164158.1	WP_014164159.1	WP_014164160.1
OPR_6	Expressed	6	19684	25832	WP_014164161.1	WP_014164162.1	WP_041253135.1	WP_014164164.1	WP_014164165.1	WP_014164166.1
OPR_7	Expressed	1	25900	26289	WP_014164167.1
OPR_8	Expressed	9	26505	38737	WP_014164168.1	WP_014164169.1	WP_014164170.1	WP_014164171.1	WP_014164172.1	WP_041253136.1	WP_014164174.1	WP_014164175.1	WP_014164176.1
OPR_9	Expressed	4	39986	45038	WP_014164177.1	WP_014164178.1	WP_014164179.1	WP_014164180.1
OPR_10	Expressed	1	45271	47454	WP_014164181.1
OPR_11	Expressed	1	47437	49707	WP_014164182.1
OPR_12	Expressed	1	49881	52301	WP_014164183.1
OPR_13	Expressed	8	53403	61727	WP_014164184.1	WP_041253137.1	WP_014164186.1	WP_014164187.1	WP_014164188.1	WP_014164189.1	WP_014164190.1	WP_014164191.1
OPR_14	Expressed	1	62245	64017	WP_014164192.1
OPR_15	Expressed	1	64146	64997	WP_014164193.1
OPR_16	Expressed	6	65191	73118	WP_041253138.1	WP_014164195.1	WP_014164196.1	WP_041253139.1	WP_014164198.1	WP_014164199.1
OPR_17	Expressed	1	73342	75105	WP_014164200.1
OPR_18	Expressed	3	75510	77360	WP_014164201.1	WP_014164202.1	WP_014164203.1
OPR_19	Expressed	4	77750	81775	WP_014164204.1	WP_014164205.1	WP_014164206.1	WP_041253140.1
OPR_20	Expressed	2	81871	83999	WP_014164208.1	WP_014164209.1
OPR_21	Expressed	1	84499	85143	WP_014164210.1
OPR_22	Expressed	1	86165	87250	WP_014164211.1
OPR_23	Expressed	1	87448	87885	WP_014164212.1
OPR_24	Expressed	1	88436	91045	WP_014164213.1
OPR_25	Expressed	3	91264	95021	WP_014164214.1	WP_014164215.1	WP_041253300.1
OPR_26	Expressed	1	95218	95808	WP_014164217.1
OPR_27	Expressed	1	96175	96834	WP_014164218.1
OPR_28	Expressed	1	96868	97326	WP_014164219.1
OPR_29	Expressed	1	97659	98243	WP_014164220.1
OPR_30	Expressed	1	98342	99730	WP_014164221.1
OPR_31	Expressed	1	100203	101846	WP_050855810.1
OPR_32	Expressed	3	102341	106432	WP_014164223.1	WP_041253141.1	WP_014164225.1
OPR_33	Expressed	1	106688	106960	WP_014164226.1
OPR_34	Expressed	2	107123	109321	WP_014164227.1	WP_014164228.1
OPR_35	Expressed	1	109523	110590	WP_014164229.1
OPR_36	Expressed	2	111056	111996	WP_041253142.1	WP_014164231.1
OPR_37	Expressed	4	112393	115412	WP_050855762.1	WP_014164233.1	WP_014164234.1	WP_041253301.1
OPR_38	Expressed	2	115895	117848	WP_014164236.1	WP_014164237.1
OPR_39	Expressed	3	118086	122563	WP_014164238.1	WP_014164239.1	WP_014164240.1
OPR_40	Expressed	2	122826	126678	WP_014164241.1	WP_014164242.1
OPR_41	Expressed	4	127125	132455	WP_014164243.1	WP_014164244.1	WP_014164245.1	WP_014164246.1
OPR_42	Expressed	1	133247	134341	WP_014164248.1
OPR_43	Expressed	2	134683	135900	WP_014164249.1	WP_014164250.1
OPR_44	Expressed	4	136553	139556	WP_014164251.1	WP_014164252.1	WP_014164253.1	WP_014164254.1
OPR_45	Expressed	2	139757	141958	WP_014164255.1	WP_014164256.1
OPR_46	Expressed	1	142569	143828	WP_014164257.1
OPR_47	Expressed	2	145141	147011	WP_041253304.1	WP_014164259.1
OPR_48	Expressed	6	147184	154377	WP_014164260.1	WP_014164261.1	WP_041253143.1	WP_014164263.1	WP_014164264.1	WP_014164265.1
OPR_49	Expressed	5	154625	158927	WP_014164266.1	WP_014164267.1	WP_014164268.1	WP_041253305.1	WP_014164270.1
OPR_50	Expressed	1	171027	171677	WP_041253306.1
OPR_51	Expressed	1	171888	172199	WP_050855763.1
OPR_52	Expressed	3	172467	174711	WP_014164271.1	WP_014164272.1	WP_014164273.1
OPR_53	Expressed	2	174911	177140	WP_014164274.1	WP_014164275.1
OPR_54	Expressed	1	177381	177764	WP_014164276.1
OPR_55	Expressed	1	178072	180702	WP_014164277.1
OPR_56	Expressed	1	180853	181794	WP_014164278.1
OPR_57	Expressed	1	182040	182522	WP_014164279.1
OPR_58	Expressed	1	182519	183721	WP_014164280.1
OPR_59	Expressed	4	183933	187519	WP_014164281.1	WP_014164282.1	WP_014164283.1	WP_041253307.1
OPR_60	Expressed	1	187810	188304	WP_014164285.1
OPR_61	Expressed	2	188615	190626	WP_014164286.1	WP_014164287.1
OPR_62	Expressed	1	190682	191764	WP_014164288.1
OPR_63	Expressed	1	192127	193629	WP_041253308.1
OPR_64	Expressed	3	193788	195456	WP_014164290.1	WP_014164291.1	WP_014164292.1
OPR_65	Expressed	1	195958	197859	WP_014164293.1
OPR_66	Expressed	1	198091	198429	WP_014164294.1
OPR_67	Expressed	2	198623	200119	WP_014164295.1	WP_014164296.1
OPR_68	Expressed	1	200222	200665	WP_014164297.1
OPR_69	Expressed	1	200887	202230	WP_014164298.1
OPR_70	Expressed	1	202430	203347	WP_014164299.1
OPR_71	Expressed	1	203499	205172	WP_014164300.1
OPR_72	Expressed	1	205245	206312	WP_014164301.1
OPR_73	Expressed	2	206575	208410	WP_014164302.1	WP_014164303.1
OPR_74	Not_Expressed	5	209490	215069	WP_014164304.1	WP_014164305.1	WP_014164306.1	WP_014164307.1	WP_014164308.1
OPR_75	Expressed	3	215400	220220	WP_014164309.1	WP_014164310.1	WP_014164311.1
OPR_76	Expressed	1	220679	222067	WP_014164312.1
OPR_77	Expressed	1	222373	222687	WP_014164313.1
OPR_78	Expressed	2	223269	226894	WP_014164314.1	WP_014164315.1
OPR_79	Expressed	1	227333	227845	WP_014164316.1
OPR_80	Expressed	1	227835	227981	WP_014164317.1
OPR_81	Expressed	1	228422	229627	WP_014164318.1
OPR_82	Expressed	1	229882	231075	WP_014164319.1
OPR_83	Expressed	2	231457	233948	WP_014164320.1	WP_014164321.1
OPR_84	Expressed	1	234071	235495	WP_014164322.1
OPR_85	Expressed	1	235681	236013	WP_041253145.1
OPR_86	Expressed	1	236352	238040	WP_014164324.1
OPR_87	Expressed	1	238451	239632	WP_050855812.1
OPR_88	Expressed	1	239923	240249	WP_014164326.1
OPR_89	Expressed	2	240331	243479	WP_014164327.1	WP_014164328.1
OPR_90	Expressed	3	243763	246592	WP_014164329.1	WP_014164330.1	WP_014164331.1
OPR_91	Expressed	1	246815	248107	WP_014164332.1
OPR_92	Expressed	1	248642	249478	WP_014164333.1
OPR_93	Expressed	2	249865	251875	WP_014164334.1	WP_014164335.1
OPR_94	Expressed	5	252114	256939	WP_041253311.1	WP_014164337.1	WP_014164338.1	WP_014164339.1	WP_014164340.1
OPR_95	Expressed	2	257477	258666	WP_014164341.1	WP_014164342.1
OPR_96	Expressed	1	259308	260048	WP_014164344.1
OPR_97	Expressed	1	260112	260294	WP_041253146.1
OPR_98	Expressed	3	261115	265278	WP_014164345.1	WP_014164346.1	WP_014164347.1
OPR_99	Expressed	2	265287	267099	WP_014164348.1	WP_014164349.1
OPR_100	Expressed	4	267271	270950	WP_014164350.1	WP_014164351.1	WP_041253147.1	WP_014164353.1
OPR_101	Expressed	1	271069	272607	WP_014164354.1
OPR_102	Expressed	3	272724	275010	WP_014164355.1	WP_014164356.1	WP_014164357.1
OPR_103	Expressed	3	276238	278607	WP_014164358.1	WP_014164359.1	WP_014164360.1
OPR_104	Expressed	1	278738	280906	WP_014164361.1
OPR_105	Expressed	3	281324	284062	WP_014164362.1	WP_014164363.1	WP_014164364.1
OPR_106	Expressed	4	284420	289143	WP_014164365.1	WP_014164366.1	WP_014164367.1	WP_014164368.1
OPR_107	Expressed	6	289378	295128	WP_041253149.1	WP_014164370.1	WP_014164371.1	WP_014164372.1	WP_014164373.1	WP_014164374.1
OPR_108	Expressed	1	295369	296250	WP_014164375.1
OPR_109	Expressed	1	296464	297432	WP_014164376.1
OPR_110	Expressed	5	297627	300565	WP_014164377.1	WP_014164378.1	WP_014164379.1	WP_014164380.1	WP_041253151.1
OPR_111	Expressed	1	301031	301501	WP_014164381.1
OPR_112	Expressed	1	301561	303651	WP_014164382.1
OPR_113	Expressed	1	303741	304499	WP_041253152.1
OPR_114	Expressed	1	304761	305750	WP_014164384.1
OPR_115	Expressed	2	306149	307300	WP_014164385.1	WP_014164386.1
OPR_116	Not_Expressed	2	307661	314427	WP_014164387.1	WP_014164388.1
OPR_117	Expressed	4	314740	319464	WP_014164389.1	WP_014164390.1	WP_041253319.1	WP_014164392.1
OPR_118	Expressed	1	319461	320156	WP_014164393.1
OPR_119	Expressed	8	320328	325831	WP_014164394.1	WP_014164395.1	WP_014164396.1	WP_014164397.1	WP_014164398.1	WP_014164399.1	WP_014164400.1	WP_014164401.1
OPR_120	Expressed	1	326276	326728	WP_014164402.1
OPR_121	Expressed	2	327075	328785	WP_014164403.1	WP_014164404.1
OPR_122	Expressed	7	328930	336092	WP_014164405.1	WP_014164406.1	WP_014164407.1	WP_014164408.1	WP_014164409.1	WP_014164410.1	WP_014164411.1
OPR_123	Expressed	1	336585	338774	WP_014164412.1
OPR_124	Not_Expressed	1	339140	339334	WP_041253153.1
OPR_125	Not_Expressed	2	339799	342566	WP_014164413.1	WP_014164414.1
OPR_126	Not_Expressed	3	342756	346609	WP_014164415.1	WP_014164416.1	WP_014164417.1
OPR_127	Expressed	2	347469	348104	WP_014164418.1	WP_014164419.1
OPR_128	Expressed	1	348099	348566	WP_014164420.1
OPR_129	Expressed	1	349070	349423	WP_014164421.1
OPR_130	Expressed	1	349534	349728	WP_014164422.1
OPR_131	Expressed	1	350369	352588	WP_014164423.1
OPR_132	Expressed	4	352977	356875	WP_014164424.1	WP_014164425.1	WP_041253321.1	WP_014164427.1
OPR_133	Expressed	1	357017	357367	WP_014164428.1
OPR_134	Expressed	1	357575	358294	WP_014164429.1
OPR_135	Expressed	1	358876	359103	WP_014164430.1
OPR_136	Expressed	3	359297	362792	WP_014164431.1	WP_014164432.1	WP_014164433.1
OPR_137	Expressed	11	363478	373735	WP_014164434.1	WP_014164435.1	WP_014164436.1	WP_014164437.1	WP_014164438.1	WP_014164439.1	WP_014164440.1	WP_014164441.1	WP_014164442.1	WP_014164443.1	WP_041253154.1
OPR_138	Expressed	1	373945	374661	WP_041253323.1
OPR_139	Expressed	1	374882	376585	WP_014164446.1
OPR_140	Expressed	2	376822	379543	WP_014164447.1	WP_014164448.1
OPR_141	Expressed	1	379704	380507	WP_014164449.1
OPR_142	Expressed	3	380831	383479	WP_014164450.1	WP_014164451.1	WP_014164452.1
OPR_143	Not_Expressed	5	383885	385495	WP_041253324.1	WP_014164454.1	WP_014164455.1	WP_014164456.1	WP_014164457.1
OPR_144	Not_Expressed	1	385983	390590	WP_014164458.1
OPR_145	Expressed	2	390853	391384	WP_014164459.1	WP_014164460.1
OPR_146	Not_Expressed	1	394904	395788	WP_014164462.1
OPR_147	Not_Expressed	1	395891	396298	WP_014164463.1
OPR_148	Expressed	2	396712	398440	WP_014164464.1	WP_014164465.1
OPR_149	Expressed	4	398586	402826	WP_014164466.1	WP_014164467.1	WP_014164468.1	WP_014164469.1
OPR_150	Expressed	1	402995	404239	WP_014164470.1
OPR_151	Expressed	2	404756	407623	WP_014164471.1	WP_014164472.1
OPR_152	Expressed	1	407715	408380	WP_014164473.1
OPR_153	Expressed	8	408383	414190	WP_041253155.1	WP_014164475.1	WP_014164476.1	WP_014164477.1	WP_041253327.1	WP_014164479.1	WP_014164480.1	WP_014164481.1
OPR_154	Expressed	1	414362	416338	WP_014164482.1
OPR_155	Expressed	1	416742	418202	WP_014164483.1
OPR_156	Expressed	1	418377	419246	WP_041253156.1
OPR_157	Expressed	3	419353	421618	WP_014164485.1	WP_014164486.1	WP_041253157.1
OPR_158	Expressed	1	421978	423462	WP_014164488.1
OPR_159	Expressed	3	423659	425092	WP_014164489.1	WP_014164490.1	WP_014164491.1
OPR_160	Expressed	1	425188	425838	WP_014164492.1
OPR_161	Expressed	2	426095	427547	WP_014164493.1	WP_014164494.1
OPR_162	Expressed	3	428226	430092	WP_014164495.1	WP_014164496.1	WP_050855764.1
OPR_163	Expressed	2	430533	431190	WP_014164498.1	WP_014164499.1
OPR_164	Expressed	1	431836	432135	WP_014164500.1
OPR_165	Expressed	1	432376	433197	WP_014164580.1
OPR_166	Expressed	1	433581	433847	WP_014164503.1
OPR_167	Expressed	2	433841	434708	WP_014164504.1	WP_014164505.1
OPR_168	Expressed	2	435758	437788	WP_014164506.1	WP_014164507.1
OPR_169	Expressed	4	437893	441734	WP_014164508.1	WP_014164509.1	WP_014164510.1	WP_014164511.1
OPR_170	Expressed	1	442196	442384	WP_014164512.1
OPR_171	Expressed	1	442663	444135	WP_014164513.1
OPR_172	Expressed	1	444339	445364	WP_014164514.1
OPR_173	Expressed	1	445396	446421	WP_041253328.1
OPR_174	Expressed	1	446624	447640	WP_014164516.1
OPR_175	Expressed	2	447909	449500	WP_014164517.1	WP_014164518.1
OPR_176	Expressed	1	449747	450727	WP_014164519.1
OPR_177	Expressed	1	450858	451250	WP_014164520.1
OPR_178	Expressed	2	451432	452612	WP_014164521.1	WP_014164522.1
OPR_179	Expressed	1	452743	453132	WP_014164523.1
OPR_180	Expressed	1	453210	453941	WP_014164524.1
OPR_181	Expressed	7	454043	459634	WP_014164525.1	WP_014164526.1	WP_014164527.1	WP_014164528.1	WP_014164529.1	WP_014164530.1	WP_014164531.1
OPR_182	Not_Expressed	1	459681	460112	WP_014164532.1
OPR_183	Expressed	1	460678	461226	WP_014164533.1
OPR_184	Expressed	2	461340	462487	WP_014164534.1	WP_050855765.1
OPR_185	Expressed	1	463272	465128	WP_014164536.1
OPR_186	Expressed	1	465470	468457	WP_014164537.1
OPR_187	Expressed	4	469928	472567	WP_014164539.1	WP_014164540.1	WP_014164541.1	WP_014164542.1
OPR_188	Expressed	9	473003	482737	WP_014164543.1	WP_041253332.1	WP_014164545.1	WP_014164546.1	WP_041253159.1	WP_014164548.1	WP_014164549.1	WP_014164550.1	WP_014164551.1
OPR_189	Expressed	3	483239	489031	WP_014164552.1	WP_041253160.1	WP_014164554.1
OPR_190	Expressed	1	489209	489643	WP_014164555.1
OPR_191	Expressed	3	489998	492745	WP_014164556.1	WP_014164557.1	WP_014164558.1
OPR_192	Expressed	1	492997	493827	WP_014164559.1
OPR_193	Expressed	2	494117	496425	WP_014164560.1	WP_014164561.1
OPR_194	Expressed	1	496713	498620	WP_014164562.1
OPR_195	Expressed	2	498704	501180	WP_014164563.1	WP_014164564.1
OPR_196	Expressed	2	501540	502307	WP_014164565.1	WP_014164566.1
OPR_197	Expressed	2	502697	505545	WP_014164567.1	WP_014164568.1
OPR_198	Expressed	3	505557	509405	WP_014164569.1	WP_014164570.1	WP_014164571.1
OPR_199	Expressed	1	509439	509690	WP_014164572.1
OPR_200	Expressed	2	509687	511789	WP_014164573.1	WP_014164574.1
OPR_201	Expressed	1	511892	513511	WP_014164575.1
OPR_202	Expressed	2	513884	516755	WP_014164576.1	WP_014164577.1
OPR_203	Expressed	1	516772	517110	WP_014164578.1
OPR_204	Expressed	1	517216	517590	WP_014164579.1
OPR_205	Expressed	2	519568	521843	WP_014164581.1	WP_014164582.1
OPR_206	Expressed	2	522140	523836	WP_014164583.1	WP_014164584.1
OPR_207	Expressed	1	524244	525083	WP_014164585.1
OPR_208	Expressed	3	525481	528377	WP_014164586.1	WP_014164587.1	WP_014164588.1
OPR_209	Expressed	2	528940	531842	WP_014164589.1	WP_014164590.1
OPR_210	Expressed	1	532033	533184	WP_014164591.1
OPR_211	Expressed	3	533443	537116	WP_014164592.1	WP_014164593.1	WP_050855766.1
OPR_212	Expressed	1	537260	538045	WP_014164595.1
OPR_213	Expressed	2	538363	541378	WP_014164596.1	WP_014164597.1
OPR_214	Expressed	1	541679	542542	WP_041253163.1
OPR_215	Expressed	1	542864	543160	WP_014164600.1
OPR_216	Expressed	4	544877	547974	WP_041253164.1	WP_014164602.1	WP_014164603.1	WP_014164604.1
OPR_217	Not_Expressed	1	548295	548852	WP_014164605.1
OPR_218	Expressed	2	549359	554195	WP_014164606.1	WP_014164607.1
OPR_219	Expressed	15	554459	571197	WP_014164608.1	WP_014164609.1	WP_014164610.1	WP_014164611.1	WP_014164612.1	WP_014164613.1	WP_014164614.1	WP_014164615.1	WP_014164616.1	WP_014164617.1	WP_014164618.1	WP_014164619.1	WP_014164620.1	WP_014164621.1	WP_014164622.1
OPR_220	Expressed	4	571560	575846	WP_014164623.1	WP_014164624.1	WP_014164625.1	WP_014164626.1
OPR_221	Expressed	1	575909	577255	WP_014164627.1
OPR_222	Expressed	3	578106	579523	WP_014164628.1	WP_014164629.1	WP_014164630.1
OPR_223	Not_Expressed	1	579754	580176	WP_014164631.1
OPR_224	Expressed	1	580957	581205	WP_014164632.1
OPR_225	Expressed	8	582224	593633	WP_014164634.1	WP_014164635.1	WP_041253165.1	WP_041253166.1	WP_014164636.1	WP_014164637.1	WP_014164638.1	WP_014164639.1
OPR_226	Not_Expressed	3	594727	596821	WP_014164641.1	WP_014164642.1	WP_041253167.1
OPR_227	Not_Expressed	1	597408	598001	WP_014164645.1
OPR_228	Expressed	10	598480	613421	WP_014164646.1	WP_014164647.1	WP_014164648.1	WP_014164649.1	WP_014164650.1	WP_041253342.1	WP_014164652.1	WP_014164653.1	WP_014164654.1	WP_014164655.1
OPR_229	Expressed	1	613543	613818	WP_014164656.1
OPR_230	Not_Expressed	1	613948	614208	WP_014164657.1
OPR_231	Expressed	1	614523	615164	WP_014164658.1
OPR_232	Expressed	6	615487	622128	WP_014164659.1	WP_041253168.1	WP_014164661.1	WP_014164662.1	WP_014164663.1	WP_014164664.1
OPR_233	Not_Expressed	4	622246	624336	WP_014164665.1	WP_014164666.1	WP_014164667.1	WP_014164668.1
OPR_234	Expressed	3	624384	625680	WP_014164669.1	WP_014164670.1	WP_014164671.1
OPR_235	Not_Expressed	3	625999	629514	WP_014164672.1	WP_014164673.1	WP_014164674.1
OPR_236	Expressed	1	629831	630691	WP_014164675.1
OPR_237	Expressed	3	631171	632897	WP_014164676.1	WP_014164677.1	WP_014164678.1
OPR_238	Expressed	2	633402	634786	WP_014164679.1	WP_014164680.1
OPR_239	Expressed	3	635025	638028	WP_014164681.1	WP_041253169.1	WP_014164683.1
OPR_240	Not_Expressed	1	638107	638553	WP_014164684.1
OPR_241	Expressed	2	638860	640722	WP_014164685.1	WP_014164686.1
OPR_242	Expressed	2	641140	642676	WP_014164687.1	WP_014164688.1
OPR_243	Expressed	1	642873	644411	WP_041253170.1
OPR_244	Expressed	6	644811	650592	WP_014164690.1	WP_014164691.1	WP_014164692.1	WP_014164693.1	WP_014164694.1	WP_014164695.1
OPR_245	Expressed	1	650886	651602	WP_014164696.1
OPR_246	Expressed	3	651881	656742	WP_014164697.1	WP_014164698.1	WP_041253343.1
OPR_247	Expressed	3	656999	660238	WP_014164700.1	WP_014164701.1	WP_014164702.1
OPR_248	Expressed	3	660332	662624	WP_014164703.1	WP_014164704.1	WP_014164705.1
OPR_249	Expressed	1	662611	663012	WP_014164706.1
OPR_250	Expressed	2	663120	664846	WP_014164707.1	WP_014164708.1
OPR_251	Expressed	3	664908	666762	WP_014164709.1	WP_014164710.1	WP_014164711.1
OPR_252	Expressed	3	666973	670898	WP_014164712.1	WP_014164713.1	WP_050855816.1
OPR_253	Expressed	2	671157	673477	WP_014164715.1	WP_014164716.1
OPR_254	Expressed	2	673655	677167	WP_014164717.1	WP_014164718.1
OPR_255	Expressed	2	677307	679946	WP_014164719.1	WP_014164720.1
OPR_256	Expressed	2	680901	683895	WP_014164721.1	WP_014164722.1
OPR_257	Expressed	1	684074	684454	WP_014164723.1
OPR_258	Expressed	3	685222	692785	WP_014164724.1	WP_014164725.1	WP_014164726.1
OPR_259	Expressed	1	693620	694894	WP_014164727.1
OPR_260	Expressed	1	695017	695841	WP_014164728.1
OPR_261	Expressed	5	696693	703988	WP_014164729.1	WP_014164730.1	WP_014164731.1	WP_014164732.1	WP_014164733.1
OPR_262	Expressed	1	704665	706290	WP_014164734.1
OPR_263	Expressed	1	706423	707292	WP_014164735.1
OPR_264	Expressed	1	707359	708465	WP_041253345.1
OPR_265	Not_Expressed	2	709854	711515	WP_014164737.1	WP_014164738.1
OPR_266	Expressed	1	711588	712613	WP_014164739.1
OPR_267	Expressed	2	712602	715808	WP_014164740.1	WP_014164741.1
OPR_268	Expressed	1	715991	717412	WP_014164742.1
OPR_269	Expressed	2	717550	719211	WP_014164743.1	WP_014164744.1
OPR_270	Expressed	2	719676	722081	WP_014164745.1	WP_014164746.1
OPR_271	Expressed	1	722187	722807	WP_041253171.1
OPR_272	Expressed	1	723420	723611	WP_041253172.1
OPR_273	Expressed	1	724354	724551	WP_014164749.1
OPR_274	Expressed	2	724854	727149	WP_014164750.1	WP_014164751.1
OPR_275	Expressed	2	727387	729122	WP_014164752.1	WP_014164753.1
OPR_276	Expressed	3	729261	731482	WP_014164754.1	WP_014164755.1	WP_014164756.1
OPR_277	Expressed	2	731596	733479	WP_014164757.1	WP_014164758.1
OPR_278	Expressed	2	733664	734987	WP_014164759.1	WP_014164760.1
OPR_279	Expressed	3	735167	740159	WP_014164761.1	WP_014164762.1	WP_014164763.1
OPR_280	Expressed	1	741107	741817	WP_014164764.1
OPR_281	Expressed	1	742251	742625	WP_014164765.1
OPR_282	Expressed	2	743409	744326	WP_014164766.1	WP_014164767.1
OPR_283	Expressed	1	745023	745397	WP_014164768.1
OPR_284	Expressed	4	745956	748681	WP_014164769.1	WP_014164770.1	WP_014164771.1	WP_014164772.1
OPR_285	Expressed	1	749057	751891	WP_014164773.1
OPR_286	Expressed	1	752106	753593	WP_014164774.1
OPR_287	Expressed	2	753969	755553	WP_014164775.1	WP_014164776.1
OPR_288	Expressed	1	755550	756227	WP_014164777.1
OPR_289	Expressed	1	756410	759619	WP_041253173.1
OPR_290	Expressed	1	760840	761199	WP_014164779.1
OPR_291	Expressed	1	761357	761542	WP_014164780.1
OPR_292	Expressed	1	761734	763893	WP_014164781.1
OPR_293	Expressed	2	764694	766498	WP_014164782.1	WP_014164783.1
OPR_294	Expressed	2	766522	768197	WP_014164784.1	WP_014164785.1
OPR_295	Expressed	2	768291	770509	WP_014164786.1	WP_014164787.1
OPR_296	Expressed	1	770576	772093	WP_014164788.1
OPR_297	Expressed	1	773162	774694	WP_014164789.1
OPR_298	Expressed	1	774942	775172	WP_041253174.1
OPR_299	Expressed	1	775532	776239	WP_041253349.1
OPR_300	Expressed	1	776183	777835	WP_014164791.1
OPR_301	Expressed	1	778632	779339	WP_014164792.1
OPR_302	Expressed	2	779426	780032	WP_014164793.1	WP_014164794.1
OPR_303	Expressed	4	780529	784413	WP_014164795.1	WP_014164796.1	WP_014164797.1	WP_014164798.1
OPR_304	Expressed	2	784408	786106	WP_014164799.1	WP_014164800.1
OPR_305	Expressed	1	786248	787291	WP_014164801.1
OPR_306	Expressed	1	787335	788228	WP_014164802.1
OPR_307	Expressed	6	788495	793979	WP_014164803.1	WP_014164804.1	WP_014164805.1	WP_014164806.1	WP_014164807.1	WP_014164808.1
OPR_308	Expressed	1	794687	795736	WP_014164809.1
OPR_309	Expressed	3	796495	800868	WP_014164810.1	WP_014164811.1	WP_014164812.1
OPR_310	Expressed	1	801164	802249	WP_014164813.1
OPR_311	Expressed	2	802597	806398	WP_014164814.1	WP_014164815.1
OPR_312	Expressed	1	807067	808572	WP_014164817.1
OPR_313	Expressed	5	808946	812063	WP_014164818.1	WP_014164819.1	WP_014164820.1	WP_014164821.1	WP_014164822.1
OPR_314	Expressed	4	812280	816217	WP_014164823.1	WP_014164824.1	WP_014164825.1	WP_014164826.1
OPR_315	Expressed	1	816566	817270	WP_014164827.1
OPR_316	Expressed	1	817339	817833	WP_014164828.1
OPR_317	Expressed	1	818055	818648	WP_014164829.1
OPR_318	Expressed	1	818718	819968	WP_014164830.1
OPR_319	Expressed	1	819975	821228	WP_014164831.1
OPR_320	Expressed	5	828634	841309	WP_014164832.1	WP_014164833.1	WP_050855767.1	WP_041253176.1	WP_014164834.1
OPR_321	Expressed	2	841487	842926	WP_014164835.1	WP_014166253.1
OPR_322	Expressed	3	843401	846790	WP_014164837.1	WP_014164838.1	WP_014164839.1
OPR_323	Expressed	1	847039	847674	WP_014164840.1
OPR_324	Expressed	1	847785	848141	WP_014164841.1
OPR_325	Expressed	1	848290	851121	WP_014164842.1
OPR_326	Expressed	1	851670	853187	WP_041253177.1
OPR_327	Expressed	2	853412	854553	WP_014164844.1	WP_014164845.1
OPR_328	Expressed	10	854754	866948	WP_014164846.1	WP_014164847.1	WP_014164848.1	WP_014164849.1	WP_014164850.1	WP_014164851.1	WP_014164852.1	WP_014164853.1	WP_014164854.1	WP_014164855.1
OPR_329	Expressed	9	866962	874397	WP_014164856.1	WP_014164857.1	WP_014164858.1	WP_014164859.1	WP_041253357.1	WP_041253178.1	WP_014164862.1	WP_014164863.1	WP_014164864.1
OPR_330	Expressed	4	874567	878709	WP_014164865.1	WP_014164866.1	WP_014164867.1	WP_014164868.1
OPR_331	Expressed	1	879316	879702	WP_014164869.1
OPR_332	Expressed	8	879928	887664	WP_014164870.1	WP_014164871.1	WP_014164872.1	WP_014164873.1	WP_041253180.1	WP_014164875.1	WP_014164876.1	WP_014164877.1
OPR_333	Expressed	4	888285	889734	WP_014164879.1	WP_014164880.1	WP_014164881.1	WP_014164882.1
OPR_334	Expressed	14	890820	907442	WP_014164883.1	WP_014164884.1	WP_014164885.1	WP_014164886.1	WP_014164887.1	WP_014164888.1	WP_014164889.1	WP_014164890.1	WP_014164891.1	WP_014164892.1	WP_014164893.1	WP_014164894.1	WP_014164895.1	WP_014164896.1
OPR_335	Expressed	2	908011	909763	WP_014164897.1	WP_014164898.1
OPR_336	Expressed	2	910327	911760	WP_014164899.1	WP_014164900.1
OPR_337	Expressed	3	911893	913874	WP_041253181.1	WP_014164902.1	WP_014164903.1
OPR_338	Expressed	3	913972	916545	WP_014164904.1	WP_014164905.1	WP_014164906.1
OPR_339	Expressed	2	916760	920143	WP_014164907.1	WP_014164908.1
OPR_340	Expressed	1	921460	922440	WP_014164910.1
OPR_341	Expressed	1	922554	923414	WP_014164911.1
OPR_342	Expressed	1	923493	924449	WP_014164912.1
OPR_343	Expressed	2	925111	929182	WP_014164913.1	WP_014164914.1
OPR_344	Expressed	1	929513	931921	WP_014164915.1
OPR_345	Not_Expressed	1	933252	933566	WP_014164917.1
OPR_346	Expressed	2	933565	934534	WP_014164918.1	WP_014164919.1
OPR_347	Not_Expressed	5	934893	943022	WP_014164920.1	WP_014164921.1	WP_014164922.1	WP_014164923.1	WP_041253182.1
OPR_348	Expressed	2	943295	944635	WP_041253183.1	WP_041253184.1
OPR_349	Expressed	3	946324	949077	WP_014164926.1	WP_014164927.1	WP_014164928.1
OPR_350	Expressed	6	949422	953623	WP_014164929.1	WP_014164930.1	WP_014164931.1	WP_014164932.1	WP_014164933.1	WP_014164934.1
OPR_351	Expressed	2	953804	957374	WP_014164935.1	WP_014164936.1
OPR_352	Expressed	1	958063	958593	WP_014164937.1
OPR_353	Expressed	2	959032	960471	WP_014164938.1	WP_014164939.1
OPR_354	Expressed	1	960468	961196	WP_014164940.1
OPR_355	Expressed	3	961226	965823	WP_014164941.1	WP_014164942.1	WP_014164943.1
OPR_356	Expressed	1	966124	967380	WP_041253185.1
OPR_357	Expressed	1	967491	969023	WP_014164945.1
OPR_358	Expressed	4	969432	973857	WP_014164946.1	WP_014164947.1	WP_014164948.1	WP_041253186.1
OPR_359	Expressed	2	974360	977565	WP_014164950.1	WP_014164951.1
OPR_360	Expressed	1	977570	978358	WP_014164952.1
OPR_361	Expressed	1	978432	978995	WP_014164953.1
OPR_362	Expressed	2	978990	981239	WP_041253364.1	WP_014164955.1
OPR_363	Expressed	6	981840	989811	WP_014164956.1	WP_014164957.1	WP_014164958.1	WP_014164959.1	WP_014164960.1	WP_014164961.1
OPR_364	Expressed	4	989816	994116	WP_014164962.1	WP_014164963.1	WP_014164964.1	WP_014164965.1
OPR_365	Expressed	1	994248	996419	WP_014164966.1
OPR_366	Expressed	1	997229	997717	WP_014164967.1
OPR_367	Expressed	2	997920	998889	WP_014164968.1	WP_014164969.1
OPR_368	Expressed	5	999593	1006995	WP_014164970.1	WP_014164971.1	WP_014164972.1	WP_014164973.1	WP_014164974.1
OPR_369	Expressed	2	1007396	1009732	WP_014164975.1	WP_014164976.1
OPR_370	Expressed	1	1010077	1011495	WP_050855768.1
OPR_371	Expressed	1	1011754	1012224	WP_014164978.1
OPR_372	Expressed	1	1012343	1016368	WP_014164979.1
OPR_373	Expressed	1	1017101	1020505	WP_014164980.1
OPR_374	Expressed	3	1020838	1023452	WP_014164981.1	WP_014164982.1	WP_014164983.1
OPR_375	Expressed	1	1023754	1024761	WP_014164984.1
OPR_376	Expressed	2	1025744	1029210	WP_014164985.1	WP_014164986.1
OPR_377	Expressed	1	1029466	1029861	WP_014164987.1
OPR_378	Expressed	5	1030449	1035419	WP_014164988.1	WP_041253187.1	WP_014164990.1	WP_014164991.1	WP_014164992.1
OPR_379	Expressed	1	1036688	1036903	WP_014164994.1
OPR_380	Expressed	1	1038042	1040666	WP_014164995.1
OPR_381	Expressed	2	1040767	1041988	WP_014164996.1	WP_014164997.1
OPR_382	Expressed	1	1042039	1043175	WP_014164998.1
OPR_383	Expressed	2	1043296	1047799	WP_041253188.1	WP_014165000.1
OPR_384	Expressed	1	1048013	1048807	WP_014165001.1
OPR_385	Expressed	1	1048905	1050416	WP_014165002.1
OPR_386	Expressed	2	1050660	1052620	WP_014165003.1	WP_014165004.1
OPR_387	Expressed	3	1052883	1055465	WP_014165005.1	WP_014165006.1	WP_014165007.1
OPR_388	Expressed	1	1055811	1056536	WP_014165008.1
OPR_389	Expressed	8	1056659	1064975	WP_014165009.1	WP_014165010.1	WP_014165011.1	WP_014165012.1	WP_014165013.1	WP_014165014.1	WP_014165015.1	WP_014165016.1
OPR_390	Expressed	2	1064978	1066652	WP_014165017.1	WP_041253189.1
OPR_391	Expressed	1	1066845	1067738	WP_014165019.1
OPR_392	Expressed	1	1068170	1068922	WP_014165020.1
OPR_393	Expressed	3	1069012	1072600	WP_014165021.1	WP_041253190.1	WP_041253368.1
OPR_394	Expressed	1	1072709	1074106	WP_014165024.1
OPR_395	Expressed	8	1074138	1079303	WP_014165025.1	WP_014165026.1	WP_014165027.1	WP_014165028.1	WP_014165029.1	WP_014165030.1	WP_014165031.1	WP_041253191.1
OPR_396	Expressed	8	1079542	1094895	WP_014165033.1	WP_014165034.1	WP_014165035.1	WP_014165036.1	WP_014165037.1	WP_014165038.1	WP_014165039.1	WP_014165040.1
OPR_397	Expressed	1	1095110	1097878	WP_014165041.1
OPR_398	Expressed	4	1098304	1113306	WP_014165042.1	WP_014165043.1	WP_014165044.1	WP_050855769.1
OPR_399	Expressed	3	1113503	1121123	WP_014165046.1	WP_014165047.1	WP_014165048.1
OPR_400	Expressed	1	1122412	1122843	WP_050855818.1
OPR_401	Expressed	2	1123098	1125280	WP_014165050.1	WP_014165051.1
OPR_402	Expressed	4	1125462	1129939	WP_014165052.1	WP_014165053.1	WP_014165054.1	WP_014165055.1
OPR_403	Expressed	3	1130166	1132592	WP_014165056.1	WP_014165057.1	WP_014165058.1
OPR_404	Expressed	1	1132923	1133567	WP_014165059.1
OPR_405	Expressed	3	1133568	1136310	WP_014165060.1	WP_014165061.1	WP_014165062.1
OPR_406	Expressed	1	1136509	1136910	WP_014165063.1
OPR_407	Expressed	3	1136907	1139177	WP_014165064.1	WP_014165065.1	WP_014165066.1
OPR_408	Expressed	1	1139263	1139736	WP_014165067.1
OPR_409	Expressed	1	1140685	1141929	WP_014165069.1
OPR_410	Expressed	1	1142089	1143507	WP_014165070.1
OPR_411	Expressed	2	1143566	1145254	WP_014165071.1	WP_014165072.1
OPR_412	Expressed	2	1145410	1146456	WP_014165073.1	WP_014165074.1
OPR_413	Expressed	4	1146526	1149776	WP_014165075.1	WP_014165076.1	WP_014165077.1	WP_014165078.1
OPR_414	Expressed	5	1150009	1154564	WP_014165079.1	WP_014165080.1	WP_014165081.1	WP_014165082.1	WP_014165083.1
OPR_415	Expressed	2	1154561	1155810	WP_014165084.1	WP_014165085.1
OPR_416	Expressed	1	1156814	1158313	WP_014165086.1
OPR_417	Expressed	1	1158366	1159928	WP_014165087.1
OPR_418	Expressed	2	1160149	1160735	WP_014165088.1	WP_014165089.1
OPR_419	Expressed	2	1160959	1162658	WP_050855770.1	WP_050855771.1
OPR_420	Expressed	1	1165156	1165842	WP_014165090.1
OPR_421	Expressed	2	1165955	1169511	WP_014165091.1	WP_014165092.1
OPR_422	Expressed	2	1169695	1171177	WP_014165093.1	WP_014165094.1
OPR_423	Expressed	1	1171394	1171645	WP_014165095.1
OPR_424	Expressed	2	1171925	1174561	WP_014165096.1	WP_014165097.1
OPR_425	Expressed	1	1174673	1175503	WP_014165098.1
OPR_426	Expressed	6	1176039	1180387	WP_014165099.1	WP_014165100.1	WP_014165101.1	WP_014165102.1	WP_014165103.1	WP_014165104.1
OPR_427	Expressed	7	1180467	1186240	WP_014165105.1	WP_014165106.1	WP_014165107.1	WP_014165108.1	WP_014165109.1	WP_014165110.1	WP_014165111.1
OPR_428	Expressed	2	1186316	1187093	WP_041253374.1	WP_014165113.1
OPR_429	Expressed	1	1188673	1190583	WP_014165114.1
OPR_430	Expressed	1	1191394	1192155	WP_014165115.1
OPR_431	Expressed	5	1192342	1195907	WP_014165116.1	WP_014165117.1	WP_014165118.1	WP_014165119.1	WP_014165120.1
OPR_432	Expressed	4	1196028	1199576	WP_014165121.1	WP_014165122.1	WP_014165123.1	WP_041253377.1
OPR_433	Expressed	4	1199583	1202264	WP_014165125.1	WP_014165126.1	WP_014165127.1	WP_014165128.1
OPR_434	Expressed	5	1202381	1207385	WP_014165129.1	WP_014165130.1	WP_014165131.1	WP_014165132.1	WP_014165133.1
OPR_435	Expressed	1	1207527	1208375	WP_014165134.1
OPR_436	Expressed	2	1208476	1209456	WP_014165135.1	WP_014165136.1
OPR_437	Expressed	1	1209482	1210438	WP_041253380.1
OPR_438	Expressed	1	1210489	1211631	WP_014165138.1
OPR_439	Expressed	1	1212336	1212776	WP_014165139.1
OPR_440	Expressed	1	1212866	1213552	WP_014165140.1
OPR_441	Expressed	1	1213563	1215380	WP_014165141.1
OPR_442	Expressed	2	1215568	1218736	WP_014165142.1	WP_014165143.1
OPR_443	Expressed	2	1218944	1220308	WP_014165144.1	WP_014165145.1
OPR_444	Expressed	3	1220309	1222221	WP_014165146.1	WP_014165147.1	WP_041253194.1
OPR_445	Expressed	1	1222323	1223093	WP_014165149.1
OPR_446	Expressed	1	1223300	1224622	WP_014165150.1
OPR_447	Not_Expressed	1	1225730	1227094	WP_014165151.1
OPR_448	Expressed	3	1227333	1230371	WP_014165152.1	WP_014165153.1	WP_014165154.1
OPR_449	Expressed	1	1230898	1231755	WP_050855820.1
OPR_450	Expressed	4	1231781	1238453	WP_014165156.1	WP_014165157.1	WP_014165158.1	WP_014165159.1
OPR_451	Expressed	11	1238748	1245617	WP_014165160.1	WP_014165161.1	WP_041253195.1	WP_014165162.1	WP_014165163.1	WP_014165164.1	WP_014165165.1	WP_014165166.1	WP_014165167.1	WP_014165168.1	WP_014165169.1
OPR_452	Expressed	7	1245798	1250927	WP_014165170.1	WP_014165171.1	WP_014165172.1	WP_014165173.1	WP_014165174.1	WP_014165175.1	WP_014165176.1
OPR_453	Expressed	4	1251173	1254295	WP_041253196.1	WP_014165178.1	WP_014165179.1	WP_014165180.1
OPR_454	Expressed	3	1254516	1255789	WP_014165181.1	WP_014165182.1	WP_014165183.1
OPR_455	Expressed	6	1256172	1260626	WP_014165184.1	WP_014165185.1	WP_014165186.1	WP_014165187.1	WP_014165188.1	WP_014165189.1
OPR_456	Expressed	7	1261123	1265047	WP_050855772.1	WP_014165191.1	WP_014165192.1	WP_014165193.1	WP_014165194.1	WP_014165195.1	WP_014165196.1
OPR_457	Expressed	6	1265396	1270465	WP_014165197.1	WP_014165198.1	WP_014165199.1	WP_014165200.1	WP_014165201.1	WP_014165202.1
OPR_458	Expressed	1	1270754	1271050	WP_041253197.1
OPR_459	Expressed	1	1271847	1274588	WP_041253198.1
OPR_460	Expressed	1	1275570	1276454	WP_014165205.1
OPR_461	Expressed	2	1276901	1277732	WP_014165206.1	WP_014165207.1
OPR_462	Expressed	1	1277835	1278056	WP_014165208.1
OPR_463	Expressed	1	1278960	1280072	WP_014165210.1
OPR_464	Expressed	1	1280494	1281420	WP_014165211.1
OPR_465	Expressed	1	1281604	1281786	WP_014165212.1
OPR_466	Expressed	2	1281778	1283414	WP_014165213.1	WP_014165214.1
OPR_467	Expressed	4	1283552	1285614	WP_014165215.1	WP_014165216.1	WP_041253199.1	WP_014165218.1
OPR_468	Expressed	2	1285798	1287980	WP_014165219.1	WP_014165220.1
OPR_469	Expressed	1	1288171	1288545	WP_041253200.1
OPR_470	Expressed	1	1289392	1289856	WP_014165222.1
OPR_471	Expressed	1	1290112	1291185	WP_041253389.1
OPR_472	Expressed	1	1291942	1292838	WP_014165224.1
OPR_473	Expressed	2	1293409	1300313	WP_014165225.1	WP_014165226.1
OPR_474	Expressed	1	1300516	1302294	WP_014165227.1
OPR_475	Expressed	3	1302435	1305877	WP_014165228.1	WP_014165229.1	WP_014165230.1
OPR_476	Expressed	2	1306176	1309479	WP_014165231.1	WP_014165232.1
OPR_477	Expressed	1	1310021	1310620	WP_014165233.1
OPR_478	Expressed	1	1310783	1311544	WP_014165234.1
OPR_479	Expressed	1	1312266	1312694	WP_014165235.1
OPR_480	Expressed	1	1314081	1314860	WP_014165236.1
OPR_481	Expressed	1	1315577	1317217	WP_014165237.1
OPR_482	Expressed	3	1317538	1318949	WP_014165238.1	WP_014165239.1	WP_014165240.1
OPR_483	Expressed	1	1319231	1319848	WP_014165241.1
OPR_484	Expressed	1	1320613	1323033	WP_014165242.1
OPR_485	Expressed	2	1323233	1325783	WP_014165243.1	WP_014165244.1
OPR_486	Expressed	3	1325898	1329629	WP_014165245.1	WP_014165246.1	WP_014165247.1
OPR_487	Expressed	1	1329768	1330343	WP_014165248.1
OPR_488	Expressed	1	1330417	1330698	WP_014165249.1
OPR_489	Expressed	3	1331266	1333154	WP_014165250.1	WP_014165251.1	WP_014165252.1
OPR_490	Expressed	1	1333691	1334254	WP_014165253.1
OPR_491	Expressed	1	1334456	1335133	WP_041253392.1
OPR_492	Expressed	1	1335367	1335750	WP_014165255.1
OPR_493	Expressed	1	1336144	1338321	WP_014165256.1
OPR_494	Expressed	1	1338625	1341027	WP_014165257.1
OPR_495	Expressed	1	1341207	1344011	WP_014165258.1
OPR_496	Expressed	1	1344318	1345493	WP_014165259.1
OPR_497	Expressed	1	1345659	1348466	WP_014165260.1
OPR_498	Expressed	4	1348918	1351839	WP_014165261.1	WP_014165262.1	WP_014165263.1	WP_014165264.1
OPR_499	Expressed	4	1352617	1355400	WP_014165265.1	WP_014165266.1	WP_014165267.1	WP_014165268.1
OPR_500	Expressed	1	1355943	1356464	WP_014165269.1
OPR_501	Expressed	5	1357206	1363548	WP_014165270.1	WP_014165271.1	WP_014165272.1	WP_014165273.1	WP_014165274.1
OPR_502	Expressed	1	1363707	1363988	WP_014165275.1
OPR_503	Expressed	4	1364217	1368763	WP_014165276.1	WP_014165277.1	WP_014165278.1	WP_014165279.1
OPR_504	Expressed	1	1368780	1369463	WP_014165280.1
OPR_505	Expressed	1	1369576	1370253	WP_014165281.1
OPR_506	Expressed	3	1370483	1372881	WP_041253201.1	WP_014165283.1	WP_014165284.1
OPR_507	Expressed	1	1372943	1373416	WP_014165285.1
OPR_508	Expressed	3	1373831	1379240	WP_050855773.1	WP_014165287.1	WP_014165288.1
OPR_509	Expressed	1	1379463	1382888	WP_014165289.1
OPR_510	Expressed	1	1383016	1383738	WP_014165290.1
OPR_511	Expressed	1	1384933	1385880	WP_014165291.1
OPR_512	Expressed	1	1386548	1386766	WP_014165292.1
OPR_513	Expressed	4	1387181	1389089	WP_014165293.1	WP_014165294.1	WP_014165295.1	WP_014165296.1
OPR_514	Expressed	1	1389682	1390092	WP_014165297.1
OPR_515	Expressed	2	1390293	1391907	WP_014165298.1	WP_014165299.1
OPR_516	Expressed	3	1392055	1395017	WP_014165300.1	WP_014165301.1	WP_014165302.1
OPR_517	Expressed	4	1395263	1400686	WP_041253202.1	WP_014165304.1	WP_014165305.1	WP_014165306.1
OPR_518	Expressed	1	1400798	1403134	WP_041253396.1
OPR_519	Expressed	1	1403406	1403999	WP_041253397.1
OPR_520	Expressed	2	1405303	1406538	WP_014165309.1	WP_014165310.1
OPR_521	Expressed	1	1406623	1408089	WP_014165311.1
OPR_522	Expressed	1	1408430	1408831	WP_014165312.1
OPR_523	Expressed	1	1408971	1409390	WP_014165313.1
OPR_524	Expressed	1	1409579	1410334	WP_041253203.1
OPR_525	Expressed	1	1410426	1411148	WP_014165315.1
OPR_526	Expressed	2	1411436	1413738	WP_014165316.1	WP_014165317.1
OPR_527	Expressed	3	1413901	1417776	WP_014165318.1	WP_014165319.1	WP_041253398.1
OPR_528	Expressed	1	1417878	1419182	WP_014165321.1
OPR_529	Expressed	1	1419389	1420675	WP_014165322.1
OPR_530	Expressed	4	1420996	1425707	WP_014165323.1	WP_014165324.1	WP_014165325.1	WP_014165326.1
OPR_531	Expressed	6	1425738	1430620	WP_014165327.1	WP_014165328.1	WP_014165329.1	WP_014165330.1	WP_014165331.1	WP_014165332.1
OPR_532	Expressed	2	1430706	1432667	WP_014165333.1	WP_014165334.1
OPR_533	Expressed	5	1432649	1437025	WP_014165335.1	WP_014165336.1	WP_014165337.1	WP_014165338.1	WP_014165339.1
OPR_534	Expressed	1	1437093	1437410	WP_041253204.1
OPR_535	Expressed	1	1437620	1438063	WP_041253205.1
OPR_536	Expressed	1	1438191	1439198	WP_014165340.1
OPR_537	Expressed	1	1439429	1440202	WP_014165341.1
OPR_538	Expressed	1	1440195	1441130	WP_014165342.1
OPR_539	Expressed	2	1441229	1443383	WP_014165343.1	WP_014165344.1
OPR_540	Expressed	2	1443428	1444638	WP_041253206.1	WP_014165346.1
OPR_541	Expressed	1	1444773	1446656	WP_014165347.1
OPR_542	Expressed	2	1446705	1447337	WP_014165348.1	WP_014165349.1
OPR_543	Expressed	1	1448337	1448741	WP_014165350.1
OPR_544	Expressed	3	1448975	1453677	WP_041253207.1	WP_014165351.1	WP_014165352.1
OPR_545	Expressed	1	1453791	1454555	WP_014165353.1
OPR_546	Expressed	1	1454567	1456054	WP_014165354.1
OPR_547	Expressed	1	1456627	1457523	WP_014165355.1
OPR_548	Expressed	1	1457931	1458527	WP_014165356.1
OPR_549	Expressed	1	1458619	1460022	WP_014165357.1
OPR_550	Expressed	1	1460235	1460438	WP_014165358.1
OPR_551	Expressed	2	1460585	1461460	WP_014165359.1	WP_014165360.1
OPR_552	Expressed	1	1461582	1462670	WP_014165361.1
OPR_553	Expressed	1	1462741	1463736	WP_014165362.1
OPR_554	Expressed	2	1464003	1465633	WP_014165363.1	WP_014165364.1
OPR_555	Expressed	1	1465933	1467486	WP_041253208.1
OPR_556	Expressed	1	1467807	1468595	WP_014165366.1
OPR_557	Expressed	3	1469142	1472787	WP_014165367.1	WP_014165368.1	WP_014165369.1
OPR_558	Expressed	1	1473810	1474577	WP_014165370.1
OPR_559	Expressed	1	1474737	1476281	WP_014165371.1
OPR_560	Expressed	6	1477509	1482675	WP_041253209.1	WP_014165373.1	WP_014165374.1	WP_014165375.1	WP_014165376.1	WP_014165377.1
OPR_561	Not_Expressed	1	1484639	1484905	WP_014165379.1
OPR_562	Expressed	1	1485093	1485503	WP_014165380.1
OPR_563	Expressed	4	1486148	1489071	WP_014165381.1	WP_014165382.1	WP_014165383.1	WP_014165384.1
OPR_564	Expressed	1	1489377	1491404	WP_014165385.1
OPR_565	Expressed	1	1491592	1492665	WP_014165386.1
OPR_566	Expressed	2	1492870	1497211	WP_041253210.1	WP_014165388.1
OPR_567	Expressed	1	1497363	1498898	WP_014165389.1
OPR_568	Expressed	3	1499147	1502188	WP_014165390.1	WP_041253211.1	WP_014165392.1
OPR_569	Expressed	1	1502277	1503416	WP_014165393.1
OPR_570	Expressed	4	1504263	1507275	WP_014165394.1	WP_041253212.1	WP_014165396.1	WP_014165397.1
OPR_571	Expressed	4	1508430	1513513	WP_041253213.1	WP_014165401.1	WP_014165402.1	WP_014165403.1
OPR_572	Expressed	1	1513621	1514301	WP_014165404.1
OPR_573	Expressed	1	1514979	1517525	WP_014165405.1
OPR_574	Expressed	3	1517690	1521911	WP_014165406.1	WP_014165407.1	WP_014165408.1
OPR_575	Expressed	1	1522979	1526656	WP_014165409.1
OPR_576	Expressed	1	1527046	1527405	WP_014165410.1
OPR_577	Expressed	1	1528110	1529225	WP_014165411.1
OPR_578	Expressed	4	1529712	1536829	WP_041253407.1	WP_014165413.1	WP_014165414.1	WP_014165415.1
OPR_579	Expressed	3	1537177	1540481	WP_014165416.1	WP_014165417.1	WP_014165418.1
OPR_580	Expressed	2	1540666	1541689	WP_014165419.1	WP_050855821.1
OPR_581	Expressed	1	1542314	1543123	WP_014165421.1
OPR_582	Expressed	1	1543429	1544937	WP_014165422.1
OPR_583	Expressed	2	1545193	1546666	WP_014165423.1	WP_014165424.1
OPR_584	Expressed	1	1546876	1547400	WP_014165425.1
OPR_585	Expressed	2	1547625	1548850	WP_014165426.1	WP_014165427.1
OPR_586	Expressed	3	1549072	1555892	WP_014165428.1	WP_014165429.1	WP_050855823.1
OPR_587	Expressed	4	1556050	1559042	WP_014165431.1	WP_041253410.1	WP_014165433.1	WP_014165434.1
OPR_588	Expressed	1	1559454	1560407	WP_014165435.1
OPR_589	Expressed	3	1560807	1566948	WP_014165436.1	WP_014165437.1	WP_041253412.1
OPR_590	Expressed	1	1567024	1567605	WP_014165439.1
OPR_591	Expressed	1	1567815	1568618	WP_014165440.1
OPR_592	Expressed	2	1568924	1571254	WP_014165441.1	WP_014165442.1
OPR_593	Expressed	1	1571379	1572269	WP_014165443.1
OPR_594	Expressed	2	1572314	1574280	WP_014165444.1	WP_014165445.1
OPR_595	Expressed	2	1574343	1577228	WP_014165446.1	WP_014165447.1
OPR_596	Expressed	2	1577281	1578642	WP_014165448.1	WP_014165449.1
OPR_597	Expressed	1	1579026	1580261	WP_014165450.1
OPR_598	Expressed	1	1580347	1580730	WP_014165451.1
OPR_599	Expressed	2	1580820	1582090	WP_014165452.1	WP_014165453.1
OPR_600	Expressed	2	1582101	1583477	WP_014165454.1	WP_014165455.1
OPR_601	Expressed	3	1584127	1587650	WP_014165457.1	WP_014165458.1	WP_014165459.1
OPR_602	Expressed	2	1588344	1591726	WP_014165460.1	WP_014165461.1
OPR_603	Expressed	2	1591917	1594952	WP_014165462.1	WP_014165463.1
OPR_604	Expressed	1	1595455	1597134	WP_014165464.1
OPR_605	Expressed	1	1597637	1598242	WP_014165465.1
OPR_606	Expressed	2	1598250	1599308	WP_014165466.1	WP_014165467.1
OPR_607	Expressed	1	1599489	1601306	WP_014165468.1
OPR_608	Expressed	1	1601569	1602138	WP_014165469.1
OPR_609	Not_Expressed	1	1602292	1602906	WP_014165470.1
OPR_610	Expressed	1	1603000	1603368	WP_050855774.1
OPR_611	Expressed	3	1603358	1606373	WP_014165472.1	WP_014165473.1	WP_014165474.1
OPR_612	Expressed	2	1607799	1609249	WP_014165476.1	WP_014165477.1
OPR_613	Expressed	2	1609446	1611097	WP_014165478.1	WP_014165479.1
OPR_614	Expressed	1	1611355	1612386	WP_041253214.1
OPR_615	Expressed	7	1613024	1617464	WP_014165481.1	WP_014165482.1	WP_014165483.1	WP_014165484.1	WP_014165485.1	WP_014165486.1	WP_014165487.1
OPR_616	Expressed	1	1617614	1618762	WP_041253414.1
OPR_617	Expressed	1	1619071	1619304	WP_014165489.1
OPR_618	Expressed	1	1620126	1621610	WP_014165490.1
OPR_619	Expressed	2	1621731	1622624	WP_014165491.1	WP_014165492.1
OPR_620	Expressed	1	1623063	1623923	WP_014165493.1
OPR_621	Expressed	1	1624681	1625754	WP_041253215.1
OPR_622	Expressed	3	1626151	1627779	WP_014165495.1	WP_014165496.1	WP_014165497.1
OPR_623	Expressed	3	1627965	1629931	WP_041253216.1	WP_014165499.1	WP_014165500.1
OPR_624	Expressed	1	1630953	1631366	WP_014165501.1
OPR_625	Expressed	2	1631603	1632491	WP_050855775.1	WP_014165503.1
OPR_626	Expressed	4	1632966	1636913	WP_014165504.1	WP_041253217.1	WP_014165506.1	WP_014165507.1
OPR_627	Expressed	1	1637298	1638095	WP_041253218.1
OPR_628	Expressed	8	1638329	1645963	WP_014165509.1	WP_014165510.1	WP_041253219.1	WP_014165512.1	WP_014165513.1	WP_014165514.1	WP_014165515.1	WP_014165516.1
OPR_629	Expressed	2	1646065	1647757	WP_014165517.1	WP_014165518.1
OPR_630	Expressed	1	1647894	1649033	WP_014165519.1
OPR_631	Expressed	6	1649226	1657094	WP_014165520.1	WP_014165521.1	WP_014165522.1	WP_014165523.1	WP_014165524.1	WP_014165525.1
OPR_632	Expressed	2	1657214	1660288	WP_041253421.1	WP_014165527.1
OPR_633	Expressed	3	1661215	1664391	WP_014165528.1	WP_014165529.1	WP_014165530.1
OPR_634	Expressed	3	1664923	1668624	WP_014165531.1	WP_014165532.1	WP_014165533.1
OPR_635	Expressed	1	1668709	1669629	WP_014165534.1
OPR_636	Expressed	1	1669631	1670176	WP_014165535.1
OPR_637	Expressed	1	1670259	1670534	WP_014165536.1
OPR_638	Expressed	1	1670682	1671926	WP_014165537.1
OPR_639	Not_Expressed	1	1672188	1673639	WP_014165538.1
OPR_640	Expressed	1	1673821	1675575	WP_041253422.1
OPR_641	Expressed	1	1675608	1676144	WP_014165540.1
OPR_642	Expressed	1	1676291	1679830	WP_014165541.1
OPR_643	Expressed	2	1680987	1682726	WP_014165543.1	WP_014165544.1
OPR_644	Expressed	4	1683083	1686576	WP_014165545.1	WP_014165546.1	WP_014165547.1	WP_014165548.1
OPR_645	Expressed	4	1686797	1690514	WP_014165549.1	WP_014165550.1	WP_014165551.1	WP_014165552.1
OPR_646	Expressed	1	1690554	1691048	WP_014165553.1
OPR_647	Expressed	4	1691331	1694524	WP_014165554.1	WP_014165555.1	WP_014165556.1	WP_014165557.1
OPR_648	Expressed	2	1695174	1697266	WP_014165558.1	WP_014165559.1
OPR_649	Expressed	1	1697572	1697820	WP_014165560.1
OPR_650	Expressed	1	1698652	1700268	WP_014165561.1
OPR_651	Expressed	1	1700821	1703013	WP_014165562.1
OPR_652	Expressed	1	1703422	1705221	WP_014165563.1
OPR_653	Expressed	1	1705439	1705690	WP_014165564.1
OPR_654	Expressed	1	1706246	1707724	WP_014165565.1
OPR_655	Expressed	3	1707823	1711960	WP_014165566.1	WP_014165567.1	WP_014165568.1
OPR_656	Expressed	9	1713805	1721743	WP_014165571.1	WP_014165572.1	WP_014165573.1	WP_014165574.1	WP_014165575.1	WP_041253220.1	WP_041253221.1	WP_014165578.1	WP_014165579.1
OPR_657	Not_Expressed	1	1722021	1723442	WP_014165580.1
OPR_658	Expressed	3	1723724	1726211	WP_014165581.1	WP_014165582.1	WP_014165583.1
OPR_659	Expressed	1	1726233	1726850	WP_014165584.1
OPR_660	Expressed	3	1727091	1731369	WP_014165585.1	WP_041253222.1	WP_014165587.1
OPR_661	Expressed	9	1731532	1738493	WP_014165588.1	WP_014165589.1	WP_050855776.1	WP_014165591.1	WP_014165592.1	WP_014165593.1	WP_014165594.1	WP_014165595.1	WP_014165596.1
OPR_662	Expressed	1	1738639	1739466	WP_014165597.1
OPR_663	Expressed	4	1739534	1742553	WP_014165598.1	WP_041253223.1	WP_014165600.1	WP_014165601.1
OPR_664	Expressed	9	1743216	1755393	WP_014165602.1	WP_014165603.1	WP_014165604.1	WP_041253424.1	WP_041253224.1	WP_014165607.1	WP_014165608.1	WP_014165609.1	WP_014165610.1
OPR_665	Expressed	4	1756288	1759565	WP_014165612.1	WP_014165613.1	WP_014165614.1	WP_014165615.1
OPR_666	Expressed	1	1760146	1761597	WP_014165616.1
OPR_667	Expressed	1	1761731	1762288	WP_014165617.1
OPR_668	Expressed	1	1762546	1764057	WP_014165618.1
OPR_669	Expressed	1	1764177	1764632	WP_014165619.1
OPR_670	Expressed	1	1764642	1765283	WP_014165620.1
OPR_671	Expressed	10	1765404	1774849	WP_014165621.1	WP_014165622.1	WP_014165623.1	WP_014165624.1	WP_014165625.1	WP_014165626.1	WP_014165627.1	WP_014165628.1	WP_041253225.1	WP_014165629.1
OPR_672	Expressed	2	1775094	1776816	WP_014165630.1	WP_014165631.1
OPR_673	Expressed	3	1777418	1780454	WP_014165632.1	WP_041253226.1	WP_014165634.1
OPR_674	Expressed	1	1780622	1783327	WP_014165635.1
OPR_675	Expressed	2	1783855	1786867	WP_014165637.1	WP_014165638.1
OPR_676	Expressed	1	1787032	1789722	WP_041253227.1
OPR_677	Expressed	1	1789875	1790969	WP_014165640.1
OPR_678	Expressed	1	1804132	1804842	WP_014165641.1
OPR_679	Expressed	1	1804923	1806011	WP_014165642.1
OPR_680	Expressed	1	1806089	1807399	WP_014165643.1
OPR_681	Expressed	1	1807897	1808658	WP_014165644.1
OPR_682	Expressed	1	1809049	1810440	WP_014165645.1
OPR_683	Expressed	2	1811384	1813805	WP_014165646.1	WP_014165647.1
OPR_684	Expressed	2	1813965	1815598	WP_014165648.1	WP_014165649.1
OPR_685	Expressed	3	1815830	1819226	WP_014165650.1	WP_014165651.1	WP_014165652.1
OPR_686	Expressed	5	1819321	1824176	WP_014165653.1	WP_014165654.1	WP_014165655.1	WP_014165656.1	WP_014165657.1
OPR_687	Expressed	1	1824458	1825804	WP_014165658.1
OPR_688	Expressed	1	1826036	1828240	WP_014165659.1
OPR_689	Expressed	5	1828342	1833138	WP_014165660.1	WP_014165661.1	WP_014165662.1	WP_014165663.1	WP_014165664.1
OPR_690	Expressed	1	1833291	1834226	WP_014165665.1
OPR_691	Expressed	3	1834303	1835772	WP_014165666.1	WP_014165667.1	WP_014165668.1
OPR_692	Expressed	1	1835764	1836282	WP_014165669.1
OPR_693	Expressed	3	1838566	1843173	WP_014165671.1	WP_014165672.1	WP_014165673.1
OPR_694	Expressed	1	1843449	1843970	WP_014165674.1
OPR_695	Expressed	1	1844351	1844719	WP_041253228.1
OPR_696	Expressed	2	1845668	1846489	WP_050855777.1	WP_014165677.1
OPR_697	Expressed	1	1847680	1848354	WP_014165680.1
OPR_698	Expressed	5	1849238	1852978	WP_014165681.1	WP_014165682.1	WP_014165683.1	WP_014165684.1	WP_014165685.1
OPR_699	Expressed	1	1853185	1854051	WP_041253229.1
OPR_700	Expressed	3	1854146	1861527	WP_041253432.1	WP_014165688.1	WP_014165689.1
OPR_701	Expressed	2	1861520	1864160	WP_014165690.1	WP_014165691.1
OPR_702	Expressed	2	1864404	1864906	WP_014165692.1	WP_014165693.1
OPR_703	Expressed	3	1865011	1866837	WP_014165694.1	WP_041253433.1	WP_014165696.1
OPR_704	Expressed	2	1867494	1868261	WP_014165697.1	WP_041253230.1
OPR_705	Expressed	1	1868705	1869772	WP_014165699.1
OPR_706	Expressed	3	1869868	1872046	WP_014165700.1	WP_014165701.1	WP_014165702.1
OPR_707	Expressed	3	1872228	1876546	WP_041253231.1	WP_014165704.1	WP_014165705.1
OPR_708	Expressed	2	1876854	1878751	WP_014165706.1	WP_014165707.1
OPR_709	Expressed	1	1879163	1880353	WP_041253436.1
OPR_710	Expressed	5	1880651	1884503	WP_014165709.1	WP_014165710.1	WP_014165711.1	WP_014165712.1	WP_014165713.1
OPR_711	Expressed	1	1884688	1885725	WP_014165714.1
OPR_712	Expressed	1	1885780	1886370	WP_014165715.1
OPR_713	Expressed	9	1886430	1892699	WP_014165716.1	WP_014165717.1	WP_014165718.1	WP_014165719.1	WP_014165720.1	WP_041253437.1	WP_014165722.1	WP_014165723.1	WP_014165724.1
OPR_714	Expressed	2	1892931	1897072	WP_014165725.1	WP_014165726.1
OPR_715	Expressed	1	1897246	1898301	WP_014165727.1
OPR_716	Expressed	2	1898333	1900045	WP_014165728.1	WP_014165729.1
OPR_717	Expressed	2	1900106	1901728	WP_014165730.1	WP_014165731.1
OPR_718	Expressed	1	1901723	1902655	WP_014165732.1
OPR_719	Expressed	1	1902703	1902933	WP_014165733.1
OPR_720	Expressed	1	1903008	1904288	WP_014165734.1
OPR_721	Expressed	1	1904379	1905689	WP_014165735.1
OPR_722	Expressed	6	1905686	1912438	WP_014165736.1	WP_014165737.1	WP_014165738.1	WP_014165739.1	WP_014165740.1	WP_014165741.1
OPR_723	Expressed	1	1912683	1914365	WP_041253232.1
OPR_724	Expressed	1	1914547	1916583	WP_041253233.1
OPR_725	Expressed	5	1916751	1923514	WP_014165744.1	WP_014165745.1	WP_014165746.1	WP_014165747.1	WP_014165748.1
OPR_726	Expressed	1	1923867	1924103	WP_014165749.1
OPR_727	Expressed	1	1924672	1925160	WP_014165750.1
OPR_728	Expressed	1	1925171	1926124	WP_014165751.1
OPR_729	Expressed	2	1926242	1930230	WP_014165752.1	WP_014165753.1
OPR_730	Expressed	3	1930335	1932546	WP_014165754.1	WP_014165755.1	WP_014165756.1
OPR_731	Expressed	1	1934025	1936100	WP_014165757.1
OPR_732	Expressed	3	1936628	1938073	WP_014165758.1	WP_014165759.1	WP_014165760.1
OPR_733	Expressed	8	1938423	1947227	WP_014165761.1	WP_014165762.1	WP_014165763.1	WP_014165764.1	WP_014165765.1	WP_014165766.1	WP_014165767.1	WP_014165768.1
OPR_734	Expressed	1	1947261	1949264	WP_014165769.1
OPR_735	Expressed	3	1949441	1952302	WP_014165770.1	WP_041253234.1	WP_014165772.1
OPR_736	Expressed	3	1952435	1958278	WP_014165773.1	WP_014165774.1	WP_014165775.1
OPR_737	Expressed	1	1958453	1959664	WP_014165776.1
OPR_738	Expressed	2	1959843	1963798	WP_014165777.1	WP_014165778.1
OPR_739	Expressed	9	1963981	1973056	WP_014165779.1	WP_014165780.1	WP_014165781.1	WP_014165782.1	WP_014165783.1	WP_014165784.1	WP_014165785.1	WP_014165786.1	WP_014165787.1
OPR_740	Not_Expressed	3	1973405	1975185	WP_014165789.1	WP_014165790.1	WP_014165791.1
OPR_741	Expressed	1	1975926	1976273	WP_050855778.1
OPR_742	Expressed	1	1976681	1978387	WP_014165793.1
OPR_743	Expressed	1	1978582	1978914	WP_014165794.1
OPR_744	Expressed	1	1979249	1980220	WP_014165795.1
OPR_745	Expressed	3	1980430	1982510	WP_014165796.1	WP_014165797.1	WP_014165798.1
OPR_746	Expressed	1	1983524	1985416	WP_041253443.1
OPR_747	Expressed	2	1985627	1987178	WP_014165800.1	WP_014165801.1
OPR_748	Expressed	1	1987387	1988487	WP_014165802.1
OPR_749	Expressed	6	1988750	1993344	WP_014165803.1	WP_014165804.1	WP_014165805.1	WP_050855779.1	WP_041253235.1	WP_014165806.1
OPR_750	Expressed	1	1993600	1994022	WP_050855780.1
OPR_751	Expressed	3	1995071	2001584	WP_014165808.1	WP_014165809.1	WP_014165810.1
OPR_752	Expressed	2	2001733	2002397	WP_014165811.1	WP_014165812.1
OPR_753	Expressed	8	2002394	2010332	WP_014165813.1	WP_014165814.1	WP_014165815.1	WP_014165816.1	WP_014165817.1	WP_014165818.1	WP_014165819.1	WP_014165820.1
OPR_754	Expressed	2	2011007	2013430	WP_014165821.1	WP_014165822.1
OPR_755	Expressed	1	2013848	2016346	WP_014165823.1
OPR_756	Expressed	1	2016451	2018574	WP_014165824.1
OPR_757	Expressed	1	2018689	2020026	WP_014165825.1
OPR_758	Expressed	2	2020060	2023090	WP_050855781.1	WP_014165827.1
OPR_759	Expressed	1	2023201	2023461	WP_014165828.1
OPR_760	Expressed	2	2023501	2025843	WP_014165829.1	WP_014165830.1
OPR_761	Expressed	1	2026057	2026659	WP_014165831.1
OPR_762	Expressed	2	2026670	2028105	WP_014165832.1	WP_014165833.1
OPR_763	Expressed	5	2028944	2033721	WP_014165834.1	WP_014165835.1	WP_014165836.1	WP_014165837.1	WP_014165838.1
OPR_764	Expressed	1	2034276	2034632	WP_014165839.1
OPR_765	Expressed	2	2034751	2036812	WP_014165840.1	WP_014165841.1
OPR_766	Expressed	1	2037008	2037286	WP_014165842.1
OPR_767	Expressed	2	2037488	2040039	WP_014165843.1	WP_014165844.1
OPR_768	Expressed	4	2040211	2046930	WP_014165845.1	WP_014165846.1	WP_014165847.1	WP_014165848.1
OPR_769	Expressed	1	2049830	2050411	WP_041253236.1
OPR_770	Expressed	2	2050461	2051997	WP_014165850.1	WP_014165851.1
OPR_771	Expressed	9	2052569	2079302	WP_041253237.1	WP_041253238.1	WP_014165854.1	WP_014165855.1	WP_014165856.1	WP_014165857.1	WP_014165858.1	WP_014165859.1	WP_014165860.1
OPR_772	Expressed	7	2080644	2088593	WP_041253239.1	WP_014165862.1	WP_050855782.1	WP_050855783.1	WP_014165863.1	WP_014165864.1	WP_014165865.1
OPR_773	Expressed	4	2088716	2091494	WP_014165866.1	WP_014165867.1	WP_014165868.1	WP_014165869.1
OPR_774	Expressed	1	2091648	2092277	WP_014165870.1
OPR_775	Expressed	1	2092422	2092982	WP_014165871.1
OPR_776	Expressed	12	2093180	2103515	WP_014165872.1	WP_014165873.1	WP_014165874.1	WP_041253451.1	WP_014165876.1	WP_014165877.1	WP_041253240.1	WP_041253241.1	WP_014165880.1	WP_014165881.1	WP_041253453.1	WP_041253454.1
OPR_777	Expressed	3	2103626	2105647	WP_014165884.1	WP_014165885.1	WP_014165886.1
OPR_778	Expressed	4	2105743	2110470	WP_014165887.1	WP_014165888.1	WP_014165889.1	WP_014165890.1
OPR_779	Expressed	1	2110868	2111566	WP_014165891.1
OPR_780	Expressed	1	2111640	2112110	WP_014165892.1
OPR_781	Expressed	1	2112328	2113680	WP_014165893.1
OPR_782	Expressed	2	2113802	2115882	WP_014165894.1	WP_014165895.1
OPR_783	Expressed	1	2115956	2116939	WP_014165896.1
OPR_784	Expressed	1	2117437	2119233	WP_014165897.1
OPR_785	Expressed	3	2119619	2125203	WP_014165898.1	WP_014165899.1	WP_014165900.1
OPR_786	Expressed	1	2125265	2125831	WP_014165901.1
OPR_787	Expressed	1	2125992	2126597	WP_014165902.1
OPR_788	Expressed	4	2126774	2135537	WP_014165903.1	WP_014165904.1	WP_014165905.1	WP_014165906.1
OPR_789	Expressed	2	2135534	2137420	WP_014165907.1	WP_014165908.1
OPR_790	Expressed	2	2137618	2139591	WP_014165909.1	WP_014165910.1
OPR_791	Expressed	11	2139709	2151920	WP_050855825.1	WP_014165912.1	WP_014165913.1	WP_014165914.1	WP_014165915.1	WP_014165916.1	WP_014165917.1	WP_041253242.1	WP_014165919.1	WP_014165920.1	WP_041253457.1
OPR_792	Expressed	1	2153139	2153834	WP_014165922.1
OPR_793	Expressed	1	2154203	2155240	WP_014165923.1
OPR_794	Expressed	1	2158363	2158932	WP_050855827.1
OPR_795	Expressed	4	2161502	2163042	WP_041253460.1	WP_014165926.1	WP_014165927.1	WP_014165928.1
OPR_796	Expressed	2	2163301	2164065	WP_014165929.1	WP_014165930.1
OPR_797	Expressed	1	2164756	2165232	WP_014165931.1
OPR_798	Expressed	2	2165644	2168019	WP_014165932.1	WP_041253462.1
OPR_799	Expressed	1	2168088	2168357	WP_014165934.1
OPR_800	Expressed	1	2168722	2170266	WP_014165935.1
OPR_801	Expressed	1	2170597	2171649	WP_014165936.1
OPR_802	Expressed	1	2173394	2173987	WP_014165938.1
OPR_803	Expressed	1	2175084	2176358	WP_014165940.1
OPR_804	Expressed	8	2176872	2187647	WP_014165941.1	WP_014165942.1	WP_014165943.1	WP_014165944.1	WP_014165945.1	WP_014165946.1	WP_014165947.1	WP_014165948.1
OPR_805	Expressed	1	2188486	2189874	WP_014165949.1
OPR_806	Expressed	1	2190171	2192429	WP_014165950.1
OPR_807	Expressed	3	2192523	2195457	WP_041253468.1	WP_014165952.1	WP_014165953.1
OPR_808	Expressed	2	2195652	2197981	WP_014165954.1	WP_014165955.1
OPR_809	Expressed	9	2198445	2205965	WP_014165956.1	WP_014165957.1	WP_014165958.1	WP_014165959.1	WP_014165960.1	WP_014165961.1	WP_014165962.1	WP_050855784.1	WP_014165964.1
OPR_810	Expressed	3	2206232	2208988	WP_014165965.1	WP_014165966.1	WP_014165967.1
OPR_811	Expressed	1	2209369	2210616	WP_014165968.1
OPR_812	Expressed	5	2210848	2215628	WP_014165969.1	WP_014165970.1	WP_014165971.1	WP_041253244.1	WP_014165973.1
OPR_813	Expressed	11	2216078	2226301	WP_014165974.1	WP_014165975.1	WP_014165976.1	WP_014165977.1	WP_041253245.1	WP_014165979.1	WP_014165980.1	WP_014165981.1	WP_014165982.1	WP_014165983.1	WP_014165984.1
OPR_814	Expressed	3	2226780	2230364	WP_014165985.1	WP_014165986.1	WP_014165987.1
OPR_815	Expressed	2	2231054	2233175	WP_014165988.1	WP_014165989.1
OPR_816	Expressed	3	2233176	2234673	WP_014165990.1	WP_014165991.1	WP_014165992.1
OPR_817	Expressed	1	2234920	2235885	WP_014165993.1
OPR_818	Expressed	1	2236244	2238526	WP_014165994.1
OPR_819	Expressed	1	2238876	2239856	WP_041253246.1
OPR_820	Expressed	5	2239888	2249929	WP_014165996.1	WP_014165997.1	WP_041253476.1	WP_014165999.1	WP_014166000.1
OPR_821	Expressed	1	2250112	2250588	WP_014166001.1
OPR_822	Expressed	2	2250750	2252884	WP_014166002.1	WP_014166003.1
OPR_823	Expressed	1	2253131	2254459	WP_014166004.1
OPR_824	Expressed	2	2254456	2255909	WP_014166005.1	WP_014166006.1
OPR_825	Expressed	5	2256098	2263510	WP_014166007.1	WP_014166008.1	WP_014166009.1	WP_014166010.1	WP_041253248.1
OPR_826	Expressed	18	2263835	2283653	WP_014166012.1	WP_014166013.1	WP_014166014.1	WP_041253249.1	WP_014166016.1	WP_041253250.1	WP_014166018.1	WP_041253251.1	WP_014166020.1	WP_014166021.1	WP_014166022.1	WP_014166023.1	WP_014166024.1	WP_041253480.1	WP_014166026.1	WP_014166027.1	WP_014166028.1	WP_014166029.1
OPR_827	Expressed	4	2283842	2289253	WP_014166030.1	WP_041253253.1	WP_014166032.1	WP_014166033.1
OPR_828	Expressed	8	2289351	2297984	WP_041253481.1	WP_014166035.1	WP_014166036.1	WP_014166037.1	WP_014166038.1	WP_014166039.1	WP_014166040.1	WP_014166041.1
OPR_829	Expressed	5	2298336	2302056	WP_014166042.1	WP_014166043.1	WP_014166044.1	WP_014166045.1	WP_014166046.1
OPR_830	Expressed	7	2302200	2324467	WP_014166047.1	WP_014166048.1	WP_014166049.1	WP_014166050.1	WP_014166051.1	WP_014166052.1	WP_014166053.1
OPR_831	Expressed	2	2324675	2325275	WP_014166054.1	WP_014166055.1
OPR_832	Expressed	1	2325743	2326075	WP_014166056.1
OPR_833	Expressed	3	2326214	2329661	WP_014166057.1	WP_014166058.1	WP_014166059.1
OPR_834	Expressed	1	2329713	2330018	WP_041253254.1
OPR_835	Expressed	2	2330737	2332186	WP_014166061.1	WP_014166062.1
OPR_836	Expressed	9	2333969	2342844	WP_050855788.1	WP_050855789.1	WP_041253255.1	WP_014166068.1	WP_014166069.1	WP_014166070.1	WP_014166071.1	WP_014166072.1	WP_014166073.1
OPR_837	Expressed	2	2342931	2347133	WP_014166074.1	WP_014166075.1
OPR_838	Expressed	1	2347206	2348177	WP_014166076.1
OPR_839	Expressed	4	2348512	2354859	WP_014166077.1	WP_014166078.1	WP_014166079.1	WP_014166080.1
OPR_840	Expressed	1	2355205	2355570	WP_014166081.1
OPR_841	Expressed	3	2355797	2358202	WP_014166082.1	WP_014166083.1	WP_014166084.1
OPR_842	Expressed	1	2358426	2358977	WP_014166085.1
OPR_843	Expressed	2	2359032	2361097	WP_014166086.1	WP_014166087.1
OPR_844	Expressed	1	2361102	2361578	WP_014166088.1
OPR_845	Expressed	1	2361634	2362134	WP_014166089.1
OPR_846	Expressed	3	2362303	2364547	WP_014166090.1	WP_014166091.1	WP_014166092.1
OPR_847	Expressed	1	2365495	2366400	WP_014166093.1
OPR_848	Expressed	1	2366742	2367074	WP_014166094.1
OPR_849	Expressed	2	2367154	2369186	WP_014166095.1	WP_014166096.1
OPR_850	Expressed	2	2369584	2371189	WP_041253256.1	WP_014166098.1
OPR_851	Expressed	1	2371274	2371678	WP_014166099.1
OPR_852	Expressed	3	2372023	2379535	WP_014166100.1	WP_014166101.1	WP_014166102.1
OPR_853	Expressed	1	2379778	2380455	WP_014166103.1
OPR_854	Expressed	2	2380678	2382952	WP_014166104.1	WP_014166105.1
OPR_855	Expressed	4	2382969	2385160	WP_014166106.1	WP_014166107.1	WP_014166108.1	WP_014166109.1
OPR_856	Expressed	1	2385317	2385742	WP_014166110.1
OPR_857	Expressed	2	2385935	2388365	WP_014166111.1	WP_014166112.1
OPR_858	Expressed	3	2388446	2390383	WP_014166113.1	WP_014166114.1	WP_014166115.1
OPR_859	Expressed	1	2390550	2391239	WP_041253257.1
OPR_860	Expressed	1	2391468	2392418	WP_041253492.1
OPR_861	Expressed	2	2392703	2394022	WP_014166118.1	WP_014166119.1
OPR_862	Expressed	2	2394458	2396848	WP_014166120.1	WP_014166121.1
OPR_863	Expressed	2	2397437	2398252	WP_014166122.1	WP_014166123.1
OPR_864	Expressed	1	2398365	2398805	WP_014166124.1
OPR_865	Expressed	1	2399139	2400905	WP_014166125.1
OPR_866	Expressed	6	2401174	2409649	WP_014166126.1	WP_014166127.1	WP_014166128.1	WP_041253496.1	WP_014166130.1	WP_014166131.1
OPR_867	Expressed	1	2410067	2410633	WP_014166132.1
OPR_868	Expressed	3	2410748	2412178	WP_041253258.1	WP_014166134.1	WP_014166135.1
OPR_869	Expressed	2	2412220	2413246	WP_014166136.1	WP_014166137.1
OPR_870	Expressed	1	2413807	2414631	WP_014166138.1
OPR_871	Expressed	3	2414806	2419459	WP_014166139.1	WP_014166140.1	WP_014166141.1
OPR_872	Expressed	1	2419652	2421061	WP_014166142.1
OPR_873	Expressed	9	2421151	2437043	WP_014166143.1	WP_014166144.1	WP_014166145.1	WP_014166146.1	WP_014166147.1	WP_014166148.1	WP_014166149.1	WP_014166150.1	WP_014166151.1
OPR_874	Expressed	1	2440194	2447615	WP_014166152.1
OPR_875	Expressed	1	2448413	2450242	WP_050855791.1
OPR_876	Expressed	2	2450784	2453014	WP_014166154.1	WP_014166155.1
OPR_877	Expressed	1	2453213	2454802	WP_014166156.1
OPR_878	Expressed	1	2455306	2455620	WP_014166157.1
OPR_879	Expressed	3	2455844	2464382	WP_014166158.1	WP_041253501.1	WP_014166160.1
OPR_880	Expressed	7	2464643	2468881	WP_014166161.1	WP_014166162.1	WP_014166163.1	WP_014166164.1	WP_014166165.1	WP_041253503.1	WP_014166167.1
OPR_881	Expressed	3	2469408	2470925	WP_014166168.1	WP_014166169.1	WP_014166170.1
OPR_882	Expressed	1	2471239	2472579	WP_014166171.1
OPR_883	Expressed	4	2472888	2476516	WP_014166172.1	WP_041253259.1	WP_014166174.1	WP_014166175.1
OPR_884	Expressed	2	2476726	2480154	WP_014166176.1	WP_014166177.1
OPR_885	Expressed	2	2480608	2485266	WP_014166178.1	WP_050855793.1
OPR_886	Expressed	1	2485465	2486124	WP_014166180.1
OPR_887	Expressed	3	2486199	2487662	WP_014166181.1	WP_041253260.1	WP_041253261.1
OPR_888	Expressed	1	2487836	2489527	WP_014166182.1
OPR_889	Not_Expressed	3	2489702	2494912	WP_014166183.1	WP_014166184.1	WP_014166185.1
OPR_890	Expressed	2	2495466	2496895	WP_014166186.1	WP_014166187.1
OPR_891	Expressed	4	2497154	2501378	WP_014166188.1	WP_014166189.1	WP_014166190.1	WP_014166191.1
OPR_892	Expressed	10	2501717	2510969	WP_014166192.1	WP_014166193.1	WP_014166194.1	WP_014166195.1	WP_050855795.1	WP_041253262.1	WP_014166196.1	WP_014166197.1	WP_014166198.1	WP_014166199.1
OPR_893	Expressed	1	2511147	2512070	WP_014166200.1
OPR_894	Expressed	1	2512432	2516802	WP_041253263.1
OPR_895	Expressed	1	2516799	2517125	WP_014166202.1
OPR_896	Not_Expressed	1	2517153	2517335	WP_014166203.1
OPR_897	Expressed	1	2519473	2520003	WP_014166204.1
OPR_898	Expressed	3	2520300	2522879	WP_014166205.1	WP_014166206.1	WP_041253510.1
OPR_899	Expressed	1	2523075	2523482	WP_041253511.1
OPR_900	Expressed	1	2523653	2525434	WP_014166209.1
OPR_901	Expressed	2	2525916	2527480	WP_014166210.1	WP_041253264.1
OPR_902	Expressed	1	2527532	2529292	WP_041253512.1
OPR_903	Expressed	2	2529648	2532024	WP_014166213.1	WP_014166214.1
OPR_904	Expressed	1	2532536	2532964	WP_041253513.1
OPR_905	Expressed	1	2532966	2533337	WP_014166216.1
OPR_906	Expressed	1	2533459	2534343	WP_014166217.1
OPR_907	Expressed	1	2534458	2534961	WP_014166218.1
OPR_908	Expressed	2	2535209	2538125	WP_014166219.1	WP_041253265.1
OPR_909	Expressed	1	2538245	2539555	WP_014166221.1
OPR_910	Not_Expressed	1	2539779	2542823	WP_014166222.1
OPR_911	Expressed	4	2543356	2548368	WP_014166223.1	WP_014166224.1	WP_014166225.1	WP_014166226.1
OPR_912	Expressed	2	2548528	2550796	WP_014166227.1	WP_014166228.1
OPR_913	Expressed	5	2551680	2554149	WP_014166229.1	WP_014166230.1	WP_014166231.1	WP_041253266.1	WP_014166233.1
OPR_914	Expressed	1	2555168	2556148	WP_014166234.1
OPR_915	Expressed	1	2556446	2559082	WP_014166235.1
OPR_916	Expressed	1	2559355	2560458	WP_014166236.1
OPR_917	Expressed	3	2560583	2563074	WP_014166237.1	WP_041253267.1	WP_014166239.1
OPR_918	Expressed	1	2563232	2564236	WP_014166240.1
OPR_919	Expressed	2	2565079	2566779	WP_014166241.1	WP_014166242.1
OPR_920	Expressed	8	2567162	2578928	WP_014166243.1	WP_014166244.1	WP_014166245.1	WP_014166246.1	WP_014166247.1	WP_041253268.1	WP_014166249.1	WP_014166250.1
OPR_921	Expressed	2	2579127	2582196	WP_014166251.1	WP_014166252.1
OPR_922	Expressed	2	2586091	2596281	WP_014166254.1	WP_014166255.1
OPR_923	Expressed	34	2597874	2617642	WP_014166257.1	WP_014166258.1	WP_014166259.1	WP_014166260.1	WP_014166261.1	WP_014166262.1	WP_014166263.1	WP_014166264.1	WP_008254466.1	WP_014166265.1	WP_014166266.1	WP_014166267.1	WP_014166268.1	WP_014166269.1	WP_014166270.1	WP_014166271.1	WP_014166272.1	WP_014166273.1	WP_041253269.1	WP_014166275.1	WP_014166276.1	WP_014166277.1	WP_014166278.1	WP_014166279.1	WP_014166280.1	WP_014166281.1	WP_014166282.1	WP_014166283.1	WP_014166284.1	WP_014166285.1	WP_014166286.1	WP_014166287.1	WP_014166288.1	WP_014166289.1
OPR_924	Expressed	4	2617813	2625039	WP_014166290.1	WP_041253270.1	WP_014166292.1	WP_014166293.1
OPR_925	Expressed	1	2625086	2625856	WP_014166294.1
OPR_926	Expressed	1	2626016	2627293	WP_014166295.1
OPR_927	Expressed	1	2627375	2628403	WP_014166296.1
OPR_928	Expressed	1	2628507	2629349	WP_014166297.1
OPR_929	Expressed	6	2629496	2634007	WP_014166298.1	WP_014166299.1	WP_014166300.1	WP_014166301.1	WP_014166302.1	WP_014166303.1
OPR_930	Expressed	4	2634162	2638450	WP_014166304.1	WP_014166305.1	WP_014166306.1	WP_014166307.1
OPR_931	Not_Expressed	5	2638687	2645668	WP_041253529.1	WP_014166309.1	WP_050855797.1	WP_014166311.1	WP_014166312.1
OPR_932	Not_Expressed	2	2645861	2649060	WP_014166313.1	WP_014166314.1
OPR_933	Expressed	1	2649260	2650615	WP_014166315.1
OPR_934	Expressed	2	2650956	2653968	WP_014166316.1	WP_014166317.1
OPR_935	Expressed	6	2654285	2667091	WP_014166318.1	WP_014166319.1	WP_014166320.1	WP_014166321.1	WP_014166322.1	WP_014166323.1
OPR_936	Expressed	1	2667450	2668907	WP_014166324.1
OPR_937	Expressed	5	2669065	2673988	WP_014166325.1	WP_014166326.1	WP_014166327.1	WP_014166328.1	WP_014166329.1
OPR_938	Expressed	4	2674690	2678288	WP_014166330.1	WP_014166331.1	WP_014166332.1	WP_014166333.1
OPR_939	Expressed	8	2678519	2684485	WP_014166334.1	WP_014166335.1	WP_014166336.1	WP_014166337.1	WP_014166338.1	WP_014166339.1	WP_014166340.1	WP_014166341.1
OPR_940	Expressed	1	2684795	2686246	WP_014166342.1
OPR_941	Expressed	1	2686280	2687176	WP_014166343.1
OPR_942	Expressed	2	2687210	2690408	WP_014166344.1	WP_014166345.1
OPR_943	Expressed	1	2690674	2696364	WP_014166346.1
OPR_944	Expressed	1	2696523	2699372	WP_014166347.1
OPR_945	Expressed	1	2700416	2701474	WP_014166348.1
OPR_946	Expressed	1	2701931	2702929	WP_014166349.1
OPR_947	Expressed	1	2703910	2705316	WP_014166351.1
OPR_948	Not_Expressed	1	2706183	2706533	WP_041253539.1
OPR_949	Not_Expressed	1	2708085	2709290	WP_014166355.1
OPR_950	Expressed	1	2709509	2710714	WP_014166356.1
OPR_951	Expressed	1	2710858	2711304	WP_014166357.1
OPR_952	Expressed	1	2711338	2711601	WP_041253271.1
OPR_953	Expressed	1	2711832	2712239	WP_014166358.1
OPR_954	Not_Expressed	1	2712605	2712787	WP_041253272.1
OPR_955	Not_Expressed	4	2712842	2714816	WP_014166359.1	WP_014166360.1	WP_014166361.1	WP_014166362.1
OPR_956	Expressed	1	2714898	2715152	WP_014166363.1
OPR_957	Not_Expressed	2	2715270	2716172	WP_014166364.1	WP_041253543.1
OPR_958	Expressed	3	2716644	2720673	WP_014166366.1	WP_050855799.1	WP_014166368.1
OPR_959	Not_Expressed	2	2720710	2722609	WP_014166369.1	WP_014166370.1
OPR_960	Expressed	1	2722799	2723656	WP_014166371.1
OPR_961	Not_Expressed	1	2723905	2725026	WP_014166372.1
OPR_962	Expressed	4	2726910	2734108	WP_014166373.1	WP_014166374.1	WP_014166375.1	WP_014166376.1
OPR_963	Expressed	1	2734314	2734784	WP_014166377.1
OPR_964	Expressed	1	2735379	2736227	WP_014166378.1
OPR_965	Expressed	1	2736644	2738017	WP_014166379.1
OPR_966	Expressed	1	2738624	2739772	WP_041253547.1
OPR_967	Expressed	1	2739833	2741743	WP_014166381.1
OPR_968	Expressed	1	2741812	2742204	WP_014166382.1
OPR_969	Expressed	6	2742295	2752918	WP_014166383.1	WP_014166384.1	WP_014166385.1	WP_014166386.1	WP_014166387.1	WP_014166388.1
OPR_970	Expressed	6	2753300	2761768	WP_014166389.1	WP_014166390.1	WP_014166391.1	WP_041253274.1	WP_014166393.1	WP_014166394.1
OPR_971	Expressed	8	2762015	2769357	WP_014166395.1	WP_041253275.1	WP_014166397.1	WP_014166398.1	WP_014166399.1	WP_041253276.1	WP_014166401.1	WP_014166402.1
OPR_972	Expressed	2	2769606	2770441	WP_014166403.1	WP_014166404.1
OPR_973	Expressed	1	2770739	2771188	WP_014166405.1
OPR_974	Expressed	3	2771641	2772946	WP_014166406.1	WP_014166407.1	WP_014166408.1
OPR_975	Expressed	2	2773174	2774244	WP_014166409.1	WP_014166410.1
OPR_976	Expressed	30	2775123	2803078	WP_014166411.1	WP_014166412.1	WP_014166413.1	WP_014166414.1	WP_014166415.1	WP_014166416.1	WP_014166417.1	WP_014166418.1	WP_014166419.1	WP_041253277.1	WP_014166421.1	WP_014166422.1	WP_014166423.1	WP_014166424.1	WP_014166425.1	WP_041253278.1	WP_014166427.1	WP_014166428.1	WP_014166429.1	WP_014166430.1	WP_014166431.1	WP_014166432.1	WP_014166433.1	WP_014166434.1	WP_014166435.1	WP_014166436.1	WP_014166437.1	WP_014166438.1	WP_014166439.1	WP_014166440.1
OPR_977	Expressed	1	2803305	2804822	WP_014166441.1
OPR_978	Expressed	1	2804929	2806185	WP_014166442.1
OPR_979	Expressed	13	2806220	2824334	WP_014166443.1	WP_041253279.1	WP_014166445.1	WP_014166446.1	WP_014166447.1	WP_014166448.1	WP_014166449.1	WP_014166450.1	WP_014166451.1	WP_041253280.1	WP_014166453.1	WP_014166454.1	WP_014166455.1
OPR_980	Expressed	7	2825372	2832648	WP_014166456.1	WP_014166457.1	WP_014166458.1	WP_014166459.1	WP_014166460.1	WP_014166461.1	WP_014166462.1
OPR_981	Expressed	1	2832875	2833195	WP_041253281.1
OPR_982	Expressed	2	2833446	2834886	WP_014166464.1	WP_014166465.1
OPR_983	Expressed	6	2835166	2840140	WP_014166466.1	WP_014166467.1	WP_014166468.1	WP_041253282.1	WP_014166470.1	WP_014166471.1
OPR_984	Expressed	1	2840474	2841778	WP_041253284.1
OPR_985	Not_Expressed	2	2841994	2845235	WP_014166473.1	WP_014166474.1
OPR_986	Expressed	1	2845385	2846275	WP_014166475.1
OPR_987	Expressed	1	2846372	2847322	WP_014166476.1
OPR_988	Expressed	1	2847673	2848626	WP_014166477.1
OPR_989	Expressed	9	2848983	2855747	WP_008253902.1	WP_014166479.1	WP_014166480.1	WP_014166481.1	WP_014166482.1	WP_014166483.1	WP_014166484.1	WP_014166485.1	WP_014166486.1
OPR_990	Expressed	2	2856083	2858831	WP_014166487.1	WP_041253555.1
OPR_991	Expressed	2	2858861	2860997	WP_014166489.1	WP_014166490.1
OPR_992	Expressed	3	2861129	2865754	WP_014166491.1	WP_014166492.1	WP_014166493.1
OPR_993	Expressed	1	2866049	2866618	WP_014166494.1
OPR_994	Expressed	5	2866874	2872340	WP_014166495.1	WP_014166496.1	WP_014166497.1	WP_014166498.1	WP_014166499.1
OPR_995	Expressed	1	2873044	2874108	WP_014166500.1
OPR_996	Not_Expressed	4	2874316	2879340	WP_041253286.1	WP_014166502.1	WP_014166503.1	WP_014166504.1
OPR_997	Expressed	8	2879732	2888019	WP_014166505.1	WP_041253287.1	WP_014166507.1	WP_014166508.1	WP_014166509.1	WP_014166510.1	WP_014166511.1	WP_014166512.1
OPR_998	Expressed	4	2888016	2892660	WP_014166513.1	WP_014166514.1	WP_014166515.1	WP_014166516.1
OPR_999	Expressed	2	2892847	2894210	WP_014166517.1	WP_014166518.1
OPR_1000	Expressed	2	2894341	2896143	WP_014166519.1	WP_014166520.1
OPR_1001	Expressed	2	2896644	2898407	WP_014166521.1	WP_014166522.1
OPR_1002	Expressed	2	2898875	2900526	WP_014166524.1	WP_014166525.1
OPR_1003	Expressed	1	2900805	2901017	WP_050855801.1
OPR_1004	Expressed	1	2901288	2901698	WP_050855802.1
OPR_1005	Expressed	1	2902095	2902436	WP_050855804.1
OPR_1006	Expressed	2	2902620	2904004	WP_014166527.1	WP_014166528.1
OPR_1007	Expressed	1	2903996	2904202	WP_014166529.1
OPR_1008	Expressed	1	2904192	2904746	WP_014166530.1
OPR_1009	Expressed	1	2905181	2905594	WP_014166531.1
OPR_1010	Expressed	2	2905785	2906757	WP_014166532.1	WP_014166533.1
OPR_1011	Expressed	2	2906989	2908064	WP_014166534.1	WP_014166535.1
OPR_1012	Expressed	1	2908855	2909688	WP_014166536.1
OPR_1013	Expressed	2	2910012	2910987	WP_014166537.1	WP_014166538.1
OPR_1014	Expressed	1	2911418	2911873	WP_014166539.1
OPR_1015	Expressed	2	2911933	2913260	WP_014166540.1	WP_014166541.1
OPR_1016	Expressed	4	2913310	2915815	WP_014166542.1	WP_014166543.1	WP_014166544.1	WP_014166545.1
OPR_1017	Expressed	1	2915862	2916677	WP_014166546.1
OPR_1018	Expressed	1	2916995	2918353	WP_014166547.1
OPR_1019	Expressed	2	2918620	2920019	WP_014166548.1	WP_014166549.1
OPR_1020	Expressed	1	2920562	2920912	WP_014166550.1
OPR_1021	Expressed	1	2921506	2922180	WP_014166551.1
OPR_1022	Expressed	1	2922575	2923177	WP_014166552.1
OPR_1023	Expressed	1	2923468	2925690	WP_014166553.1
OPR_1024	Expressed	1	2927278	2928156	WP_014166555.1
OPR_1025	Expressed	1	2928409	2928624	WP_014166556.1
OPR_1026	Expressed	1	2930168	2930353	WP_041253288.1
OPR_1027	Expressed	9	2930553	2941529	WP_014166558.1	WP_014166559.1	WP_014166560.1	WP_014166561.1	WP_014166562.1	WP_050855806.1	WP_014166564.1	WP_014166565.1	WP_014166566.1
OPR_1028	Expressed	1	2943259	2944173	WP_014166568.1
OPR_1029	Expressed	1	2944446	2945636	WP_014166569.1
OPR_1030	Expressed	1	2945889	2946626	WP_014166570.1
OPR_1031	Expressed	1	2946753	2947616	WP_014166571.1
OPR_1032	Expressed	1	2948916	2949800	WP_014166573.1
OPR_1033	Expressed	9	2950242	2959610	WP_041253289.1	WP_014166575.1	WP_014166576.1	WP_041253290.1	WP_014166578.1	WP_014166579.1	WP_014166580.1	WP_014166581.1	WP_041253291.1
OPR_1034	Expressed	12	2960771	2974716	WP_014166582.1	WP_014166583.1	WP_014166584.1	WP_014166585.1	WP_014166586.1	WP_014166587.1	WP_014166588.1	WP_014166589.1	WP_014166590.1	WP_014166591.1	WP_014166592.1	WP_014166593.1
OPR_1035	Expressed	2	2974751	2976924	WP_014166594.1	WP_041253585.1
OPR_1036	Expressed	2	2977122	2978720	WP_014166596.1	WP_014166597.1
OPR_1037	Expressed	1	2978837	2979784	WP_014166598.1
OPR_1038	Expressed	5	2980694	2988219	WP_014166599.1	WP_014166600.1	WP_014166601.1	WP_014166602.1	WP_014166603.1
OPR_1039	Expressed	4	2988427	2991450	WP_014166604.1	WP_014166605.1	WP_014166606.1	WP_014166607.1
OPR_1040	Expressed	1	2991687	2993882	WP_014166608.1
OPR_1041	Expressed	3	2994267	2995289	WP_014166609.1	WP_014166610.1	WP_014166611.1
OPR_1042	Expressed	1	2995574	2996488	WP_014166612.1
OPR_1043	Expressed	1	2996496	2996831	WP_014166613.1
OPR_1044	Expressed	4	2997132	2999523	WP_014166614.1	WP_014166615.1	WP_014166616.1	WP_014166617.1
OPR_1045	Expressed	1	2999799	3000878	WP_014166618.1
OPR_1046	Expressed	1	3006220	3007374	WP_041253292.1
OPR_1047	Expressed	1	3007363	3007827	WP_014166620.1
OPR_1048	Expressed	2	3008149	3012545	WP_041253589.1	WP_050855808.1
OPR_1049	Expressed	4	3012734	3016338	WP_014166623.1	WP_014166624.1	WP_014166625.1	WP_014166626.1
OPR_1050	Expressed	1	3016301	3018604	WP_014166627.1
OPR_1051	Expressed	2	3018761	3020003	WP_014166628.1	WP_014166629.1
OPR_1052	Expressed	1	3020051	3021076	WP_014166630.1
OPR_1053	Expressed	1	3021308	3022168	WP_014166631.1
OPR_1054	Expressed	3	3022580	3024157	WP_014166633.1	WP_014166634.1	WP_041253293.1
OPR_1055	Expressed	1	3024280	3025182	WP_014166636.1
OPR_1056	Expressed	1	3025996	3027450	WP_041253294.1
OPR_1057	Expressed	1	3027555	3028031	WP_041253295.1
OPR_1058	Expressed	8	3028052	3033113	WP_014166638.1	WP_014166639.1	WP_014166640.1	WP_014166641.1	WP_014166642.1	WP_014166643.1	WP_014166644.1	WP_014166645.1
OPR_1059	Expressed	1	3033491	3034183	WP_014166646.1
OPR_1060	Expressed	1	3034585	3035748	WP_014166647.1
OPR_1061	Expressed	1	3035852	3036751	WP_014166648.1
OPR_1062	Expressed	1	3036934	3037929	WP_014166649.1
OPR_1063	Expressed	3	3038100	3040058	WP_014166650.1	WP_014166651.1	WP_014166652.1
OPR_1064	Expressed	1	3040185	3040751	WP_014166653.1
OPR_1065	Expressed	5	3040959	3045439	WP_014166654.1	WP_014166655.1	WP_014166656.1	WP_014166657.1	WP_014166658.1
OPR_1066	Expressed	1	3045777	3046106	WP_014166659.1
OPR_1067	Expressed	2	3046270	3048308	WP_014166660.1	WP_014166661.1
OPR_1068	Expressed	3	3048816	3053271	WP_014166662.1	WP_014166663.1	WP_014166664.1
OPR_1069	Expressed	2	3055404	3058318	WP_014166665.1	WP_014166666.1
OPR_1070	Expressed	4	3058617	3064832	WP_014166667.1	WP_014166668.1	WP_014166669.1	WP_014166670.1
OPR_1071	Expressed	3	3064972	3068295	WP_014166671.1	WP_014166672.1	WP_014166673.1
OPR_1072	Expressed	1	3068799	3069947	WP_014166674.1
OPR_1073	Expressed	1	3069991	3070794	WP_041253296.1
OPR_1074	Expressed	4	3070989	3076456	WP_014166676.1	WP_014166677.1	WP_014166678.1	WP_014166679.1
OPR_1075	Expressed	2	3076462	3077840	WP_014166680.1	WP_014166681.1
OPR_1076	Expressed	3	3078000	3082603	WP_014166682.1	WP_014166683.1	WP_014166684.1
OPR_1077	Expressed	2	3083341	3084403	WP_014166685.1	WP_014166686.1
OPR_1078	Expressed	1	3084624	3084860	WP_014166687.1
OPR_1079	Expressed	2	3085058	3087064	WP_014166688.1	WP_014166689.1
OPR_1080	Expressed	1	3087071	3088207	WP_014166690.1
OPR_1081	Expressed	9	3088381	3097861	WP_014166691.1	WP_014166692.1	WP_014166693.1	WP_014166694.1	WP_014166695.1	WP_014166696.1	WP_041253599.1	WP_041253297.1	WP_014166699.1
OPR_1082	Expressed	1	3098132	3099469	WP_014166700.1
OPR_1083	Expressed	8	3099646	3105929	WP_014166701.1	WP_014166702.1	WP_014166703.1	WP_014166704.1	WP_014166705.1	WP_014166706.1	WP_014166707.1	WP_014166708.1
OPR_1084	Expressed	1	3106383	3106586	WP_014166709.1
OPR_1085	Expressed	2	3106713	3108657	WP_014166710.1	WP_014166711.1
OPR_1086	Not_Expressed	1	3108839	3109066	WP_014166712.1
OPR_1087	Expressed	2	3109477	3111398	WP_014166713.1	WP_014166714.1
OPR_1088	Expressed	1	3111411	3112487	WP_014166715.1
OPR_1089	Expressed	1	3112572	3113051	WP_014166716.1
OPR_1090	Expressed	3	3113048	3115945	WP_050855828.1	WP_014166718.1	WP_014166719.1
OPR_1091	Expressed	3	3116200	3119077	WP_014166720.1	WP_014166721.1	WP_014166722.1
OPR_1092	Expressed	8	3119202	3128343	WP_014166723.1	WP_014166724.1	WP_014166725.1	WP_014166726.1	WP_014166727.1	WP_014166728.1	WP_014166729.1	WP_014166730.1
OPR_1093	Expressed	3	3128451	3132748	WP_014166731.1	WP_014166732.1	WP_014166733.1
OPR_1094	Not_Expressed	2	3132812	3138054	WP_014166734.1	WP_014166735.1
OPR_1095	Expressed	1	3138259	3139569	WP_014166736.1
OPR_1096	Expressed	1	3140064	3141041	WP_014166737.1
OPR_1097	Expressed	3	3141167	3143645	WP_014166738.1	WP_014166739.1	WP_014166740.1
OPR_1098	Expressed	2	3143748	3145197	WP_014166741.1	WP_014166742.1
OPR_1099	Expressed	1	3145520	3146272	WP_014166743.1
OPR_1100	Expressed	3	3146601	3149517	WP_014166744.1	WP_041253606.1	WP_014166746.1
OPR_1101	Expressed	1	3149942	3151258	WP_014166747.1
OPR_1102	Expressed	2	3151511	3152994	WP_014166748.1	WP_014166749.1
OPR_1103	Expressed	2	3153546	3154614	WP_014166750.1	WP_014166751.1
OPR_1104	Expressed	1	3154960	3156636	WP_014166752.1
OPR_1105	Expressed	1	3158747	3159883	WP_014166753.1
